# Supplementary material for: Scanless two-photon voltage imaging
Source: Nat Commun. 2024 Jun 14;15:5095. doi: 10.1038/s41467-024-49192-2 (PMC11178882; doi:10.1038/s41467-024-49192-2)
Supplement: Supplementary file 4 — Source Data [file 41467_2024_49192_MOESM4_ESM.zip]

Archive with 962 entries (939 files):
- upd_source_data_files/ephys_source_data_file.xlsx
- upd_source_data_files/figure_1/
- upd_source_data_files/figure_1/fig_1c_combined_xz_PSF_profile.txt
- upd_source_data_files/figure_1/fig_1c_gauss_xy_profile.txt
- upd_source_data_files/figure_1/fig_1c_gauss_z_profile.txt
- upd_source_data_files/figure_1/fig_1c_gpc_xy_profile.txt
- upd_source_data_files/figure_1/fig_1c_gpc_xz_PSF_profile.txt
- upd_source_data_files/figure_1/fig_1c_gpc_z_profile.txt
- upd_source_data_files/figure_1/fig_1c_holo_xy_profile.txt
- upd_source_data_files/figure_1/fig_1c_holo_z_profile.txt
- upd_source_data_files/figure_1/fig_1c_widefield_xz_PSF_profile.txt
- upd_source_data_files/figure_2/
- upd_source_data_files/figure_2/figure_2b_init_protocol_1_timepoints_ms_gaussian.txt
- upd_source_data_files/figure_2/figure_2b_init_protocol_1_timepoints_ms_gpc.txt
- upd_source_data_files/figure_2/figure_2b_init_protocol_1_timepoints_ms_holography.txt
- upd_source_data_files/figure_2/figure_2b_init_protocol_1_unweighted_average_df_f_trace_gaussian.txt
- upd_source_data_files/figure_2/figure_2b_init_protocol_1_unweighted_average_df_f_trace_gpc.txt
- upd_source_data_files/figure_2/figure_2b_init_protocol_1_unweighted_average_df_f_trace_holography.txt
- upd_source_data_files/figure_2/figure_2b_init_protocol_1_weighted_average_df_f_trace_gaussian.txt
- upd_source_data_files/figure_2/figure_2b_init_protocol_1_weighted_average_df_f_trace_gpc.txt
- upd_source_data_files/figure_2/figure_2b_init_protocol_1_weighted_average_df_f_trace_holography.txt
- upd_source_data_files/figure_2/figure_2b_init_protocol_1_weighted_df_f_traces_all_cells_gaussian.txt
- upd_source_data_files/figure_2/figure_2b_init_protocol_1_weighted_df_f_traces_all_cells_gpc.txt
- upd_source_data_files/figure_2/figure_2b_init_protocol_1_weighted_df_f_traces_all_cells_holography.txt
- upd_source_data_files/figure_2/figure_2d_gaussian_snr_power_100mW_25th_75th_percentiles.txt
- upd_source_data_files/figure_2/figure_2d_gaussian_snr_power_100mW_datapoints.txt
- upd_source_data_files/figure_2/figure_2d_gaussian_snr_power_100mW_jittered_x_points.txt
- upd_source_data_files/figure_2/figure_2d_gaussian_snr_power_100mW_mean.txt
- upd_source_data_files/figure_2/figure_2d_gaussian_snr_power_100mW_std_dev.txt
- upd_source_data_files/figure_2/figure_2d_gaussian_snr_power_125mW_25th_75th_percentiles.txt
- upd_source_data_files/figure_2/figure_2d_gaussian_snr_power_125mW_datapoints.txt
- upd_source_data_files/figure_2/figure_2d_gaussian_snr_power_125mW_jittered_x_points.txt
- upd_source_data_files/figure_2/figure_2d_gaussian_snr_power_125mW_mean.txt
- upd_source_data_files/figure_2/figure_2d_gaussian_snr_power_125mW_std_dev.txt
- upd_source_data_files/figure_2/figure_2d_gaussian_snr_power_150mW_25th_75th_percentiles.txt
- upd_source_data_files/figure_2/figure_2d_gaussian_snr_power_150mW_datapoints.txt
- upd_source_data_files/figure_2/figure_2d_gaussian_snr_power_150mW_jittered_x_points.txt
- upd_source_data_files/figure_2/figure_2d_gaussian_snr_power_150mW_mean.txt
- upd_source_data_files/figure_2/figure_2d_gaussian_snr_power_150mW_std_dev.txt
- upd_source_data_files/figure_2/figure_2d_gaussian_snr_power_175mW_25th_75th_percentiles.txt
- upd_source_data_files/figure_2/figure_2d_gaussian_snr_power_175mW_datapoints.txt
- upd_source_data_files/figure_2/figure_2d_gaussian_snr_power_175mW_jittered_x_points.txt
- upd_source_data_files/figure_2/figure_2d_gaussian_snr_power_175mW_mean.txt
- upd_source_data_files/figure_2/figure_2d_gaussian_snr_power_175mW_std_dev.txt
- upd_source_data_files/figure_2/figure_2d_gaussian_snr_power_75mW_25th_75th_percentiles.txt
- upd_source_data_files/figure_2/figure_2d_gaussian_snr_power_75mW_datapoints.txt
- upd_source_data_files/figure_2/figure_2d_gaussian_snr_power_75mW_jittered_x_points.txt
- upd_source_data_files/figure_2/figure_2d_gaussian_snr_power_75mW_mean.txt
- upd_source_data_files/figure_2/figure_2d_gaussian_snr_power_75mW_std_dev.txt
- upd_source_data_files/figure_2/figure_2d_gpc_snr_power_100mW_25th_75th_percentiles.txt
- upd_source_data_files/figure_2/figure_2d_gpc_snr_power_100mW_datapoints.txt
- upd_source_data_files/figure_2/figure_2d_gpc_snr_power_100mW_jittered_x_points.txt
- upd_source_data_files/figure_2/figure_2d_gpc_snr_power_100mW_mean.txt
- upd_source_data_files/figure_2/figure_2d_gpc_snr_power_100mW_std_dev.txt
- upd_source_data_files/figure_2/figure_2d_gpc_snr_power_125mW_25th_75th_percentiles.txt
- upd_source_data_files/figure_2/figure_2d_gpc_snr_power_125mW_datapoints.txt
- upd_source_data_files/figure_2/figure_2d_gpc_snr_power_125mW_jittered_x_points.txt
- upd_source_data_files/figure_2/figure_2d_gpc_snr_power_125mW_mean.txt
- upd_source_data_files/figure_2/figure_2d_gpc_snr_power_125mW_std_dev.txt
- upd_source_data_files/figure_2/figure_2d_gpc_snr_power_150mW_25th_75th_percentiles.txt
- upd_source_data_files/figure_2/figure_2d_gpc_snr_power_150mW_datapoints.txt
- upd_source_data_files/figure_2/figure_2d_gpc_snr_power_150mW_jittered_x_points.txt
- upd_source_data_files/figure_2/figure_2d_gpc_snr_power_150mW_mean.txt
- upd_source_data_files/figure_2/figure_2d_gpc_snr_power_150mW_std_dev.txt
- upd_source_data_files/figure_2/figure_2d_gpc_snr_power_175mW_25th_75th_percentiles.txt
- upd_source_data_files/figure_2/figure_2d_gpc_snr_power_175mW_datapoints.txt
- upd_source_data_files/figure_2/figure_2d_gpc_snr_power_175mW_jittered_x_points.txt
- upd_source_data_files/figure_2/figure_2d_gpc_snr_power_175mW_mean.txt
- upd_source_data_files/figure_2/figure_2d_gpc_snr_power_175mW_std_dev.txt
- upd_source_data_files/figure_2/figure_2d_gpc_snr_power_75mW_25th_75th_percentiles.txt
- upd_source_data_files/figure_2/figure_2d_gpc_snr_power_75mW_datapoints.txt
- upd_source_data_files/figure_2/figure_2d_gpc_snr_power_75mW_jittered_x_points.txt
- upd_source_data_files/figure_2/figure_2d_gpc_snr_power_75mW_mean.txt
- upd_source_data_files/figure_2/figure_2d_gpc_snr_power_75mW_std_dev.txt
- upd_source_data_files/figure_2/figure_2d_holography_snr_power_100mW_25th_75th_percentiles.txt
- upd_source_data_files/figure_2/figure_2d_holography_snr_power_100mW_datapoints.txt
- upd_source_data_files/figure_2/figure_2d_holography_snr_power_100mW_jittered_x_points.txt
- upd_source_data_files/figure_2/figure_2d_holography_snr_power_100mW_mean.txt
- upd_source_data_files/figure_2/figure_2d_holography_snr_power_100mW_std_dev.txt
- upd_source_data_files/figure_2/figure_2d_holography_snr_power_125mW_25th_75th_percentiles.txt
- upd_source_data_files/figure_2/figure_2d_holography_snr_power_125mW_datapoints.txt
- upd_source_data_files/figure_2/figure_2d_holography_snr_power_125mW_jittered_x_points.txt
- upd_source_data_files/figure_2/figure_2d_holography_snr_power_125mW_mean.txt
- upd_source_data_files/figure_2/figure_2d_holography_snr_power_125mW_std_dev.txt
- upd_source_data_files/figure_2/figure_2d_holography_snr_power_150mW_25th_75th_percentiles.txt
- upd_source_data_files/figure_2/figure_2d_holography_snr_power_150mW_datapoints.txt
- upd_source_data_files/figure_2/figure_2d_holography_snr_power_150mW_jittered_x_points.txt
- upd_source_data_files/figure_2/figure_2d_holography_snr_power_150mW_mean.txt
- upd_source_data_files/figure_2/figure_2d_holography_snr_power_150mW_std_dev.txt
- upd_source_data_files/figure_2/figure_2d_holography_snr_power_75mW_25th_75th_percentiles.txt
- upd_source_data_files/figure_2/figure_2d_holography_snr_power_75mW_datapoints.txt
- upd_source_data_files/figure_2/figure_2d_holography_snr_power_75mW_jittered_x_points.txt
- upd_source_data_files/figure_2/figure_2d_holography_snr_power_75mW_mean.txt
- upd_source_data_files/figure_2/figure_2d_holography_snr_power_75mW_std_dev.txt
- upd_source_data_files/figure_2/figure_2e_gaussian_df_f_power_100mW_25th_75th_percentiles.txt
- upd_source_data_files/figure_2/figure_2e_gaussian_df_f_power_100mW_datapoints.txt
- upd_source_data_files/figure_2/figure_2e_gaussian_df_f_power_100mW_jittered_x_points.txt
- upd_source_data_files/figure_2/figure_2e_gaussian_df_f_power_100mW_mean.txt
- upd_source_data_files/figure_2/figure_2e_gaussian_df_f_power_100mW_std_dev.txt
- upd_source_data_files/figure_2/figure_2e_gaussian_df_f_power_125mW_25th_75th_percentiles.txt
- upd_source_data_files/figure_2/figure_2e_gaussian_df_f_power_125mW_datapoints.txt
- upd_source_data_files/figure_2/figure_2e_gaussian_df_f_power_125mW_jittered_x_points.txt
- upd_source_data_files/figure_2/figure_2e_gaussian_df_f_power_125mW_mean.txt
- upd_source_data_files/figure_2/figure_2e_gaussian_df_f_power_125mW_std_dev.txt
- upd_source_data_files/figure_2/figure_2e_gaussian_df_f_power_150mW_25th_75th_percentiles.txt
- upd_source_data_files/figure_2/figure_2e_gaussian_df_f_power_150mW_datapoints.txt
- upd_source_data_files/figure_2/figure_2e_gaussian_df_f_power_150mW_jittered_x_points.txt
- upd_source_data_files/figure_2/figure_2e_gaussian_df_f_power_150mW_mean.txt
- upd_source_data_files/figure_2/figure_2e_gaussian_df_f_power_150mW_std_dev.txt
- upd_source_data_files/figure_2/figure_2e_gaussian_df_f_power_175mW_25th_75th_percentiles.txt
- upd_source_data_files/figure_2/figure_2e_gaussian_df_f_power_175mW_datapoints.txt
- upd_source_data_files/figure_2/figure_2e_gaussian_df_f_power_175mW_jittered_x_points.txt
- upd_source_data_files/figure_2/figure_2e_gaussian_df_f_power_175mW_mean.txt
- upd_source_data_files/figure_2/figure_2e_gaussian_df_f_power_175mW_std_dev.txt
- upd_source_data_files/figure_2/figure_2e_gaussian_df_f_power_75mW_25th_75th_percentiles.txt
- upd_source_data_files/figure_2/figure_2e_gaussian_df_f_power_75mW_datapoints.txt
- upd_source_data_files/figure_2/figure_2e_gaussian_df_f_power_75mW_jittered_x_points.txt
- upd_source_data_files/figure_2/figure_2e_gaussian_df_f_power_75mW_mean.txt
- upd_source_data_files/figure_2/figure_2e_gaussian_df_f_power_75mW_std_dev.txt
- upd_source_data_files/figure_2/figure_2e_gpc_df_f_power_100mW_25th_75th_percentiles.txt
- upd_source_data_files/figure_2/figure_2e_gpc_df_f_power_100mW_datapoints.txt
- upd_source_data_files/figure_2/figure_2e_gpc_df_f_power_100mW_jittered_x_points.txt
- upd_source_data_files/figure_2/figure_2e_gpc_df_f_power_100mW_mean.txt
- upd_source_data_files/figure_2/figure_2e_gpc_df_f_power_100mW_std_dev.txt
- upd_source_data_files/figure_2/figure_2e_gpc_df_f_power_125mW_25th_75th_percentiles.txt
- upd_source_data_files/figure_2/figure_2e_gpc_df_f_power_125mW_datapoints.txt
- upd_source_data_files/figure_2/figure_2e_gpc_df_f_power_125mW_jittered_x_points.txt
- upd_source_data_files/figure_2/figure_2e_gpc_df_f_power_125mW_mean.txt
- upd_source_data_files/figure_2/figure_2e_gpc_df_f_power_125mW_std_dev.txt
- upd_source_data_files/figure_2/figure_2e_gpc_df_f_power_150mW_25th_75th_percentiles.txt
- upd_source_data_files/figure_2/figure_2e_gpc_df_f_power_150mW_datapoints.txt
- upd_source_data_files/figure_2/figure_2e_gpc_df_f_power_150mW_jittered_x_points.txt
- upd_source_data_files/figure_2/figure_2e_gpc_df_f_power_150mW_mean.txt
- upd_source_data_files/figure_2/figure_2e_gpc_df_f_power_150mW_std_dev.txt
- upd_source_data_files/figure_2/figure_2e_gpc_df_f_power_175mW_25th_75th_percentiles.txt
- upd_source_data_files/figure_2/figure_2e_gpc_df_f_power_175mW_datapoints.txt
- upd_source_data_files/figure_2/figure_2e_gpc_df_f_power_175mW_jittered_x_points.txt
- upd_source_data_files/figure_2/figure_2e_gpc_df_f_power_175mW_mean.txt
- upd_source_data_files/figure_2/figure_2e_gpc_df_f_power_175mW_std_dev.txt
- upd_source_data_files/figure_2/figure_2e_gpc_df_f_power_75mW_25th_75th_percentiles.txt
- upd_source_data_files/figure_2/figure_2e_gpc_df_f_power_75mW_datapoints.txt
- upd_source_data_files/figure_2/figure_2e_gpc_df_f_power_75mW_jittered_x_points.txt
- upd_source_data_files/figure_2/figure_2e_gpc_df_f_power_75mW_mean.txt
- upd_source_data_files/figure_2/figure_2e_gpc_df_f_power_75mW_std_dev.txt
- upd_source_data_files/figure_2/figure_2e_holography_df_f_power_100mW_25th_75th_percentiles.txt
- upd_source_data_files/figure_2/figure_2e_holography_df_f_power_100mW_datapoints.txt
- upd_source_data_files/figure_2/figure_2e_holography_df_f_power_100mW_jittered_x_points.txt
- upd_source_data_files/figure_2/figure_2e_holography_df_f_power_100mW_mean.txt
- upd_source_data_files/figure_2/figure_2e_holography_df_f_power_100mW_std_dev.txt
- upd_source_data_files/figure_2/figure_2e_holography_df_f_power_125mW_25th_75th_percentiles.txt
- upd_source_data_files/figure_2/figure_2e_holography_df_f_power_125mW_datapoints.txt
- upd_source_data_files/figure_2/figure_2e_holography_df_f_power_125mW_jittered_x_points.txt
- upd_source_data_files/figure_2/figure_2e_holography_df_f_power_125mW_mean.txt
- upd_source_data_files/figure_2/figure_2e_holography_df_f_power_125mW_std_dev.txt
- upd_source_data_files/figure_2/figure_2e_holography_df_f_power_150mW_25th_75th_percentiles.txt
- upd_source_data_files/figure_2/figure_2e_holography_df_f_power_150mW_datapoints.txt
- upd_source_data_files/figure_2/figure_2e_holography_df_f_power_150mW_jittered_x_points.txt
- upd_source_data_files/figure_2/figure_2e_holography_df_f_power_150mW_mean.txt
- upd_source_data_files/figure_2/figure_2e_holography_df_f_power_150mW_std_dev.txt
- upd_source_data_files/figure_2/figure_2e_holography_df_f_power_75mW_25th_75th_percentiles.txt
- upd_source_data_files/figure_2/figure_2e_holography_df_f_power_75mW_datapoints.txt
- upd_source_data_files/figure_2/figure_2e_holography_df_f_power_75mW_jittered_x_points.txt
- upd_source_data_files/figure_2/figure_2e_holography_df_f_power_75mW_mean.txt
- upd_source_data_files/figure_2/figure_2e_holography_df_f_power_75mW_std_dev.txt
- upd_source_data_files/figure_2/figure_2f_init_protocol_3_timepoints_ms_gaussian.txt
- upd_source_data_files/figure_2/figure_2f_init_protocol_3_timepoints_ms_gpc.txt
- upd_source_data_files/figure_2/figure_2f_init_protocol_3_timepoints_ms_holography.txt
- upd_source_data_files/figure_2/figure_2f_init_protocol_3_weighted_average_df_f_trace_gaussian.txt
- upd_source_data_files/figure_2/figure_2f_init_protocol_3_weighted_average_df_f_trace_gpc.txt
- upd_source_data_files/figure_2/figure_2f_init_protocol_3_weighted_average_df_f_trace_holography.txt
- upd_source_data_files/figure_2/figure_2f_init_protocol_3_weighted_traces_gaussian.txt
- upd_source_data_files/figure_2/figure_2f_init_protocol_3_weighted_traces_gpc.txt
- upd_source_data_files/figure_2/figure_2f_init_protocol_3_weighted_traces_holography.txt
- upd_source_data_files/figure_2/figure_2f_init_protocol_3_weighted_traces_modality_idx_gaussian.txt
- upd_source_data_files/figure_2/figure_2f_init_protocol_3_weighted_traces_modality_idx_gpc.txt
- upd_source_data_files/figure_3/
- upd_source_data_files/figure_3/fig_3c_snr_AP_acq_rate_500_hz_power_density_1-11_dataset_idx_2.txt
- upd_source_data_files/figure_3/fig_3d_ephys_trace_2021-06-15_cell4_abf36_trains_delta_freq_50_Hz_membrane_potential_mV.txt
- upd_source_data_files/figure_3/figure_3a_iii_lateral_cross_section_source_data.txt
- upd_source_data_files/figure_3/figure_3a_lateral_cross_section_source_data.txt
- upd_source_data_files/figure_3/figure_3b_gpc_1_khz_aps_cell_0_power_density_0-66.txt
- upd_source_data_files/figure_3/figure_3b_gpc_1_khz_aps_cell_0_power_density_0-88.txt
- upd_source_data_files/figure_3/figure_3b_gpc_1_khz_aps_cell_0_power_density_1-11.txt
- upd_source_data_files/figure_3/figure_3b_gpc_1_khz_aps_cell_0_power_density_1-33.txt
- upd_source_data_files/figure_3/figure_3b_gpc_1_khz_aps_cell_0_power_density_1-55.txt
- upd_source_data_files/figure_3/figure_3b_gpc_1_khz_aps_cell_1_power_density_0-66.txt
- upd_source_data_files/figure_3/figure_3b_gpc_1_khz_aps_cell_1_power_density_0-88.txt
- upd_source_data_files/figure_3/figure_3b_gpc_1_khz_aps_cell_1_power_density_1-11.txt
- upd_source_data_files/figure_3/figure_3b_gpc_1_khz_aps_cell_1_power_density_1-33.txt
- upd_source_data_files/figure_3/figure_3b_gpc_1_khz_aps_cell_1_power_density_1-55.txt
- upd_source_data_files/figure_3/figure_3b_gpc_1_khz_aps_cell_2_power_density_0-66.txt
- upd_source_data_files/figure_3/figure_3b_gpc_1_khz_aps_cell_2_power_density_0-88.txt
- upd_source_data_files/figure_3/figure_3b_gpc_1_khz_aps_cell_2_power_density_1-11.txt
- upd_source_data_files/figure_3/figure_3b_gpc_1_khz_aps_cell_2_power_density_1-33.txt
- upd_source_data_files/figure_3/figure_3b_gpc_1_khz_aps_cell_2_power_density_1-55.txt
- upd_source_data_files/figure_3/figure_3b_gpc_1_khz_aps_cell_3_power_density_1-11.txt
- upd_source_data_files/figure_3/figure_3b_gpc_1_khz_aps_cell_3_power_density_1-33.txt
- upd_source_data_files/figure_3/figure_3b_gpc_1_khz_aps_cell_3_power_density_1-55.txt
- upd_source_data_files/figure_3/figure_3b_gpc_500_hz_aps_cell_0_power_density_0-66.txt
- upd_source_data_files/figure_3/figure_3b_gpc_500_hz_aps_cell_0_power_density_0-88.txt
- upd_source_data_files/figure_3/figure_3b_gpc_500_hz_aps_cell_0_power_density_1-11.txt
- upd_source_data_files/figure_3/figure_3b_gpc_500_hz_aps_cell_0_power_density_1-33.txt
- upd_source_data_files/figure_3/figure_3b_gpc_500_hz_aps_cell_0_power_density_1-55.txt
- upd_source_data_files/figure_3/figure_3b_gpc_500_hz_aps_cell_1_power_density_0-66.txt
- upd_source_data_files/figure_3/figure_3b_gpc_500_hz_aps_cell_1_power_density_0-88.txt
- upd_source_data_files/figure_3/figure_3b_gpc_500_hz_aps_cell_1_power_density_1-11.txt
- upd_source_data_files/figure_3/figure_3b_gpc_500_hz_aps_cell_1_power_density_1-33.txt
- upd_source_data_files/figure_3/figure_3b_gpc_500_hz_aps_cell_1_power_density_1-55.txt
- upd_source_data_files/figure_3/figure_3b_gpc_500_hz_aps_cell_2_power_density_0-88.txt
- upd_source_data_files/figure_3/figure_3b_gpc_500_hz_aps_cell_2_power_density_1-11.txt
- upd_source_data_files/figure_3/figure_3b_gpc_500_hz_aps_cell_2_power_density_1-33 (2).txt
- upd_source_data_files/figure_3/figure_3b_gpc_500_hz_aps_cell_2_power_density_1-33.txt
- upd_source_data_files/figure_3/figure_3b_gpc_500_hz_aps_cell_2_power_density_1-55.txt
- upd_source_data_files/figure_3/figure_3b_gpc_500_hz_aps_cell_3_power_density_1-33.txt
- upd_source_data_files/figure_3/figure_3b_gpc_500_hz_aps_cell_3_power_density_1-55.txt
- upd_source_data_files/figure_3/figure_3b_gpc_750_hz_aps_cell_0_power_density_0-66.txt
- upd_source_data_files/figure_3/figure_3b_gpc_750_hz_aps_cell_0_power_density_0-88.txt
- upd_source_data_files/figure_3/figure_3b_gpc_750_hz_aps_cell_0_power_density_1-11.txt
- upd_source_data_files/figure_3/figure_3b_gpc_750_hz_aps_cell_0_power_density_1-33.txt
- upd_source_data_files/figure_3/figure_3b_gpc_750_hz_aps_cell_0_power_density_1-55.txt
- upd_source_data_files/figure_3/figure_3b_gpc_750_hz_aps_cell_1_power_density_0-66.txt
- upd_source_data_files/figure_3/figure_3b_gpc_750_hz_aps_cell_1_power_density_0-88.txt
- upd_source_data_files/figure_3/figure_3b_gpc_750_hz_aps_cell_1_power_density_1-11.txt
- upd_source_data_files/figure_3/figure_3b_gpc_750_hz_aps_cell_1_power_density_1-33.txt
- upd_source_data_files/figure_3/figure_3b_gpc_750_hz_aps_cell_1_power_density_1-55.txt
- upd_source_data_files/figure_3/figure_3b_gpc_750_hz_aps_cell_2_power_density_0-66.txt
- upd_source_data_files/figure_3/figure_3b_gpc_750_hz_aps_cell_2_power_density_0-88.txt
- upd_source_data_files/figure_3/figure_3b_gpc_750_hz_aps_cell_2_power_density_1-11.txt
- upd_source_data_files/figure_3/figure_3b_gpc_750_hz_aps_cell_2_power_density_1-33.txt
- upd_source_data_files/figure_3/figure_3b_gpc_750_hz_aps_cell_2_power_density_1-55.txt
- upd_source_data_files/figure_3/figure_3b_gpc_750_hz_aps_cell_3_power_density_1-11.txt
- upd_source_data_files/figure_3/figure_3b_gpc_750_hz_aps_cell_3_power_density_1-33.txt
- upd_source_data_files/figure_3/figure_3b_gpc_750_hz_aps_cell_4_power_density_1-11.txt
- upd_source_data_files/figure_3/figure_3c_df_f_AP_acq_rate_1_khz_power_density_0-66_dataset_idx_2.txt
- upd_source_data_files/figure_3/figure_3c_df_f_AP_acq_rate_1_khz_power_density_0-88_dataset_idx_2.txt
- upd_source_data_files/figure_3/figure_3c_df_f_AP_acq_rate_1_khz_power_density_1-11_dataset_idx_3.txt
- upd_source_data_files/figure_3/figure_3c_df_f_AP_acq_rate_1_khz_power_density_1-33_dataset_idx_3.txt
- upd_source_data_files/figure_3/figure_3c_df_f_AP_acq_rate_1_khz_power_density_1-55_dataset_idx_3.txt
- upd_source_data_files/figure_3/figure_3c_df_f_AP_acq_rate_500_hz_power_density_0-66_dataset_idx_1.txt
- upd_source_data_files/figure_3/figure_3c_df_f_AP_acq_rate_500_hz_power_density_0-88_dataset_idx_2.txt
- upd_source_data_files/figure_3/figure_3c_df_f_AP_acq_rate_500_hz_power_density_1-11_dataset_idx_2.txt
- upd_source_data_files/figure_3/figure_3c_df_f_AP_acq_rate_500_hz_power_density_1-33_dataset_idx_3.txt
- upd_source_data_files/figure_3/figure_3c_df_f_AP_acq_rate_500_hz_power_density_1-55_dataset_idx_3.txt
- upd_source_data_files/figure_3/figure_3c_df_f_AP_acq_rate_750_hz_power_density_0-66_dataset_idx_5.txt
- upd_source_data_files/figure_3/figure_3c_df_f_AP_acq_rate_750_hz_power_density_0-88_dataset_idx_3.txt
- upd_source_data_files/figure_3/figure_3c_df_f_AP_acq_rate_750_hz_power_density_1-11_dataset_idx_4.txt
- upd_source_data_files/figure_3/figure_3c_df_f_AP_acq_rate_750_hz_power_density_1-33_dataset_idx_4.txt
- upd_source_data_files/figure_3/figure_3c_df_f_AP_acq_rate_750_hz_power_density_1-55_dataset_idx_2.txt
- upd_source_data_files/figure_3/figure_3c_df_f_per_ap_all_data.txt
- upd_source_data_files/figure_3/figure_3c_df_f_per_AP_all_power_100_acq_rate_1_khz_organotypics_50_aps_protocol.txt
- upd_source_data_files/figure_3/figure_3c_df_f_per_AP_all_power_100_acq_rate_500_hz_organotypics_50_aps_protocol.txt
- upd_source_data_files/figure_3/figure_3c_df_f_per_AP_all_power_100_acq_rate_750_hz_organotypics_50_aps_protocol.txt
- upd_source_data_files/figure_3/figure_3c_df_f_per_AP_all_power_125_acq_rate_1_khz_organotypics_50_aps_protocol.txt
- upd_source_data_files/figure_3/figure_3c_df_f_per_AP_all_power_125_acq_rate_500_hz_organotypics_50_aps_protocol.txt
- upd_source_data_files/figure_3/figure_3c_df_f_per_AP_all_power_125_acq_rate_750_hz_organotypics_50_aps_protocol.txt
- upd_source_data_files/figure_3/figure_3c_df_f_per_AP_all_power_150_acq_rate_1_khz_organotypics_50_aps_protocol.txt
- upd_source_data_files/figure_3/figure_3c_df_f_per_AP_all_power_150_acq_rate_500_hz_organotypics_50_aps_protocol.txt
- upd_source_data_files/figure_3/figure_3c_df_f_per_AP_all_power_150_acq_rate_750_hz_organotypics_50_aps_protocol.txt
- upd_source_data_files/figure_3/figure_3c_df_f_per_AP_all_power_175_acq_rate_1_khz_organotypics_50_aps_protocol.txt
- upd_source_data_files/figure_3/figure_3c_df_f_per_AP_all_power_175_acq_rate_500_hz_organotypics_50_aps_protocol.txt
- upd_source_data_files/figure_3/figure_3c_df_f_per_AP_all_power_175_acq_rate_750_hz_organotypics_50_aps_protocol.txt
- upd_source_data_files/figure_3/figure_3c_df_f_per_AP_all_power_75_acq_rate_1_khz_organotypics_50_aps_protocol.txt
- upd_source_data_files/figure_3/figure_3c_df_f_per_AP_all_power_75_acq_rate_500_hz_organotypics_50_aps_protocol.txt
- upd_source_data_files/figure_3/figure_3c_df_f_per_AP_all_power_75_acq_rate_750_hz_organotypics_50_aps_protocol.txt
- upd_source_data_files/figure_3/figure_3c_mean_df_f_AP_acq_rate_1_khz_all_power_densities.txt
- upd_source_data_files/figure_3/figure_3c_mean_df_f_AP_acq_rate_500_hz_all_power_densities.txt
- upd_source_data_files/figure_3/figure_3c_mean_df_f_AP_acq_rate_750_hz_all_power_densities.txt
- upd_source_data_files/figure_3/figure_3c_mean_snr_AP_acq_rate_1_khz_all_power_densities.txt
- upd_source_data_files/figure_3/figure_3c_mean_snr_AP_acq_rate_500_hz_all_power_densities.txt
- upd_source_data_files/figure_3/figure_3c_mean_snr_AP_acq_rate_750_hz_all_power_densities.txt
- upd_source_data_files/figure_3/figure_3c_powers_mw.txt
- upd_source_data_files/figure_3/figure_3c_snr_AP_acq_rate_1_khz_power_density_0-66_dataset_idx_2.txt
- upd_source_data_files/figure_3/figure_3c_snr_AP_acq_rate_1_khz_power_density_0-88_dataset_idx_2.txt
- upd_source_data_files/figure_3/figure_3c_snr_AP_acq_rate_1_khz_power_density_1-11_dataset_idx_3.txt
- upd_source_data_files/figure_3/figure_3c_snr_AP_acq_rate_1_khz_power_density_1-33_dataset_idx_3.txt
- upd_source_data_files/figure_3/figure_3c_snr_AP_acq_rate_1_khz_power_density_1-55_dataset_idx_3.txt
- upd_source_data_files/figure_3/figure_3c_snr_AP_acq_rate_500_hz_power_density_0-66_dataset_idx_1.txt
- upd_source_data_files/figure_3/figure_3c_snr_AP_acq_rate_500_hz_power_density_0-88_dataset_idx_2.txt
- upd_source_data_files/figure_3/figure_3c_snr_AP_acq_rate_500_hz_power_density_1-33_dataset_idx_3.txt
- upd_source_data_files/figure_3/figure_3c_snr_AP_acq_rate_500_hz_power_density_1-55_dataset_idx_3.txt
- upd_source_data_files/figure_3/figure_3c_snr_AP_acq_rate_750_hz_power_density_0-66_dataset_idx_5.txt
- upd_source_data_files/figure_3/figure_3c_snr_AP_acq_rate_750_hz_power_density_0-88_dataset_idx_3.txt
- upd_source_data_files/figure_3/figure_3c_snr_AP_acq_rate_750_hz_power_density_1-11_dataset_idx_4.txt
- upd_source_data_files/figure_3/figure_3c_snr_AP_acq_rate_750_hz_power_density_1-33_dataset_idx_4.txt
- upd_source_data_files/figure_3/figure_3c_snr_AP_acq_rate_750_hz_power_density_1-55_dataset_idx_2.txt
- upd_source_data_files/figure_3/figure_3c_snr_per_ap_all_data.txt
- upd_source_data_files/figure_3/figure_3c_snr_per_AP_all_power_100_acq_rate_1_khz_organotypics_50_aps_protocol.txt
- upd_source_data_files/figure_3/figure_3c_snr_per_AP_all_power_100_acq_rate_500_hz_organotypics_50_aps_protocol.txt
- upd_source_data_files/figure_3/figure_3c_snr_per_AP_all_power_100_acq_rate_750_hz_organotypics_50_aps_protocol.txt
- upd_source_data_files/figure_3/figure_3c_snr_per_AP_all_power_125_acq_rate_1_khz_organotypics_50_aps_protocol.txt
- upd_source_data_files/figure_3/figure_3c_snr_per_AP_all_power_125_acq_rate_500_hz_organotypics_50_aps_protocol.txt
- upd_source_data_files/figure_3/figure_3c_snr_per_AP_all_power_125_acq_rate_750_hz_organotypics_50_aps_protocol.txt
- upd_source_data_files/figure_3/figure_3c_snr_per_AP_all_power_150_acq_rate_1_khz_organotypics_50_aps_protocol.txt
- upd_source_data_files/figure_3/figure_3c_snr_per_AP_all_power_150_acq_rate_500_hz_organotypics_50_aps_protocol.txt
- upd_source_data_files/figure_3/figure_3c_snr_per_AP_all_power_150_acq_rate_750_hz_organotypics_50_aps_protocol.txt
- upd_source_data_files/figure_3/figure_3c_snr_per_AP_all_power_175_acq_rate_1_khz_organotypics_50_aps_protocol.txt
- upd_source_data_files/figure_3/figure_3c_snr_per_AP_all_power_175_acq_rate_500_hz_organotypics_50_aps_protocol.txt
- upd_source_data_files/figure_3/figure_3c_snr_per_AP_all_power_175_acq_rate_750_hz_organotypics_50_aps_protocol.txt
- upd_source_data_files/figure_3/figure_3c_snr_per_AP_all_power_75_acq_rate_1_khz_organotypics_50_aps_protocol.txt
- upd_source_data_files/figure_3/figure_3c_snr_per_AP_all_power_75_acq_rate_500_hz_organotypics_50_aps_protocol.txt
[truncated: 662 more entries]
