# Supplementary material for: Scanless two-photon voltage imaging
Source: Nat Commun. 2024 Jun 14;15:5095. doi: 10.1038/s41467-024-49192-2 (PMC11178882; doi:10.1038/s41467-024-49192-2)
Supplement: Supplementary file 4 — Source Data [file 41467_2024_49192_MOESM4_ESM.zip › upd_source_data_files/ephys_source_data_file.xlsx]

## Sheet: capacitance_pooled_powers
75 - 125 mW	75 - 125 mW	150 - 200 mW	150 - 200 mW
Control cells	Illuminated cells	Control cells	Illuminated cells
9.12	8.03	-7.93	-16.13
0.3	-0.74	-12.04	-13.35
-1.37	-15.42	-0.58	-99.61
-11.44	-4.34	-10.44	-0.42
2.66	-6.1	2.54	-7.47
1.23	7.08	-2.82	-18.63
11.44	7.41	-11.58	-7.15
-0.55	-13.78	0.06	-124.38
-10.95	-7.19	-9.48	-0.68
-0.99	-4.57	6.13	-15.22
-7.1	5.64	-8.49	-9.38
-11.35	7.43	-24.04	-12.78
0.67	-62.19	2.83	-146.66
-13.65	-7.91	-11.17	-3.66
-7.63	-12.27	6.15	-17.1
-9.5		-11.2
-2.89		-10.07
8.12		5.03
-4.48		2.43
7.29		3.14
-10.29		-46.35
1.13		9.04
-1.85		4.34
-13.84
4.46
-8.97
-10.86
4.27
-4.01
14.16

## Sheet: capacitance_all_datapoints
Powers (mW)	control cells										Illuminated cells
75	9.12	0.3	-1.37	-11.44	2.66	-9.5	-2.89	8.12	-4.48	7.29	8.03	-0.74	-15.42	-4.34	-6.1
100	1.23	11.44	-0.55	-10.95	-0.99	-10.29	1.13	-1.85	-13.84	4.46	7.08	7.41	-13.78	-7.19	-4.57
125	-7.1	-11.35	0.67	-13.65	-7.63	-8.97	-10.86	4.27	-4.01	14.16	5.64	7.43	-62.19	-7.91	-12.27
150	-7.93	-12.04	-0.58	-10.44	2.54	-11.2	-10.07	5.03	2.43	3.14	-16.13	-13.35	-99.61	-0.42	-7.47
175	-2.82	-11.58	0.06	-9.48	6.13	-46.35		9.04		4.34	-18.63	-7.15	-124.38	-0.68	-15.22
200	-8.49	-24.04	2.83	-11.17	6.15						-9.38	-12.78	-146.66	-3.66	-17.1

## Sheet: rheobase_pooled_powers
75 - 125 mW	75 - 125 mW	150 - 200 mW	150 - 200 mW
Control cells	Illuminated cells	Control cells	Illuminated cells
0	0	-20	0
0	0	0	-20
-20	0	0	-20
0	-20	20	-20
0	0	0	-20
0	0	0	-20
0	0	0	0
0	0	0	-20
0	0	0	-40
0	-20	-40	-20
-20	-20	0	-20
0	0	-20	-20
0	0	0	0
0	-20	20	-20
0	0	0	-40
0	-20	0	-20
0	-20	0	-20
-20	-20	0	-20
0		-20
0		-20
-20		0
0		0
0		0
0		20
0		0
0
0
-20
0
-20

## Sheet: rheobase_all_datapoints
Powers (mW)	control cells										Illuminated cells
75	0	0	-20	0	0	0	0	0	0	0	0	0	0	-20	0	0
100	-20	0	0	0	0	0	0	-20	0	0	0	0	0	-20	-20	0
125	-20	0	0	0	0	0	0	-20	0	-20	0	-20	0	-20	-20	-20
150	0	20	0	0	0	0	0	-40	0	-20	0	-20	-20	-20	-20	-20
175	0	20	0	0	0	0		-20		-20	0	-20	-40	-20	-20	-20
200	0	0	0	20	0						0	-20	-40	-20	-20	-20

## Sheet: firing_rate_pooled_powers
75 - 125 mW	75 - 125 mW	150 - 200 mW	150 - 200 mW
Control cells	Illuminated cells	Control cells	Illuminated cells
-1	-4	0	2
-1	-2	0	-1
3	-4	0	2
0	0	1	2
1	0	7	4
-1	2	1	0
0	-2	1	-5
3	0	1	-2
1	-2	0	-5
2	1	7	3
-1	-1	0	-1
0	0	1	-1
0	2	-2	3
0	0	-1	-1
2	2	7	3
1	2	2	2
-3	0	-5	-3
-1	0	0	1
1		-3
1		3
1		3
-2		0
0		5
2
2
2
-3
1
-2
2

## Sheet: firing_rate_all_datapoints
Powers (mW)	control cells										Illuminated cells
75	-1	-1	3	0	1	1	-3	-1	1	1	-4	-2	-4	0	0	2
100	-1	0	3	1	2	1	-2	0	2	2	-2	0	-2	1	-1	0
125	-1	0	0	0	2	2	-3	1	-2	2	2	0	2	2	0	0
150	0	0	0	1	7	2	-5	0	-3	3	2	-1	2	2	4	0
175	1	1	1	0	7	3		0		5	-5	-2	-5	3	-1	-1
200	0	1	-2	-1	7						3	-1	3	2	-3	1

## Sheet: resting_potential_pooled_powers
75 - 125 mW	75 - 125 mW	150 - 200 mW	150 - 200 mW
Control cells	Illuminated cells	Control cells	Illuminated cells
-3.23	-0.18	-3.3	1.65
-5.83	-1.1	-5.28	-0.67
1.62	-1.31	-0.49	0.43
-1.5	1.43	-5.78	-23.13
-0.49	5.92	-0.21	1.5
-1.86	1.65	-2.65	6.23
-4.39	-0.45	-4.49	0.68
-1.13	0	0.27	0.37
-2.13	-1.92	-8.85	3.81
-0.03	-13.43	1.92	-28.41
-3.14	3.3	-3.23	5.37
-4.46	0.61	5.16	7.78
-0.52	2.6	3.44	8.8
-1.65	0.31	-8.64	-0.06
-0.82	-3.39	0.75	0.21
0.44	-20.81	1.8	-32.71
-0.04	-0.46	1.77	5.58
0.82	4.79	-2.46	9.58
-0.33		2.53
-0.13		-2.56
1.05		2.58
-0.05		-0.57
0.29		8.06
3.59
-0.29
1.71
2.7
0.69
1.68
-0.07

## Sheet: resting_potential_all_datapoint
Powers (mW)	control cells										illuminated cells
75	-3.23	-5.83	1.62	-1.5	-0.49	0.44	-0.04	0.82	-0.33	-0.13	-0.18	-1.1	-1.31	1.43	5.92	1.65
100	-1.86	-4.39	-1.13	-2.13	-0.03	1.05	-0.05	0.29	3.59	-0.29	-0.45	0	-1.92	-13.43	3.3	0.61
125	-3.14	-4.46	-0.52	-1.65	-0.82	1.71	2.7	0.69	1.68	-0.07	2.6	0.31	-3.39	-20.81	-0.46	4.79
150	-3.3	-5.28	-0.49	-5.78	-0.21	1.8	1.77	-2.46	2.53	-2.56	1.65	-0.67	0.43	-23.13	1.5	6.23
175	-2.65	-4.49	0.27	-8.85	1.92	2.58		-0.57		8.06	0.68	0.37	3.81	-28.41	5.37	7.78
200	-3.23	5.16	3.44	-8.64	0.75						8.8	-0.06	0.21	-32.71	5.58	9.58

## Sheet: half_width_pooled_powers
75 - 125 mW	75 - 125 mW	150 - 200 mW	150 - 200 mW
Control cells	Illuminated cells	Control cells	Illuminated cells
-0.22	-0.06	0.11	0.02
0.14	-0.18	0.04	1.61
0.04	0.01	0.09	0.06
0	-0.39	0.46	4.04
0.01	0.19	0.09	1.2
0.06	-0.2	0.09	0.74
0.51	-0.06	0.17	-0.01
0.06	0	0.05	1.6
0.12	0	0.31	0.41
0	0	0.12	5.25
-0.39	0.75	-0.4	1.19
0	0.03	0.8	7.26
-0.04	0.02	0.11	0.25
0.05	0.3	0.4	2.57
0.02	0.02	0.05	0.34
-0.05	1.28	-0.04	5.98
0.28	0.98	0.64	1.24
0.05	0.14	0.17	6.58
0.1		0.3
0.02		-0.02
-0.08		-0.04
0.6		0.26
0.17		-0.01
0.23
-0.04
-0.06
0.72
0.25
0.48
-0.01

## Sheet: half_width_all_datapoints
Powers (mW)	control cells										illuminated cells
75	-0.22	0.14	0.04	0	0.01	-0.05	0.28	0.05	0.1	0.02	-0.06	-0.18	0.01	-0.39	0.19	-0.2
100	0.06	0.51	0.06	0.12	0	-0.08	0.6	0.17	0.23	-0.04	-0.06	0	0	0	0.75	0.03
125	-0.39	0	-0.04	0.05	0.02	-0.06	0.72	0.25	0.48	-0.01	0.02	0.3	0.02	1.28	0.98	0.14
150	0.11	0.04	0.09	0.46	0.09	-0.04	0.64	0.17	0.3	-0.02	0.02	1.61	0.06	4.04	1.2	0.74
175	0.09	0.17	0.05	0.31	0.12	-0.04		0.26		-0.01	-0.01	1.6	0.41	5.25	1.19	7.26
200	-0.4	0.8	0.11	0.4	0.05						0.25	2.57	0.34	5.98	1.24	6.58

[truncated: 2 more sheets: AP_amplitude_pooled_powers, AP_amplitude_all_datapoints]
