# Supplementary material for: Scanless two-photon voltage imaging
Source: Nat Commun. 2024 Jun 14;15:5095. doi: 10.1038/s41467-024-49192-2 (PMC11178882; doi:10.1038/s41467-024-49192-2)
Supplement: Supplementary file 4 — Source Data [file 41467_2024_49192_MOESM4_ESM.zip › upd_source_data_files/figure_1/fig_1c_combined_xz_PSF_profile.txt]

-2.069000000000000128e+01 0.000000000000000000e+00
-2.052749999999999986e+01 3.013845571331330575e-06
-2.036500000000000199e+01 0.000000000000000000e+00
-2.020250000000000057e+01 0.000000000000000000e+00
-2.004000000000000270e+01 0.000000000000000000e+00
-1.987750000000000128e+01 0.000000000000000000e+00
-1.971499999999999986e+01 0.000000000000000000e+00
-1.955250000000000199e+01 0.000000000000000000e+00
-1.939000000000000057e+01 0.000000000000000000e+00
-1.922750000000000270e+01 0.000000000000000000e+00
-1.906500000000000128e+01 0.000000000000000000e+00
-1.890249999999999986e+01 3.013845571331330575e-06
-1.874000000000000199e+01 0.000000000000000000e+00
-1.857750000000000057e+01 0.000000000000000000e+00
-1.841500000000000270e+01 0.000000000000000000e+00
-1.825250000000000128e+01 0.000000000000000000e+00
-1.808999999999999986e+01 0.000000000000000000e+00
-1.792750000000000199e+01 0.000000000000000000e+00
-1.776500000000000057e+01 0.000000000000000000e+00
-1.760250000000000270e+01 6.027691142662661150e-06
-1.744000000000000128e+01 0.000000000000000000e+00
-1.727749999999999986e+01 0.000000000000000000e+00
-1.711500000000000199e+01 0.000000000000000000e+00
-1.695250000000000057e+01 0.000000000000000000e+00
-1.678999999999999915e+01 3.013845571331330575e-06
-1.662750000000000128e+01 3.013845571331330575e-06
-1.646499999999999986e+01 0.000000000000000000e+00
-1.630250000000000199e+01 0.000000000000000000e+00
-1.614000000000000057e+01 3.013845571331330575e-06
-1.597749999999999915e+01 0.000000000000000000e+00
-1.581500000000000128e+01 6.027691142662661150e-06
-1.565249999999999986e+01 9.041536941367667168e-06
-1.549000000000000199e+01 6.027691142662661150e-06
-1.532750000000000057e+01 3.917999129043892026e-05
-1.516500000000000092e+01 6.027691142662661150e-06
-1.500250000000000128e+01 9.041536941367667168e-06
-1.483999999999999986e+01 6.027691142662661150e-06
-1.467750000000000199e+01 0.000000000000000000e+00
-1.451500000000000057e+01 3.013845571331330575e-06
-1.435250000000000092e+01 0.000000000000000000e+00
-1.419000000000000128e+01 9.041536941367667168e-06
-1.402749999999999986e+01 3.013845571331330575e-06
-1.386500000000000199e+01 6.027691142662661150e-06
-1.370250000000000057e+01 2.019276580540463328e-04
-1.354000000000000092e+01 6.027691142662661150e-06
-1.337750000000000128e+01 4.520768561633303761e-05
-1.321499999999999986e+01 1.084984469343908131e-04
-1.305250000000000199e+01 0.000000000000000000e+00
-1.289000000000000057e+01 1.084984396584331989e-04
-1.272750000000000092e+01 2.320661005796864629e-04
-1.256500000000000128e+01 6.630460120504721999e-05
-1.240250000000000163e+01 4.430353292264044285e-04
-1.224000000000000021e+01 2.923430292867124081e-04
-1.207750000000000057e+01 2.682322519831359386e-04
-1.191500000000000092e+01 5.786583642475306988e-04
-1.175250000000000128e+01 6.811291095800697803e-04
-1.159000000000000163e+01 5.997552652843296528e-04
-1.142750000000000021e+01 7.082537049427628517e-04
-1.126500000000000057e+01 1.591310603544116020e-03
-1.110250000000000092e+01 1.748030539602041245e-03
-1.094000000000000128e+01 1.606379635632038116e-03
-1.077750000000000163e+01 1.751044299453496933e-03
-1.061500000000000021e+01 2.757668728008866310e-03
-1.045250000000000057e+01 2.661225385963916779e-03
-1.029000000000000092e+01 3.046998055651783943e-03
-1.012750000000000128e+01 4.044580273330211639e-03
-9.965000000000001634e+00 5.274229682981967926e-03
-9.802500000000000213e+00 4.339937586337327957e-03
-9.640000000000000568e+00 5.780556239187717438e-03
-9.477500000000000924e+00 6.295923609286546707e-03
-9.315000000000001279e+00 6.392366252839565277e-03
-9.152500000000001634e+00 7.224187720566987991e-03
-8.990000000000000213e+00 8.785359561443328857e-03
-8.827500000000000568e+00 9.571973234415054321e-03
-8.665000000000000924e+00 1.095231529325246811e-02
-8.502500000000001279e+00 1.290830038487911224e-02
-8.340000000000001634e+00 1.377930212765932083e-02
-8.177500000000000213e+00 1.638929173350334167e-02
-8.015000000000000568e+00 1.722111366689205170e-02
-7.852500000000000036e+00 1.778470166027545929e-02
-7.690000000000000391e+00 1.928559876978397369e-02
-7.527500000000000746e+00 2.065086923539638519e-02
-7.364999999999999325e+00 2.197394892573356628e-02
-7.202499999999999680e+00 2.477682195603847504e-02
-7.040000000000000036e+00 2.608182094991207123e-02
-6.877500000000000391e+00 2.746517397463321686e-02
-6.715000000000000746e+00 2.885757200419902802e-02
-6.552499999999999325e+00 3.128974512219429016e-02
-6.389999999999999680e+00 3.385151550173759460e-02
-6.227500000000000036e+00 3.524089977145195007e-02
-6.065000000000000391e+00 3.906848281621932983e-02
-5.902500000000000746e+00 4.084363579750061035e-02
-5.739999999999999325e+00 4.492137208580970764e-02
-5.577499999999999680e+00 4.541563987731933594e-02
-5.415000000000000036e+00 4.997257515788078308e-02
-5.252500000000000391e+00 5.427935719490051270e-02
-5.089999999999998970e+00 5.714853852987289429e-02
-4.927499999999999325e+00 6.652762740850448608e-02
-4.764999999999999680e+00 7.284162938594818115e-02
-4.602499999999998259e+00 7.788077741861343384e-02
-4.440000000000000391e+00 8.639188110828399658e-02
-4.277499999999998970e+00 9.289576113224029541e-02
-4.115000000000001101e+00 1.011537089943885803e-01
-3.952500000000000124e+00 1.128624826669692993e-01
-3.789999999999998703e+00 1.242518201470375061e-01
-3.627500000000000835e+00 1.366959810256958008e-01
-3.464999999999999414e+00 1.491733044385910034e-01
-3.302500000000001545e+00 1.630279570817947388e-01
-3.140000000000000124e+00 1.772110909223556519e-01
-2.977499999999998703e+00 1.959662735462188721e-01
-2.815000000000000835e+00 2.133531570434570312e-01
-2.652499999999999414e+00 2.392601668834686279e-01
-2.490000000000001545e+00 2.644016742706298828e-01
-2.327500000000000124e+00 2.775932848453521729e-01
-2.164999999999998703e+00 3.259383738040924072e-01
-2.002500000000000835e+00 3.604348301887512207e-01
-1.839999999999999192e+00 3.847294747829437256e-01
-1.677500000000001323e+00 4.417815506458282471e-01
-1.514999999999999902e+00 5.157713890075683594e-01
-1.352499999999998481e+00 5.443426966667175293e-01
-1.190000000000000613e+00 6.595138311386108398e-01
-1.027499999999999192e+00 7.503028512001037598e-01
-8.650000000000014344e-01 7.725692391395568848e-01
-7.025000000000000133e-01 8.825746178627014160e-01
-5.399999999999985922e-01 9.117305874824523926e-01
-3.775000000000007239e-01 9.517152309417724609e-01
-2.149999999999993028e-01 1.000000000000000000e+00
-5.250000000000142053e-02 9.967262744903564453e-01
1.100000000000000006e-01 9.992405176162719727e-01
2.725000000000014078e-01 9.712811112403869629e-01
4.349999999999992761e-01 9.311999678611755371e-01
5.975000000000006972e-01 8.958836793899536133e-01
7.599999999999985656e-01 8.312578201293945312e-01
9.224999999999999867e-01 7.986268997192382812e-01
1.085000000000001519e+00 7.340914011001586914e-01
1.247499999999999387e+00 6.797548532485961914e-01
1.410000000000000808e+00 6.496403813362121582e-01
1.572499999999998677e+00 5.771635174751281738e-01
1.735000000000000098e+00 5.040777325630187988e-01
1.897500000000001519e+00 4.873659312725067139e-01
2.059999999999999165e+00 4.212331473827362061e-01
2.222500000000000586e+00 3.927734196186065674e-01
2.384999999999998455e+00 3.436567783355712891e-01
2.547499999999999876e+00 3.102573156356811523e-01
2.710000000000001297e+00 2.832080721855163574e-01
2.872499999999999165e+00 2.508212924003601074e-01
3.035000000000000586e+00 2.148962467908859253e-01
3.197499999999998455e+00 1.962917596101760864e-01
3.359999999999999876e+00 1.747578382492065430e-01
3.522500000000001297e+00 1.527567654848098755e-01
3.684999999999999165e+00 1.371119022369384766e-01
3.847500000000000586e+00 1.233386173844337463e-01
4.009999999999998899e+00 1.106744408607482910e-01
4.172500000000000320e+00 1.030463948845863342e-01
4.335000000000001741e+00 9.262150526046752930e-02
4.497499999999999609e+00 8.173850923776626587e-02
4.660000000000001030e+00 7.754925638437271118e-02
4.822499999999998899e+00 7.045767456293106079e-02
4.985000000000000320e+00 6.412257999181747437e-02
5.147500000000001741e+00 6.250113248825073242e-02
5.309999999999999609e+00 5.638000741600990295e-02
5.472500000000001030e+00 5.240474641323089600e-02
5.634999999999998899e+00 4.891170188784599304e-02
5.797500000000000320e+00 4.546687379479408264e-02
5.960000000000001741e+00 4.238672927021980286e-02
6.122499999999999609e+00 3.751333430409431458e-02
6.285000000000001030e+00 3.527405112981796265e-02
6.447499999999998899e+00 3.327285498380661011e-02
6.610000000000000320e+00 2.889373898506164551e-02
6.772500000000001741e+00 2.512040175497531891e-02
6.934999999999999609e+00 2.314633317291736603e-02
7.097500000000001030e+00 1.955081522464752197e-02
7.259999999999998899e+00 1.807101815938949585e-02
7.422500000000000320e+00 1.617229543626308441e-02
7.585000000000001741e+00 1.401438098400831223e-02
7.747499999999999609e+00 1.298063248395919800e-02
7.910000000000001030e+00 1.175701245665550232e-02
8.072499999999998010e+00 9.647320024669170380e-03
8.234999999999999432e+00 9.258533827960491180e-03
8.397500000000000853e+00 8.685903623700141907e-03
8.559999999999998721e+00 7.408032193779945374e-03
8.722500000000000142e+00 6.063857581466436386e-03
8.884999999999998010e+00 5.584655795246362686e-03
9.047499999999999432e+00 4.954762291163206100e-03
9.210000000000000853e+00 4.168148152530193329e-03
9.372499999999998721e+00 3.273036330938339233e-03
9.535000000000000142e+00 2.218190347775816917e-03
9.697499999999998010e+00 2.522588707506656647e-03
9.859999999999999432e+00 2.197093563154339790e-03
1.002250000000000085e+01 1.874611712992191315e-03
1.018499999999999872e+01 1.537061179988086224e-03
1.034750000000000014e+01 9.312782785855233669e-04
1.051000000000000156e+01 8.800428477115929127e-04
1.067249999999999943e+01 1.042790594510734081e-03
1.083500000000000085e+01 3.887860802933573723e-04
1.099749999999999872e+01 1.808307424653321505e-04
1.116000000000000014e+01 4.098830104339867830e-04
1.132250000000000156e+01 2.742599754128605127e-04
1.148500000000000298e+01 8.137382974382489920e-05
1.164749999999999730e+01 0.000000000000000000e+00
1.180999999999999872e+01 2.380938094574958086e-04
1.197250000000000014e+01 8.438767690677195787e-05
1.213500000000000156e+01 0.000000000000000000e+00
1.229750000000000298e+01 0.000000000000000000e+00
1.245999999999999730e+01 0.000000000000000000e+00
1.262249999999999872e+01 0.000000000000000000e+00
1.278500000000000014e+01 0.000000000000000000e+00
1.294750000000000156e+01 3.013845571331330575e-06
1.311000000000000298e+01 0.000000000000000000e+00
1.327249999999999730e+01 3.013845571331330575e-06
1.343499999999999872e+01 0.000000000000000000e+00
1.359750000000000014e+01 0.000000000000000000e+00
1.376000000000000156e+01 0.000000000000000000e+00
1.392250000000000298e+01 0.000000000000000000e+00
1.408499999999999730e+01 0.000000000000000000e+00
1.424749999999999872e+01 0.000000000000000000e+00
1.441000000000000014e+01 0.000000000000000000e+00
1.457250000000000156e+01 0.000000000000000000e+00
1.473500000000000298e+01 0.000000000000000000e+00
1.489749999999999730e+01 0.000000000000000000e+00
1.505999999999999872e+01 0.000000000000000000e+00
1.522250000000000014e+01 0.000000000000000000e+00
1.538500000000000156e+01 0.000000000000000000e+00
1.554750000000000298e+01 0.000000000000000000e+00
1.570999999999999730e+01 0.000000000000000000e+00
1.587249999999999872e+01 0.000000000000000000e+00
1.603500000000000014e+01 0.000000000000000000e+00
1.619750000000000156e+01 0.000000000000000000e+00
1.636000000000000298e+01 0.000000000000000000e+00
1.652249999999999730e+01 0.000000000000000000e+00
1.668499999999999872e+01 0.000000000000000000e+00
1.684750000000000014e+01 0.000000000000000000e+00
1.701000000000000156e+01 0.000000000000000000e+00
1.717250000000000298e+01 0.000000000000000000e+00
1.733499999999999730e+01 0.000000000000000000e+00
1.749749999999999872e+01 0.000000000000000000e+00
1.766000000000000014e+01 0.000000000000000000e+00
1.782250000000000156e+01 0.000000000000000000e+00
1.798500000000000298e+01 0.000000000000000000e+00
1.814749999999999730e+01 0.000000000000000000e+00
1.830999999999999872e+01 0.000000000000000000e+00
1.847250000000000014e+01 0.000000000000000000e+00
1.863500000000000156e+01 0.000000000000000000e+00
1.879750000000000298e+01 0.000000000000000000e+00
1.895999999999999730e+01 0.000000000000000000e+00
1.912249999999999872e+01 0.000000000000000000e+00
1.928500000000000014e+01 0.000000000000000000e+00
1.944750000000000156e+01 0.000000000000000000e+00
1.961000000000000298e+01 0.000000000000000000e+00
1.977249999999999730e+01 0.000000000000000000e+00
1.993499999999999872e+01 0.000000000000000000e+00
2.009750000000000014e+01 0.000000000000000000e+00
2.026000000000000156e+01 0.000000000000000000e+00
2.042250000000000298e+01 0.000000000000000000e+00
2.058499999999999730e+01 0.000000000000000000e+00
2.074749999999999872e+01 0.000000000000000000e+00
