# Supplementary material for: Scanless two-photon voltage imaging
Source: Nat Commun. 2024 Jun 14;15:5095. doi: 10.1038/s41467-024-49192-2 (PMC11178882; doi:10.1038/s41467-024-49192-2)
Supplement: Supplementary file 4 — Source Data [file 41467_2024_49192_MOESM4_ESM.zip › upd_source_data_files/figure_1/fig_1c_gauss_xy_profile.txt]

0.000000000000000000e+00 0.000000000000000000e+00
1.625000000000000056e-01 4.050222762251924039e-04
3.250000000000000111e-01 6.075334143377885245e-04
4.875000000000000444e-01 1.417577966788173332e-03
6.500000000000000222e-01 1.012555690562980766e-03
8.125000000000000000e-01 8.100445524503846993e-04
9.750000000000000888e-01 2.025111381125961965e-03
1.137499999999999956e+00 1.822600243013365899e-03
1.300000000000000044e+00 1.417577966788173332e-03
1.462500000000000133e+00 1.012555690562980766e-03
1.625000000000000000e+00 1.417577966788173332e-03
1.787500000000000089e+00 8.100445524503846993e-04
1.950000000000000178e+00 1.620089104900769615e-03
2.112500000000000266e+00 1.822600243013365899e-03
2.274999999999999911e+00 1.620089104900769615e-03
2.437500000000000000e+00 8.100445524503846993e-04
2.600000000000000089e+00 8.100445524503846993e-04
2.762500000000000178e+00 1.215066828675577266e-03
2.925000000000000266e+00 2.025111381125961477e-04
3.087499999999999911e+00 1.215066828675577266e-03
3.250000000000000000e+00 1.822600243013365899e-03
3.412500000000000089e+00 2.430133657351154098e-03
3.575000000000000178e+00 1.620089104900769615e-03
3.737500000000000266e+00 1.822600243013365899e-03
3.900000000000000355e+00 1.215066828675577266e-03
4.062500000000000000e+00 2.835155933576347098e-03
4.225000000000000533e+00 2.632644795463750381e-03
4.387500000000000178e+00 2.227622519238558248e-03
4.549999999999999822e+00 1.620089104900769615e-03
4.712500000000000355e+00 2.025111381125961965e-03
4.875000000000000000e+00 2.025111381125961965e-03
5.037500000000000533e+00 2.227622519238558248e-03
5.200000000000000178e+00 2.025111381125961965e-03
5.362499999999999822e+00 1.012555690562980766e-03
5.525000000000000355e+00 1.620089104900769615e-03
5.687500000000000000e+00 8.100445524503846993e-04
5.850000000000000533e+00 1.822600243013365899e-03
6.012500000000000178e+00 1.012555690562980766e-03
6.174999999999999822e+00 3.037667071688942948e-03
6.337500000000000355e+00 2.835155933576347098e-03
6.500000000000000000e+00 1.215066828675577266e-03
6.662500000000000533e+00 2.430133657351154098e-03
6.825000000000000178e+00 2.025111381125961965e-03
6.987499999999999822e+00 2.227622519238558248e-03
7.150000000000000355e+00 2.025111381125961965e-03
7.312500000000000000e+00 1.822600243013365899e-03
7.475000000000000533e+00 3.240178209801539231e-03
7.637500000000000178e+00 2.835155933576347098e-03
7.800000000000000711e+00 2.025111381125961965e-03
7.962500000000000355e+00 1.012555690562980766e-03
8.125000000000000000e+00 1.822600243013365899e-03
8.287499999999999645e+00 1.822600243013365899e-03
8.450000000000001066e+00 1.417577966788173332e-03
8.612500000000000711e+00 1.620089104900769615e-03
8.775000000000000355e+00 6.075334143377885245e-04
8.937500000000000000e+00 1.215066828675577266e-03
9.099999999999999645e+00 2.025111381125961965e-03
9.262500000000001066e+00 2.227622519238558248e-03
9.425000000000000711e+00 2.632644795463750381e-03
9.587500000000000355e+00 1.215066828675577266e-03
9.750000000000000000e+00 4.050222762251924039e-04
9.912499999999999645e+00 2.025111381125961965e-03
1.007500000000000107e+01 2.227622519238558248e-03
1.023750000000000071e+01 1.620089104900769615e-03
1.040000000000000036e+01 1.012555690562980766e-03
1.056250000000000000e+01 1.620089104900769615e-03
1.072499999999999964e+01 2.025111381125961965e-03
1.088750000000000107e+01 2.227622519238558248e-03
1.105000000000000071e+01 1.620089104900769615e-03
1.121250000000000036e+01 2.025111381125961965e-03
1.137500000000000000e+01 2.227622519238558248e-03
1.153749999999999964e+01 2.430133657351154098e-03
1.170000000000000107e+01 2.430133657351154098e-03
1.186250000000000071e+01 1.620089104900769615e-03
1.202500000000000036e+01 2.632644795463750381e-03
1.218750000000000000e+01 1.417577966788173332e-03
1.234999999999999964e+01 2.430133657351154098e-03
1.251250000000000107e+01 2.430133657351154098e-03
1.267500000000000071e+01 3.442689347914135081e-03
1.283750000000000036e+01 2.227622519238558248e-03
1.300000000000000000e+01 2.430133657351154098e-03
1.316249999999999964e+01 1.822600243013365899e-03
1.332500000000000107e+01 1.822600243013365899e-03
1.348750000000000071e+01 3.037667071688942948e-03
1.365000000000000036e+01 2.430133657351154098e-03
1.381250000000000000e+01 2.025111381125961965e-03
1.397499999999999964e+01 2.430133657351154098e-03
1.413750000000000107e+01 2.025111381125961965e-03
1.430000000000000071e+01 2.430133657351154098e-03
1.446250000000000036e+01 3.037667071688942948e-03
1.462500000000000000e+01 2.430133657351154098e-03
1.478749999999999964e+01 3.442689347914135081e-03
1.495000000000000107e+01 3.240178209801539231e-03
1.511250000000000071e+01 3.442689347914135081e-03
1.527500000000000036e+01 2.835155933576347098e-03
1.543750000000000000e+01 3.442689347914135081e-03
1.560000000000000142e+01 3.037667071688942948e-03
1.576250000000000107e+01 2.025111381125961965e-03
1.592500000000000071e+01 3.037667071688942948e-03
1.608750000000000213e+01 2.632644795463750381e-03
1.625000000000000000e+01 2.632644795463750381e-03
1.641250000000000142e+01 2.430133657351154098e-03
1.657499999999999929e+01 2.632644795463750381e-03
1.673750000000000071e+01 2.835155933576347098e-03
1.690000000000000213e+01 2.227622519238558248e-03
1.706250000000000000e+01 2.025111381125961965e-03
1.722500000000000142e+01 2.835155933576347098e-03
1.738749999999999929e+01 2.025111381125961965e-03
1.755000000000000071e+01 3.442689347914135081e-03
1.771250000000000213e+01 2.835155933576347098e-03
1.787500000000000000e+01 3.240178209801539231e-03
1.803750000000000142e+01 3.240178209801539231e-03
1.819999999999999929e+01 3.442689347914135081e-03
1.836250000000000071e+01 2.430133657351154098e-03
1.852500000000000213e+01 2.632644795463750381e-03
1.868750000000000000e+01 3.645200486026731364e-03
1.885000000000000142e+01 3.240178209801539231e-03
1.901249999999999929e+01 3.645200486026731364e-03
1.917500000000000071e+01 2.835155933576347098e-03
1.933750000000000213e+01 3.645200486026731364e-03
1.950000000000000000e+01 3.442689347914135081e-03
1.966250000000000142e+01 3.645200486026731364e-03
1.982499999999999929e+01 3.645200486026731364e-03
1.998750000000000071e+01 3.645200486026731364e-03
2.015000000000000213e+01 3.645200486026731364e-03
2.031250000000000000e+01 3.645200486026731364e-03
2.047500000000000142e+01 3.645200486026731364e-03
2.063749999999999929e+01 3.847711624139327647e-03
2.080000000000000071e+01 3.645200486026731364e-03
2.096250000000000213e+01 4.455245038477115629e-03
2.112500000000000000e+01 4.657756176589712346e-03
2.128750000000000142e+01 4.657756176589712346e-03
2.144999999999999929e+01 4.455245038477115629e-03
2.161250000000000071e+01 5.670311867152693329e-03
2.177500000000000213e+01 6.480356419603077595e-03
2.193750000000000000e+01 6.682867557715673444e-03
2.210000000000000142e+01 7.695423248278654427e-03
2.226249999999999929e+01 7.695423248278654427e-03
2.242500000000000071e+01 7.695423248278654427e-03
2.258750000000000213e+01 8.505467800729039560e-03
2.275000000000000000e+01 9.315512353179424693e-03
2.291250000000000142e+01 1.053057918185500152e-02
2.307499999999999929e+01 1.154313487241798337e-02
2.323750000000000071e+01 1.235317942486836677e-02
2.340000000000000213e+01 1.356824625354394534e-02
2.356250000000000000e+01 1.437829080599432874e-02
2.372500000000000142e+01 1.599837991089509900e-02
2.388749999999999929e+01 1.701093560145807912e-02
2.405000000000000071e+01 1.863102470635885285e-02
2.421250000000000213e+01 1.863102470635885285e-02
2.437500000000000000e+01 2.045362494937221637e-02
2.453750000000000142e+01 2.085864722559740980e-02
2.469999999999999929e+01 2.328878088294856000e-02
2.486250000000000071e+01 2.450384771162414030e-02
2.502500000000000213e+01 2.612393681652491056e-02
2.518750000000000000e+01 2.693398136897529396e-02
2.535000000000000142e+01 2.956662616443904781e-02
2.551249999999999929e+01 3.199675982179019801e-02
2.567500000000000071e+01 3.381936006480356499e-02
2.583750000000000213e+01 3.503442689347914529e-02
2.600000000000000000e+01 3.665451599837991209e-02
2.616250000000000142e+01 3.969218307006885244e-02
2.632499999999999929e+01 4.212231672742000610e-02
2.648750000000000071e+01 4.576751721344674007e-02
2.665000000000000213e+01 4.921020656136087384e-02
2.681250000000000000e+01 5.326042932361280124e-02
2.697500000000000142e+01 5.629809639530174159e-02
2.713749999999999929e+01 6.095585257189145567e-02
2.730000000000000071e+01 6.662616443904414987e-02
2.746250000000000213e+01 7.128392061563385007e-02
2.762500000000000000e+01 7.573916565411097090e-02
2.778750000000000142e+01 8.100445524503847861e-02
2.794999999999999929e+01 8.869987849331711915e-02
2.811250000000000071e+01 9.437019036046981335e-02
2.827500000000000213e+01 1.020656136087484817e-01
2.843750000000000000e+01 1.107735925475901023e-01
2.860000000000000142e+01 1.184690157958687706e-01
2.876249999999999929e+01 1.277845281490481710e-01
2.892500000000000071e+01 1.395301741595787459e-01
2.908750000000000213e+01 1.502632644795463823e-01
2.925000000000000000e+01 1.611988659376265565e-01
2.941250000000000142e+01 1.735520453624949389e-01
2.957499999999999929e+01 1.842851356824625197e-01
2.973750000000000071e+01 1.968408262454434954e-01
2.990000000000000213e+01 2.110166059133252447e-01
3.006250000000000000e+01 2.247873633049817799e-01
3.022500000000000142e+01 2.399756986634264955e-01
3.038749999999999929e+01 2.551640340218712111e-01
3.055000000000000071e+01 2.683272579991899387e-01
3.071250000000000213e+01 2.833130822195220611e-01
3.087500000000000000e+01 3.007290400972053579e-01
3.103750000000000142e+01 3.197650870797894007e-01
3.120000000000000284e+01 3.363710004050223246e-01
3.136250000000000071e+01 3.529769137302551929e-01
3.152500000000000213e+01 3.691778047792628747e-01
3.168750000000000000e+01 3.857837181044957431e-01
3.185000000000000142e+01 4.019846091535034249e-01
3.201250000000000284e+01 4.185905224787363488e-01
3.217500000000000426e+01 4.400567031186715661e-01
3.233749999999999858e+01 4.566626164439043789e-01
3.250000000000000000e+01 4.771162413932766855e-01
3.266250000000000142e+01 4.983799108950992540e-01
3.282500000000000284e+01 5.137707573916565629e-01
3.298750000000000426e+01 5.315917375455649907e-01
3.314999999999999858e+01 5.484001620089105078e-01
3.331250000000000000e+01 5.654110976103685626e-01
3.347500000000000142e+01 5.840421223167274745e-01
3.363750000000000284e+01 6.022681247468610888e-01
3.380000000000000426e+01 6.204941271769948141e-01
3.396249999999999858e+01 6.371000405022276825e-01
3.412500000000000000e+01 6.549210206561361103e-01
3.428750000000000142e+01 6.755771567436209546e-01
3.445000000000000284e+01 6.919805589307411742e-01
3.461250000000000426e+01 7.095990279465370643e-01
3.477499999999999858e+01 7.233697853381935161e-01
3.493750000000000000e+01 7.375455650060752655e-01
3.510000000000000142e+01 7.539489671931955961e-01
3.526250000000000284e+01 7.695423248278655537e-01
3.542500000000000426e+01 7.875658161198866303e-01
3.558749999999999858e+01 7.999189955447549849e-01
3.575000000000000000e+01 8.090319967598217366e-01
3.591250000000000142e+01 8.217901984609153887e-01
3.607500000000000284e+01 8.317132442284325133e-01
3.623750000000000426e+01 8.432563791008506060e-01
3.639999999999999858e+01 8.580396921830700796e-01
3.656250000000000000e+01 8.766707168894289914e-01
3.672500000000000142e+01 8.928716079384366733e-01
3.688750000000000284e+01 9.019846091535035359e-01
3.705000000000000426e+01 9.129202106115836823e-01
3.721249999999999858e+01 9.216281895504252475e-01
3.737500000000000000e+01 9.325637910085053939e-01
3.753750000000000142e+01 9.463345484001619567e-01
3.770000000000000284e+01 9.556500607533414682e-01
3.786250000000000426e+01 9.651680842446335173e-01
3.802499999999999858e+01 9.710409072498987770e-01
3.818750000000000000e+01 9.722559740785743365e-01
3.835000000000000142e+01 9.738760631834750825e-01
3.851250000000000284e+01 9.781287970838395962e-01
3.867500000000000426e+01 9.872417982989064589e-01
3.883749999999999858e+01 9.927095990279465321e-01
3.900000000000000000e+01 9.961522883758606728e-01
3.916250000000000142e+01 1.000000000000000000e+00
3.932500000000000284e+01 9.979748886188740675e-01
3.948750000000000426e+01 9.916970433373835103e-01
3.964999999999999858e+01 9.941271769947347403e-01
3.981250000000000000e+01 9.963547995139732105e-01
3.997500000000000142e+01 9.931146213041718296e-01
4.013750000000000284e+01 9.929121101660591808e-01
4.030000000000000426e+01 9.878493317132441831e-01
4.046249999999999858e+01 9.842041312272175047e-01
4.062500000000000000e+01 9.837991089509923182e-01
4.078750000000000142e+01 9.809639530174160127e-01
4.095000000000000284e+01 9.710409072498987770e-01
4.111250000000000426e+01 9.592952612393681466e-01
4.127499999999999858e+01 9.528149048197650517e-01
4.143750000000000000e+01 9.522073714054272164e-01
4.160000000000000142e+01 9.378290805994330404e-01
4.176250000000000284e+01 9.206156338598623368e-01
4.192500000000000426e+01 9.123126771972458471e-01
4.208749999999999858e+01 9.019846091535035359e-01
4.225000000000000000e+01 8.882138517618469731e-01
4.241250000000000142e+01 8.756581611988659697e-01
4.257500000000000284e+01 8.610773592547589228e-01
4.273750000000000426e+01 8.493317132442285144e-01
4.289999999999999858e+01 8.361684892669096758e-01
4.306250000000000000e+01 8.181449979748885992e-01
4.322500000000000142e+01 7.964763061968408442e-01
4.338750000000000284e+01 7.792628594572701406e-01
4.355000000000000426e+01 7.602268124746861533e-01
4.371249999999999858e+01 7.393681652490887712e-01
4.387500000000000000e+01 7.223572296476306054e-01
4.403750000000000142e+01 7.065613608748482211e-01
4.420000000000000284e+01 6.891454029971648687e-01
4.436250000000000426e+01 6.652490886998785324e-01
4.452499999999999858e+01 6.417577966788173827e-01
4.468750000000000000e+01 6.204941271769948141e-01
4.485000000000000142e+01 5.992304576751721346e-01
4.501250000000000284e+01 5.789793438639125878e-01
4.517500000000000426e+01 5.575131632239773705e-01
4.533749999999999858e+01 5.368570271364925262e-01
4.550000000000000000e+01 5.153908464965573089e-01
4.566250000000000142e+01 4.923045767517214011e-01
4.582500000000000284e+01 4.692183070068853823e-01
4.598750000000000426e+01 4.491697043337383732e-01
4.614999999999999858e+01 4.305386796273795169e-01
4.631250000000000000e+01 4.080599432968813334e-01
4.647500000000000142e+01 3.849736735520454256e-01
4.663750000000000284e+01 3.661401377075739205e-01
4.680000000000000426e+01 3.489266909680032724e-01
4.696249999999999858e+01 3.286755771567436146e-01
4.712500000000000000e+01 3.120696638315107463e-01
4.728750000000000142e+01 2.976913730255164037e-01
4.745000000000000284e+01 2.814904819765087218e-01
4.761250000000000426e+01 2.671121911705143792e-01
4.777499999999999858e+01 2.507087889833940486e-01
4.793750000000000000e+01 2.375455650060753210e-01
4.810000000000000142e+01 2.253948967193195596e-01
4.826250000000000284e+01 2.110166059133252447e-01
4.842500000000000426e+01 1.980558930741190549e-01
4.858749999999999858e+01 1.867152693398136942e-01
4.875000000000000000e+01 1.761846901579586788e-01
4.891250000000000142e+01 1.660591332523288777e-01
4.907500000000000284e+01 1.561360874848116420e-01
4.923750000000000426e+01 1.474281085459700213e-01
4.939999999999999858e+01 1.399351964358039602e-01
4.956250000000000000e+01 1.316322397731875260e-01
4.972500000000000142e+01 1.231267719724584708e-01
4.988750000000000284e+01 1.164439044147428104e-01
5.005000000000000426e+01 1.107735925475901023e-01
5.021249999999999858e+01 1.042932361279870351e-01
5.037500000000000000e+01 9.862292426083434094e-02
5.053750000000000142e+01 9.295261239368164674e-02
5.070000000000000284e+01 8.687727825030376605e-02
5.086250000000000426e+01 8.140947752126366510e-02
5.102499999999999858e+01 7.776427703523693113e-02
5.118750000000000000e+01 7.330903199675981030e-02
5.135000000000000142e+01 6.946132037262048309e-02
5.151250000000000284e+01 6.601863102470634237e-02
5.167500000000000426e+01 6.136087484811664911e-02
5.183749999999999858e+01 5.791818550020251533e-02
5.200000000000000000e+01 5.488051842851356804e-02
5.216250000000000142e+01 5.103280680437424083e-02
5.232500000000000284e+01 4.718509518023491361e-02
5.248750000000000426e+01 4.556500607533413988e-02
5.264999999999999858e+01 4.252733900364519953e-02
5.281250000000000000e+01 3.928716079384366594e-02
5.297500000000000142e+01 3.746456055083029202e-02
5.313750000000000284e+01 3.503442689347914529e-02
5.330000000000000426e+01 3.300931551235317812e-02
5.346249999999999858e+01 3.159173754556501151e-02
5.362500000000000000e+01 2.936411502632644763e-02
5.378750000000000142e+01 2.713649250708789068e-02
5.395000000000000284e+01 2.511138112596192698e-02
5.411250000000000426e+01 2.470635884973673702e-02
5.427499999999999858e+01 2.328878088294856000e-02
5.443750000000000000e+01 2.126366950182259977e-02
5.460000000000000142e+01 1.964358039692183297e-02
5.476250000000000284e+01 1.863102470635885285e-02
5.492500000000000426e+01 1.721344673957067584e-02
5.508749999999999858e+01 1.640340218712029244e-02
5.525000000000000000e+01 1.559335763466990731e-02
5.541250000000000142e+01 1.336573511543134689e-02
5.557500000000000284e+01 1.296071283920615519e-02
5.573750000000000426e+01 1.154313487241798337e-02
5.589999999999999858e+01 1.154313487241798337e-02
5.606250000000000000e+01 1.093560145808019322e-02
5.622500000000000142e+01 1.032806804374240481e-02
5.638750000000000284e+01 9.518023491292021410e-03
5.655000000000000426e+01 8.100445524503847861e-03
5.671249999999999858e+01 8.100445524503847861e-03
5.687500000000000000e+01 7.695423248278654427e-03
5.703750000000000142e+01 7.695423248278654427e-03
5.720000000000000284e+01 6.885378695828270161e-03
5.736250000000000426e+01 5.872823005265289179e-03
5.752499999999999858e+01 6.480356419603077595e-03
5.768750000000000000e+01 6.682867557715673444e-03
5.785000000000000142e+01 5.265289590927499895e-03
5.801250000000000284e+01 5.670311867152693329e-03
5.817500000000000426e+01 5.265289590927499895e-03
5.833749999999999858e+01 4.050222762251923930e-03
5.850000000000000000e+01 4.252733900364518912e-03
5.866250000000000142e+01 4.252733900364518912e-03
5.882500000000000284e+01 3.847711624139327647e-03
5.898750000000000426e+01 4.050222762251923930e-03
5.914999999999999858e+01 3.645200486026731364e-03
5.931250000000000000e+01 3.847711624139327647e-03
5.947500000000000142e+01 4.050222762251923930e-03
5.963750000000000284e+01 3.645200486026731364e-03
5.980000000000000426e+01 3.645200486026731364e-03
5.996249999999999858e+01 3.645200486026731364e-03
6.012500000000000000e+01 3.645200486026731364e-03
6.028750000000000142e+01 3.645200486026731364e-03
6.045000000000000284e+01 3.847711624139327647e-03
6.061250000000000426e+01 2.835155933576347098e-03
6.077499999999999858e+01 3.240178209801539231e-03
6.093750000000000000e+01 3.442689347914135081e-03
6.110000000000000142e+01 3.442689347914135081e-03
6.126250000000000284e+01 3.645200486026731364e-03
6.142500000000000426e+01 3.442689347914135081e-03
6.158749999999999858e+01 3.442689347914135081e-03
6.175000000000000000e+01 3.442689347914135081e-03
6.191250000000000142e+01 3.645200486026731364e-03
6.207500000000000284e+01 3.645200486026731364e-03
6.223750000000000426e+01 3.442689347914135081e-03
6.240000000000000568e+01 3.442689347914135081e-03
6.256250000000000000e+01 3.240178209801539231e-03
6.272500000000000142e+01 3.240178209801539231e-03
6.288750000000000284e+01 3.240178209801539231e-03
6.305000000000000426e+01 3.442689347914135081e-03
6.321250000000000568e+01 3.037667071688942948e-03
6.337500000000000000e+01 3.442689347914135081e-03
6.353750000000000142e+01 3.240178209801539231e-03
6.370000000000000284e+01 2.632644795463750381e-03
6.386250000000000426e+01 2.632644795463750381e-03
6.402500000000000568e+01 2.835155933576347098e-03
6.418750000000000000e+01 3.240178209801539231e-03
6.435000000000000853e+01 2.835155933576347098e-03
6.451250000000000284e+01 2.632644795463750381e-03
6.467499999999999716e+01 2.632644795463750381e-03
6.483750000000000568e+01 3.442689347914135081e-03
6.500000000000000000e+01 3.240178209801539231e-03
6.516250000000000853e+01 2.835155933576347098e-03
6.532500000000000284e+01 3.240178209801539231e-03
6.548749999999999716e+01 3.240178209801539231e-03
6.565000000000000568e+01 2.835155933576347098e-03
6.581250000000000000e+01 3.240178209801539231e-03
6.597500000000000853e+01 2.632644795463750381e-03
6.613750000000000284e+01 3.037667071688942948e-03
6.629999999999999716e+01 3.240178209801539231e-03
6.646250000000000568e+01 3.240178209801539231e-03
6.662500000000000000e+01 3.240178209801539231e-03
6.678750000000000853e+01 3.442689347914135081e-03
6.695000000000000284e+01 3.442689347914135081e-03
6.711249999999999716e+01 3.240178209801539231e-03
6.727500000000000568e+01 3.240178209801539231e-03
6.743750000000000000e+01 1.417577966788173332e-03
6.760000000000000853e+01 2.025111381125961965e-03
6.776250000000000284e+01 2.227622519238558248e-03
6.792499999999999716e+01 2.835155933576347098e-03
6.808750000000000568e+01 3.240178209801539231e-03
6.825000000000000000e+01 2.430133657351154098e-03
6.841250000000000853e+01 2.835155933576347098e-03
6.857500000000000284e+01 3.240178209801539231e-03
6.873749999999999716e+01 2.632644795463750381e-03
6.890000000000000568e+01 2.025111381125961965e-03
6.906250000000000000e+01 2.632644795463750381e-03
6.922500000000000853e+01 2.835155933576347098e-03
6.938750000000000284e+01 1.215066828675577266e-03
6.954999999999999716e+01 2.227622519238558248e-03
6.971250000000000568e+01 3.037667071688942948e-03
6.987500000000000000e+01 3.240178209801539231e-03
7.003750000000000853e+01 2.632644795463750381e-03
7.020000000000000284e+01 1.822600243013365899e-03
7.036249999999999716e+01 3.037667071688942948e-03
7.052500000000000568e+01 2.430133657351154098e-03
7.068750000000000000e+01 2.227622519238558248e-03
7.085000000000000853e+01 2.227622519238558248e-03
7.101250000000000284e+01 2.632644795463750381e-03
7.117499999999999716e+01 1.620089104900769615e-03
7.133750000000000568e+01 2.025111381125961965e-03
7.150000000000000000e+01 2.632644795463750381e-03
7.166250000000000853e+01 2.835155933576347098e-03
7.182500000000000284e+01 2.430133657351154098e-03
7.198749999999999716e+01 1.620089104900769615e-03
7.215000000000000568e+01 2.430133657351154098e-03
7.231250000000000000e+01 1.822600243013365899e-03
7.247500000000000853e+01 1.620089104900769615e-03
7.263750000000000284e+01 2.025111381125961965e-03
7.279999999999999716e+01 3.442689347914135081e-03
7.296250000000000568e+01 2.430133657351154098e-03
7.312500000000000000e+01 2.025111381125961965e-03
7.328750000000000853e+01 2.430133657351154098e-03
7.345000000000000284e+01 2.430133657351154098e-03
7.361249999999999716e+01 2.632644795463750381e-03
7.377500000000000568e+01 2.632644795463750381e-03
7.393750000000000000e+01 2.632644795463750381e-03
7.410000000000000853e+01 2.835155933576347098e-03
7.426250000000000284e+01 2.835155933576347098e-03
7.442499999999999716e+01 2.632644795463750381e-03
7.458750000000000568e+01 3.240178209801539231e-03
7.475000000000000000e+01 2.835155933576347098e-03
7.491250000000000853e+01 2.835155933576347098e-03
7.507500000000000284e+01 3.240178209801539231e-03
7.523749999999999716e+01 2.227622519238558248e-03
7.540000000000000568e+01 2.025111381125961965e-03
7.556250000000000000e+01 2.227622519238558248e-03
7.572500000000000853e+01 3.442689347914135081e-03
7.588750000000000284e+01 3.037667071688942948e-03
7.604999999999999716e+01 2.632644795463750381e-03
7.621250000000000568e+01 2.025111381125961965e-03
7.637500000000000000e+01 2.025111381125961965e-03
7.653750000000000853e+01 2.227622519238558248e-03
7.670000000000000284e+01 2.025111381125961965e-03
7.686249999999999716e+01 2.430133657351154098e-03
7.702500000000000568e+01 2.430133657351154098e-03
7.718750000000000000e+01 2.430133657351154098e-03
7.735000000000000853e+01 2.835155933576347098e-03
7.751250000000000284e+01 2.835155933576347098e-03
7.767499999999999716e+01 1.822600243013365899e-03
7.783750000000000568e+01 1.417577966788173332e-03
7.800000000000000000e+01 2.025111381125961965e-03
7.816250000000000853e+01 2.430133657351154098e-03
7.832500000000000284e+01 2.835155933576347098e-03
7.848749999999999716e+01 1.215066828675577266e-03
7.865000000000000568e+01 1.620089104900769615e-03
7.881250000000000000e+01 2.430133657351154098e-03
7.897500000000000853e+01 3.442689347914135081e-03
7.913750000000000284e+01 2.227622519238558248e-03
7.929999999999999716e+01 1.620089104900769615e-03
7.946250000000000568e+01 2.430133657351154098e-03
7.962500000000000000e+01 2.227622519238558248e-03
7.978750000000000853e+01 2.835155933576347098e-03
7.995000000000000284e+01 2.430133657351154098e-03
8.011249999999999716e+01 2.835155933576347098e-03
8.027500000000000568e+01 3.240178209801539231e-03
8.043750000000000000e+01 2.835155933576347098e-03
8.060000000000000853e+01 1.822600243013365899e-03
8.076250000000000284e+01 1.012555690562980766e-03
8.092499999999999716e+01 2.430133657351154098e-03
