# Supplementary material for: Scanless two-photon voltage imaging
Source: Nat Commun. 2024 Jun 14;15:5095. doi: 10.1038/s41467-024-49192-2 (PMC11178882; doi:10.1038/s41467-024-49192-2)
Supplement: Supplementary file 4 — Source Data [file 41467_2024_49192_MOESM4_ESM.zip › upd_source_data_files/figure_1/fig_1c_gauss_z_profile.txt]

0.000000000000000000e+00 7.303791335237468227e-04
1.650000000000000078e-01 8.363507744702853479e-04
3.300000000000000155e-01 7.707265328841310338e-04
4.949999999999999956e-01 7.785875439543448557e-04
6.600000000000000311e-01 8.545049326324385790e-04
8.249999999999999556e-01 8.675776637492037301e-04
9.899999999999999911e-01 8.274474193907613035e-04
1.155000000000000027e+00 9.272518582822146440e-04
1.320000000000000062e+00 1.009683897018496309e-03
1.485000000000000098e+00 1.097718534804823605e-03
1.649999999999999911e+00 1.067968299539094352e-03
1.814999999999999947e+00 1.155264610318824589e-03
1.979999999999999982e+00 1.201909504735457343e-03
2.145000000000000018e+00 1.295199293568720248e-03
2.310000000000000053e+00 1.320867014797984761e-03
2.475000000000000089e+00 1.409900565593233011e-03
2.640000000000000124e+00 1.461670318055640619e-03
2.805000000000000160e+00 1.510182745488951924e-03
2.970000000000000195e+00 1.655720027788891045e-03
3.134999999999999787e+00 1.713570120305607687e-03
3.299999999999999822e+00 1.761213927731163781e-03
3.464999999999999858e+00 1.821148708266501085e-03
3.629999999999999893e+00 1.950225641419415503e-03
3.794999999999999929e+00 1.997435138841090196e-03
3.959999999999999964e+00 2.077956213560306319e-03
4.125000000000000000e+00 2.131246051036290046e-03
4.290000000000000036e+00 2.211680263754729585e-03
4.455000000000000071e+00 2.288857151444073038e-03
4.620000000000000107e+00 2.435045898749830465e-03
4.785000000000000142e+00 2.439519291789787013e-03
4.950000000000000178e+00 2.550615790782100826e-03
5.115000000000000213e+00 2.581972973062182132e-03
5.280000000000000249e+00 2.654285588708079398e-03
5.445000000000000284e+00 2.820973768196939277e-03
5.610000000000000320e+00 2.892287470833912987e-03
5.775000000000000355e+00 3.037781322133462514e-03
5.940000000000000391e+00 3.132634626980693518e-03
6.105000000000000426e+00 3.218801731750337274e-03
6.269999999999999574e+00 3.309485660560326954e-03
6.434999999999999609e+00 3.575153089933266748e-03
6.599999999999999645e+00 3.595565660115593049e-03
6.764999999999999680e+00 3.752699019519108083e-03
6.929999999999999716e+00 4.004425097767524803e-03
7.094999999999999751e+00 4.052329491195407613e-03
7.259999999999999787e+00 4.193610535457329043e-03
7.424999999999999822e+00 4.297497488385247123e-03
7.589999999999999858e+00 4.408637418377950312e-03
7.754999999999999893e+00 4.496237746160396641e-03
7.919999999999999929e+00 4.706921529042223419e-03
8.085000000000000853e+00 4.726682634218729029e-03
8.250000000000000000e+00 4.878343687573366561e-03
8.414999999999999147e+00 4.922773600970215511e-03
8.580000000000000071e+00 5.117301051707733896e-03
8.744999999999999218e+00 5.232480064736512448e-03
8.910000000000000142e+00 5.299276943333142836e-03
9.074999999999999289e+00 5.509960726214970482e-03
9.240000000000000213e+00 5.619233123190992517e-03
9.404999999999999361e+00 5.623532792229396331e-03
9.570000000000000284e+00 5.890285996612036265e-03
9.734999999999999432e+00 6.002120822610944317e-03
9.900000000000000355e+00 6.128505033739808927e-03
1.006499999999999950e+01 6.298624262259312420e-03
1.023000000000000043e+01 6.593477323892939744e-03
1.039499999999999957e+01 6.650285072400346706e-03
1.056000000000000050e+01 6.950262992079750402e-03
1.072499999999999964e+01 7.221011848498078492e-03
1.089000000000000057e+01 7.379100689910127707e-03
1.105499999999999972e+01 7.660620434424663706e-03
1.122000000000000064e+01 7.808372697744385763e-03
1.138499999999999979e+01 8.002118390474922266e-03
1.155000000000000071e+01 8.170500378978911432e-03
1.171499999999999986e+01 8.310391631228420534e-03
1.188000000000000078e+01 8.483551029775078869e-03
1.204499999999999993e+01 8.814060942727193482e-03
1.221000000000000085e+01 8.850542983053049859e-03
1.237500000000000000e+01 9.041335367757209404e-03
1.253999999999999915e+01 9.188045287067621997e-03
1.270500000000000007e+01 9.294972410022693185e-03
1.286999999999999922e+01 9.543788611245121456e-03
1.303500000000000014e+01 9.854407126019565366e-03
1.319999999999999929e+01 9.994862981274117708e-03
1.336500000000000021e+01 1.032706670324136031e-02
1.352999999999999936e+01 1.054474287718564461e-02
1.369500000000000028e+01 1.065058422513101913e-02
1.385999999999999943e+01 1.101827107441519932e-02
1.402500000000000036e+01 1.130760839899956106e-02
1.418999999999999950e+01 1.135594710243132029e-02
1.435500000000000043e+01 1.184602251080867433e-02
1.451999999999999957e+01 1.221653237511807072e-02
1.468500000000000050e+01 1.231390467798779836e-02
1.484999999999999964e+01 1.275446874592291689e-02
1.501500000000000057e+01 1.282604303456221992e-02
1.517999999999999972e+01 1.313192757029438100e-02
1.534500000000000064e+01 1.355537982407665522e-02
1.550999999999999979e+01 1.363260014276638371e-02
1.567500000000000071e+01 1.400002640604823718e-02
1.583999999999999986e+01 1.441618225176534082e-02
1.600499999999999901e+01 1.464011248976548885e-02
1.617000000000000171e+01 1.499385798792514206e-02
1.633500000000000085e+01 1.515889578939925812e-02
1.650000000000000000e+01 1.541982923972991769e-02
1.666499999999999915e+01 1.582491018034809863e-02
1.682999999999999829e+01 1.615680988531262643e-02
1.699500000000000099e+01 1.631971956776773897e-02
1.716000000000000014e+01 1.662039238345335013e-02
1.732499999999999929e+01 1.696128230549817303e-02
1.748999999999999844e+01 1.712723215798044041e-02
1.765500000000000114e+01 1.760023918320533648e-02
1.782000000000000028e+01 1.791754607203952313e-02
1.798499999999999943e+01 1.807355022543295081e-02
1.814999999999999858e+01 1.870477638507106466e-02
1.831500000000000128e+01 1.886573167250871555e-02
1.848000000000000043e+01 1.946781563088652994e-02
1.864499999999999957e+01 1.973378707726218539e-02
1.880999999999999872e+01 2.006811891824843846e-02
1.897500000000000142e+01 2.039884598620249345e-02
1.914000000000000057e+01 2.096171175123000968e-02
1.930499999999999972e+01 2.127702081404635182e-02
1.946999999999999886e+01 2.173656422915099320e-02
1.963500000000000156e+01 2.225417489177429139e-02
1.980000000000000071e+01 2.248818112186443813e-02
1.996499999999999986e+01 2.305625860693850254e-02
2.012999999999999901e+01 2.338733312289566213e-02
2.029500000000000171e+01 2.371258788480084048e-02
2.046000000000000085e+01 2.432674566128649463e-02
2.062500000000000000e+01 2.485864512303741919e-02
2.078999999999999915e+01 2.498824322819499094e-02
2.095499999999999829e+01 2.560995799874814585e-02
2.112000000000000099e+01 2.626598325960776206e-02
2.128500000000000014e+01 2.652517946992290557e-02
2.144999999999999929e+01 2.694281196965319855e-02
2.161499999999999844e+01 2.712769773830459724e-02
2.178000000000000114e+01 2.769360367335926831e-02
2.194500000000000028e+01 2.839631725963590730e-02
2.210999999999999943e+01 2.835970492630889017e-02
2.227499999999999858e+01 2.952465464971422079e-02
2.244000000000000128e+01 3.030028888564217926e-02
2.260500000000000043e+01 3.081533711924259317e-02
2.276999999999999957e+01 3.163726880158408694e-02
2.293499999999999872e+01 3.257311999794310770e-02
2.310000000000000142e+01 3.288617064873927687e-02
2.326500000000000057e+01 3.374593073241866081e-02
2.342999999999999972e+01 3.452660296439161863e-02
2.359499999999999886e+01 3.475509345743249545e-02
2.376000000000000156e+01 3.551900132325571530e-02
2.392500000000000071e+01 3.620829473041248942e-02
2.408999999999999986e+01 3.644620975053754902e-02
2.425499999999999901e+01 3.721428699239801713e-02
2.442000000000000171e+01 3.799283110535196795e-02
2.458500000000000085e+01 3.844412263038290978e-02
2.475000000000000000e+01 3.923117921941290248e-02
2.491499999999999915e+01 3.967130897734413852e-02
2.507999999999999829e+01 4.044273040623447280e-02
2.524500000000000099e+01 4.105858199173526013e-02
2.541000000000000014e+01 4.153814709801873645e-02
2.557499999999999929e+01 4.237232632246961533e-02
2.573999999999999844e+01 4.327690719854934004e-02
2.590500000000000114e+01 4.378930614112609004e-02
2.607000000000000028e+01 4.539577541447507164e-02
2.623499999999999943e+01 4.641284258155951858e-02
2.639999999999999858e+01 4.693831425525302192e-02
2.656500000000000128e+01 4.846274236886922993e-02
2.673000000000000043e+01 4.980866907089103596e-02
2.689499999999999957e+01 5.039081820009079504e-02
2.705999999999999872e+01 5.202838406971752733e-02
2.722500000000000142e+01 5.319732944515854350e-02
2.739000000000000057e+01 5.354790448028988459e-02
2.755499999999999972e+01 5.477417877624297243e-02
2.771999999999999886e+01 5.612205987328224011e-02
2.788500000000000156e+01 5.642525168699036309e-02
2.805000000000000071e+01 5.813860465229402086e-02
2.821499999999999986e+01 5.863489069372685575e-02
2.837999999999999901e+01 6.014164239018515018e-02
2.854500000000000171e+01 6.148635302419610399e-02
2.871000000000000085e+01 6.233608054678587557e-02
2.887500000000000000e+01 6.396131201230242924e-02
2.903999999999999915e+01 6.511040942056617320e-02
2.920499999999999829e+01 6.609981104040350830e-02
2.937000000000000099e+01 6.782840828684336132e-02
2.953500000000000014e+01 6.963383497296941893e-02
2.969999999999999929e+01 7.100008738317278856e-02
2.986499999999999844e+01 7.317858636263113725e-02
3.003000000000000114e+01 7.529897466357043934e-02
3.019500000000000028e+01 7.625315374209318264e-02
3.035999999999999943e+01 7.967108661062215214e-02
3.052499999999999858e+01 8.300810752542842064e-02
3.069000000000000128e+01 8.489466332027914564e-02
3.085500000000000043e+01 8.818078310263077757e-02
3.101999999999999957e+01 9.223280857682344958e-02
3.118499999999999872e+01 9.337956071106624789e-02
3.135000000000000142e+01 9.817447344689440858e-02
3.151500000000000057e+01 1.007920598402747003e-01
3.167999999999999972e+01 1.051052793508003708e-01
3.184499999999999886e+01 1.089533094161709847e-01
3.200999999999999801e+01 1.111163903904916067e-01
3.217499999999999716e+01 1.150247461154010609e-01
3.234000000000000341e+01 1.186886721701272268e-01
3.250500000000000256e+01 1.203664985771135676e-01
3.267000000000000171e+01 1.234006316952144661e-01
3.283500000000000085e+01 1.258527459771167367e-01
3.300000000000000000e+01 1.262682503578280158e-01
3.316499999999999915e+01 1.286569119481635604e-01
3.332999999999999829e+01 1.307600581419488539e-01
3.349499999999999744e+01 1.323436392780934223e-01
3.365999999999999659e+01 1.338717155957421800e-01
3.382500000000000284e+01 1.349531040744011423e-01
3.399000000000000199e+01 1.353852859592613866e-01
3.415500000000000114e+01 1.372483890139026275e-01
3.432000000000000028e+01 1.395499714484603748e-01
3.448499999999999943e+01 1.419000663104514059e-01
3.464999999999999858e+01 1.442104218070875132e-01
3.481499999999999773e+01 1.459021461341979964e-01
3.497999999999999687e+01 1.496033359872570023e-01
3.514500000000000313e+01 1.514229211795095620e-01
3.531000000000000227e+01 1.545450889353967572e-01
3.547500000000000142e+01 1.578266918937080154e-01
3.564000000000000057e+01 1.612313348761182930e-01
3.580499999999999972e+01 1.635685307309941439e-01
3.596999999999999886e+01 1.674075705792844315e-01
3.613499999999999801e+01 1.705329956602007202e-01
3.629999999999999716e+01 1.742036535199870395e-01
3.646500000000000341e+01 1.783570469490851629e-01
3.663000000000000256e+01 1.844492870975010246e-01
3.679500000000000171e+01 1.860277433755998244e-01
3.696000000000000085e+01 1.909171185372717239e-01
3.712500000000000000e+01 1.970257321728338673e-01
3.728999999999999915e+01 1.993300941914164237e-01
3.745499999999999829e+01 2.050911295308739946e-01
3.761999999999999744e+01 2.108036958738986333e-01
3.778499999999999659e+01 2.154079030870234002e-01
3.795000000000000284e+01 2.252782493901853700e-01
3.811500000000000199e+01 2.297642374202542026e-01
3.828000000000000114e+01 2.427883692475857336e-01
3.844500000000000028e+01 2.556121973011281634e-01
3.860999999999999943e+01 2.613091284840131645e-01
3.877499999999999858e+01 2.790855238047919018e-01
3.893999999999999773e+01 2.906797333753514123e-01
3.910499999999999687e+01 2.984798976140224380e-01
3.927000000000000313e+01 3.150126462386929616e-01
3.943500000000000227e+01 3.329666743510583671e-01
3.960000000000000142e+01 3.375699695131749722e-01
3.976500000000000057e+01 3.582871647322209974e-01
3.992999999999999972e+01 3.778394970898623639e-01
4.009499999999999886e+01 3.857883690738616589e-01
4.025999999999999801e+01 4.081328370154424512e-01
4.042499999999999716e+01 4.321182150136799183e-01
4.059000000000000341e+01 4.468663838324105075e-01
4.075500000000000256e+01 4.728951469678994712e-01
4.092000000000000171e+01 5.007097059773391035e-01
4.108500000000000085e+01 5.143544233692137757e-01
4.125000000000000000e+01 5.470618320203562979e-01
4.141499999999999915e+01 5.602633360532721651e-01
4.157999999999999829e+01 6.027189196034853369e-01
4.174499999999999744e+01 6.449526576037172276e-01
4.190999999999999659e+01 6.653412973048284940e-01
4.207500000000000284e+01 7.289451721839382836e-01
4.224000000000000199e+01 7.904861179756220713e-01
4.240500000000000114e+01 8.150853063023421052e-01
4.257000000000000028e+01 8.773510286284994519e-01
4.273499999999999943e+01 9.293435821228969163e-01
4.289999999999999858e+01 9.442073642646601206e-01
4.306499999999999773e+01 9.781084739614649415e-01
4.322999999999999687e+01 9.981559631545291467e-01
4.339500000000000313e+01 1.000000000000000000e+00
4.356000000000000227e+01 9.932293241945242546e-01
4.372500000000000142e+01 9.830236471373673401e-01
4.389000000000000057e+01 9.718232698783254575e-01
4.405499999999999972e+01 9.232026123920458183e-01
4.421999999999999886e+01 8.928391748318396104e-01
4.438499999999999801e+01 8.686296060095995974e-01
4.454999999999999716e+01 8.244760440682200597e-01
4.471500000000000341e+01 7.993625024039059390e-01
4.488000000000000256e+01 7.589711508711303178e-01
4.504500000000000171e+01 7.062005310047831941e-01
4.521000000000000085e+01 6.816116358251551599e-01
4.537500000000000000e+01 6.353584890320220779e-01
4.553999999999999915e+01 5.957413385121616001e-01
4.570499999999999829e+01 5.809860470093674012e-01
4.586999999999999744e+01 5.342096435235604845e-01
4.603499999999999659e+01 5.037216024232413769e-01
4.620000000000000284e+01 4.872896571504711782e-01
4.636500000000000199e+01 4.471697928011206247e-01
4.653000000000000114e+01 4.117382615126461975e-01
4.669500000000000028e+01 4.006913694089752620e-01
4.685999999999999943e+01 3.666137126955936743e-01
4.702499999999999858e+01 3.422173037096850057e-01
4.718999999999999773e+01 3.341537304536611463e-01
4.735499999999999687e+01 3.128502167293781833e-01
4.752000000000000313e+01 2.967922558009484790e-01
4.768500000000000227e+01 2.923458334122329694e-01
4.785000000000000142e+01 2.768848750151357563e-01
4.801500000000000057e+01 2.730646407900134132e-01
4.817999999999999972e+01 2.613847852866889032e-01
4.834499999999999886e+01 2.520085100439400372e-01
4.850999999999999801e+01 2.474146394089075940e-01
4.867499999999999716e+01 2.400306310159536216e-01
4.884000000000000341e+01 2.303842149507918380e-01
4.900500000000000256e+01 2.268798543914908872e-01
4.917000000000000171e+01 2.184938493885870969e-01
4.933500000000000085e+01 2.107656068865584043e-01
4.950000000000000000e+01 2.074571635700074024e-01
4.966499999999999915e+01 1.997139808038452813e-01
4.982999999999999829e+01 1.932079300837332703e-01
4.999499999999999744e+01 1.889027887392797367e-01
5.015999999999999659e+01 1.818053380868853153e-01
5.032500000000000284e+01 1.741354234183776217e-01
5.049000000000000199e+01 1.702020514372447335e-01
5.065500000000000114e+01 1.645642298458876995e-01
5.082000000000000028e+01 1.589163322624407015e-01
5.098499999999999943e+01 1.564557923664631756e-01
5.114999999999999858e+01 1.517434853933728178e-01
5.131499999999999773e+01 1.485637715619716193e-01
5.147999999999999687e+01 1.439197381214911142e-01
5.164500000000000313e+01 1.407613489112803928e-01
5.181000000000000227e+01 1.384437404375795100e-01
5.197500000000000142e+01 1.347643529467152101e-01
5.214000000000000057e+01 1.321934983097523275e-01
5.230499999999999972e+01 1.299294836905301731e-01
5.246999999999999886e+01 1.259984569834182166e-01
5.263499999999999801e+01 1.239562444831771859e-01
5.279999999999999716e+01 1.213430011898356947e-01
5.296500000000000341e+01 1.178586623217135892e-01
5.313000000000000256e+01 1.144242256730371998e-01
5.329500000000000171e+01 1.137125218696802553e-01
5.346000000000000085e+01 1.100174557876759246e-01
5.362500000000000000e+01 1.077148744401092567e-01
5.378999999999999915e+01 1.062696644712006477e-01
5.395499999999999829e+01 1.025283878047835717e-01
5.411999999999999744e+01 9.961082349172388495e-02
5.428499999999999659e+01 9.711718917345074642e-02
5.445000000000000284e+01 9.408961413640844207e-02
5.461500000000000199e+01 9.261682548225350087e-02
5.478000000000000114e+01 8.850047869648629273e-02
5.494500000000000028e+01 8.615807112156388670e-02
5.510999999999999943e+01 8.482812702768484370e-02
5.527499999999999858e+01 8.199842362840992216e-02
5.543999999999999773e+01 7.998735115544704233e-02
5.560499999999999687e+01 7.923000137068238191e-02
5.577000000000000313e+01 7.717510701832805409e-02
5.593500000000000227e+01 7.526449044926243614e-02
5.610000000000000142e+01 7.467521863599904663e-02
5.626500000000000057e+01 7.259904309345464879e-02
5.642999999999999972e+01 7.102297552037722950e-02
5.659499999999999886e+01 7.001754786139674502e-02
5.675999999999999801e+01 6.848017730966493577e-02
5.692499999999999716e+01 6.675492425025499055e-02
5.709000000000000341e+01 6.604990882095779225e-02
5.725500000000000256e+01 6.442880330047806581e-02
5.742000000000000171e+01 6.341985773046618369e-02
5.758500000000000085e+01 6.216322516524192682e-02
5.775000000000000000e+01 6.168135821593790508e-02
5.791499999999999915e+01 6.061034974637163897e-02
5.807999999999999829e+01 5.892192617529064952e-02
5.824499999999999744e+01 5.792457668238232965e-02
5.840999999999999659e+01 5.740926786277958382e-02
5.857500000000000284e+01 5.535511183743185848e-02
5.874000000000000199e+01 5.361604771989854357e-02
5.890500000000000114e+01 5.274230285409425151e-02
5.907000000000000028e+01 5.137561613388701154e-02
5.923499999999999943e+01 5.051924366823788010e-02
5.939999999999999858e+01 5.001722473475386094e-02
5.956499999999999773e+01 4.854513097660512200e-02
5.972999999999999687e+01 4.757197255091286103e-02
5.989500000000000313e+01 4.670330911215395120e-02
6.006000000000000227e+01 4.574296283157615328e-02
6.022500000000000142e+01 4.445006538102799082e-02
6.039000000000000057e+01 4.444428905797639245e-02
6.055499999999999972e+01 4.340754764771621865e-02
6.071999999999999886e+01 4.269380258734104677e-02
6.088499999999999801e+01 4.223769022126705464e-02
6.104999999999999716e+01 4.102075359039737690e-02
6.121500000000000341e+01 4.059347940858096249e-02
6.138000000000000256e+01 3.958648823358651425e-02
6.154500000000000171e+01 3.886488216214113722e-02
6.171000000000000085e+01 3.843578387830842713e-02
6.187500000000000000e+01 3.726484067684956297e-02
6.203999999999999915e+01 3.608182365728285212e-02
6.220499999999999829e+01 3.592442971187700951e-02
6.236999999999999744e+01 3.458810126094091775e-02
6.253499999999999659e+01 3.340373788036218872e-02
6.270000000000000284e+01 3.311288047076425128e-02
6.286500000000000199e+01 3.207279487347420438e-02
6.303000000000000114e+01 3.117355601044220770e-02
6.319500000000000028e+01 3.093885488434585523e-02
6.335999999999999943e+01 2.974871518071552784e-02
6.352499999999999858e+01 2.894406903652842547e-02
6.368999999999999773e+01 2.871375444147125644e-02
6.385499999999999687e+01 2.799323414503556914e-02
6.401999999999999602e+01 2.740878317281525076e-02
6.418500000000000227e+01 2.718997779286088171e-02
6.434999999999999432e+01 2.647054327143489455e-02
6.451500000000000057e+01 2.578055496827191817e-02
6.468000000000000682e+01 2.540366074690549730e-02
6.484499999999999886e+01 2.491779814556577613e-02
6.501000000000000512e+01 2.470368331365330183e-02
6.517499999999999716e+01 2.391905886064503439e-02
6.534000000000000341e+01 2.336088364365941292e-02
6.550499999999999545e+01 2.315719225184004540e-02
6.567000000000000171e+01 2.263866953820859590e-02
6.583499999999999375e+01 2.191441417573955150e-02
6.600000000000000000e+01 2.170429499586276276e-02
6.616500000000000625e+01 2.111893197263430347e-02
6.632999999999999829e+01 2.056536044168980060e-02
6.649500000000000455e+01 2.027107198306121391e-02
6.665999999999999659e+01 1.974633863637429571e-02
6.682500000000000284e+01 1.917031327822924305e-02
6.698999999999999488e+01 1.896492807739473888e-02
6.715500000000000114e+01 1.831745872361154048e-02
6.731999999999999318e+01 1.795111823533939235e-02
6.748499999999999943e+01 1.768141172293036939e-02
6.765000000000000568e+01 1.733387685782619009e-02
6.781499999999999773e+01 1.712475659095832881e-02
6.798000000000000398e+01 1.662781908451968146e-02
6.814499999999999602e+01 1.625496394618933596e-02
6.831000000000000227e+01 1.597752671571127034e-02
6.847499999999999432e+01 1.570782020330225084e-02
6.864000000000000057e+01 1.547620267823344477e-02
6.880500000000000682e+01 1.510499791791784265e-02
6.896999999999999886e+01 1.475477033078961137e-02
6.913500000000000512e+01 1.442734401886503967e-02
6.929999999999999716e+01 1.432988485399453414e-02
6.946500000000000341e+01 1.394682343057302744e-02
6.962999999999999545e+01 1.377049356899805004e-02
6.979500000000000171e+01 1.342243753188921383e-02
6.995999999999999375e+01 1.304754113654063574e-02
7.012500000000000000e+01 1.253305750594526854e-02
7.029000000000000625e+01 1.226217835652577796e-02
7.045499999999999829e+01 1.171746674966041117e-02
7.062000000000000455e+01 1.138799918071761209e-02
7.078499999999999659e+01 1.116763028474927408e-02
7.095000000000000284e+01 1.068059504639907835e-02
7.111499999999999488e+01 1.055764188430085952e-02
7.128000000000000114e+01 1.015916245574163997e-02
7.144499999999999318e+01 9.935753389746150577e-03
7.160999999999999943e+01 9.744570126038501826e-03
7.177500000000000568e+01 9.408197028034017903e-03
7.193999999999999773e+01 9.200640277180120383e-03
7.210500000000000398e+01 8.970108527121010977e-03
7.226999999999999602e+01 8.674951448484666261e-03
7.243500000000000227e+01 8.469609678650555362e-03
7.259999999999999432e+01 8.476558638712623078e-03
7.276500000000000057e+01 8.136233319672836473e-03
7.293000000000000682e+01 7.997688428435352492e-03
7.309499999999999886e+01 7.848633235103994257e-03
7.326000000000000512e+01 7.574887639658898532e-03
7.342499999999999716e+01 7.481858436827959306e-03
7.359000000000000341e+01 7.379882447917111322e-03
7.375499999999999545e+01 7.094931654371929540e-03
7.392000000000000171e+01 6.872174053382260409e-03
7.408499999999999375e+01 6.805160019783690513e-03
7.425000000000000000e+01 6.638732426297159518e-03
7.441500000000000625e+01 6.510784699154329412e-03
7.457999999999999829e+01 6.107310705550501179e-03
7.474500000000000455e+01 5.891198047620180636e-03
7.490999999999999659e+01 5.731980000198044940e-03
7.507500000000000284e+01 5.498625235113721067e-03
7.523999999999999488e+01 5.270829638079049979e-03
7.540500000000000114e+01 5.245335640851338417e-03
7.556999999999999318e+01 5.066486781253860469e-03
7.573499999999999943e+01 4.889331730671511375e-03
7.590000000000000568e+01 4.800385041877039058e-03
7.606499999999999773e+01 4.688029043873475840e-03
7.623000000000000398e+01 4.551091099650345431e-03
7.639499999999999602e+01 4.443859959692556851e-03
7.656000000000000227e+01 4.266357461107104891e-03
7.672499999999999432e+01 4.109050377702037557e-03
7.689000000000000057e+01 4.099061247612816733e-03
7.705500000000000682e+01 3.855369904436163533e-03
7.721999999999999886e+01 3.688898879949245764e-03
7.738500000000000512e+01 3.587487494043440153e-03
7.754999999999999716e+01 3.491027242181856879e-03
7.771500000000000341e+01 3.444208623763671609e-03
7.787999999999999545e+01 3.252808205054083784e-03
7.804500000000000171e+01 3.118258965852289261e-03
7.820999999999999375e+01 3.060669459337901285e-03
7.837500000000000000e+01 2.866011715599217375e-03
7.854000000000000625e+01 2.730767580391217555e-03
7.870499999999999829e+01 2.692852317052556437e-03
7.887000000000000455e+01 2.499801520328226966e-03
7.903499999999999659e+01 2.289117737446399320e-03
7.920000000000000284e+01 2.288900582444460246e-03
7.936499999999999488e+01 2.172114622401329423e-03
7.953000000000000114e+01 2.022929136068804361e-03
7.969499999999999318e+01 2.012809712978417577e-03
7.985999999999999943e+01 1.867663309681968095e-03
8.002500000000000568e+01 1.831745872361153658e-03
8.018999999999999773e+01 1.738846962531382778e-03
8.035500000000000398e+01 1.656718940797814385e-03
8.051999999999999602e+01 1.561822204950196608e-03
8.068500000000000227e+01 1.460454250044777771e-03
8.084999999999999432e+01 1.428662757760815064e-03
8.101500000000000057e+01 1.393831095449700117e-03
8.118000000000000682e+01 1.306013612665314931e-03
8.134499999999999886e+01 1.217544664875108620e-03
8.151000000000000512e+01 1.207816120788213861e-03
8.167499999999999716e+01 1.161344950373133624e-03
8.184000000000000341e+01 1.031442828212848382e-03
8.200499999999999545e+01 9.857534158047495925e-04
8.217000000000000171e+01 8.861227009148488773e-04
8.233499999999999375e+01 8.044289891851593918e-04
8.250000000000000000e+01 7.827134889911965864e-04
8.266500000000000625e+01 6.698363189829780948e-04
8.282999999999999829e+01 6.548960548495318980e-04
8.299500000000000455e+01 5.755910481411786236e-04
8.315999999999999659e+01 4.643642561477018867e-04
8.332500000000000284e+01 4.115087286755969576e-04
8.348999999999999488e+01 3.751135503505142912e-04
8.365500000000000114e+01 2.688813234016493216e-04
8.381999999999999318e+01 2.624101043438483707e-04
8.398499999999999943e+01 2.175458809431204585e-04
8.415000000000000568e+01 2.012592557976483273e-04
8.431499999999999773e+01 1.388054772398116714e-04
8.448000000000000398e+01 8.846894779020614838e-05
8.464499999999999602e+01 1.980453617689487063e-05
8.481000000000000227e+01 0.000000000000000000e+00
