# Supplementary material for: Scanless two-photon voltage imaging
Source: Nat Commun. 2024 Jun 14;15:5095. doi: 10.1038/s41467-024-49192-2 (PMC11178882; doi:10.1038/s41467-024-49192-2)
Supplement: Supplementary file 4 — Source Data [file 41467_2024_49192_MOESM4_ESM.zip › upd_source_data_files/figure_1/fig_1c_gpc_xy_profile.txt]

0.000000000000000000e+00 2.415458937198067951e-03
1.625000000000000056e-01 1.976284584980237020e-03
3.250000000000000111e-01 8.783487044356607775e-04
4.875000000000000444e-01 1.317523056653491708e-03
6.500000000000000222e-01 1.097935880544576243e-03
8.125000000000000000e-01 1.537110232762406090e-03
9.750000000000000888e-01 1.097935880544576243e-03
1.137499999999999956e+00 8.783487044356607775e-04
1.300000000000000044e+00 2.635046113306982549e-03
1.462500000000000133e+00 1.097935880544576243e-03
1.625000000000000000e+00 1.756697408871321555e-03
1.787500000000000089e+00 2.415458937198067951e-03
1.950000000000000178e+00 2.195871761089154383e-04
2.112500000000000266e+00 1.976284584980237020e-03
2.274999999999999911e+00 1.317523056653491708e-03
2.437500000000000000e+00 1.976284584980237020e-03
2.600000000000000089e+00 8.783487044356607775e-04
2.762500000000000178e+00 2.195871761089152486e-03
2.925000000000000266e+00 1.317523056653491708e-03
3.087499999999999911e+00 1.756697408871321555e-03
3.250000000000000000e+00 0.000000000000000000e+00
3.412500000000000089e+00 1.317523056653491708e-03
3.575000000000000178e+00 2.195871761089152486e-03
3.737500000000000266e+00 1.537110232762406090e-03
3.900000000000000355e+00 2.195871761089154383e-04
4.062500000000000000e+00 2.195871761089154383e-04
4.225000000000000533e+00 1.097935880544576243e-03
4.387500000000000178e+00 6.587615283267453121e-04
4.549999999999999822e+00 0.000000000000000000e+00
4.712500000000000355e+00 1.317523056653491708e-03
4.875000000000000000e+00 0.000000000000000000e+00
5.037500000000000533e+00 6.587615283267453121e-04
5.200000000000000178e+00 8.783487044356607775e-04
5.362499999999999822e+00 1.976284584980237020e-03
5.525000000000000355e+00 1.537110232762406090e-03
5.687500000000000000e+00 1.097935880544576243e-03
5.850000000000000533e+00 3.293807641633727645e-03
6.012500000000000178e+00 2.195871761089154383e-04
6.174999999999999822e+00 0.000000000000000000e+00
6.337500000000000355e+00 1.317523056653491708e-03
6.500000000000000000e+00 8.783487044356607775e-04
6.662500000000000533e+00 4.391743522178299009e-04
6.825000000000000178e+00 1.537110232762406090e-03
6.987499999999999822e+00 1.756697408871321555e-03
7.150000000000000355e+00 4.391743522178299009e-04
7.312500000000000000e+00 4.391743522178299009e-04
7.475000000000000533e+00 1.537110232762406090e-03
7.637500000000000178e+00 6.587615283267453121e-04
7.800000000000000711e+00 1.756697408871321555e-03
7.962500000000000355e+00 2.195871761089154383e-04
8.125000000000000000e+00 4.391743522178299009e-04
8.287499999999999645e+00 4.391743522178299009e-04
8.450000000000001066e+00 1.537110232762406090e-03
8.612500000000000711e+00 1.317523056653491708e-03
8.775000000000000355e+00 1.756697408871321555e-03
8.937500000000000000e+00 1.756697408871321555e-03
9.099999999999999645e+00 1.317523056653491708e-03
9.262500000000001066e+00 8.783487044356607775e-04
9.425000000000000711e+00 2.195871761089152486e-03
9.587500000000000355e+00 1.537110232762406090e-03
9.750000000000000000e+00 2.854633289415898015e-03
9.912499999999999645e+00 2.195871761089152486e-03
1.007500000000000107e+01 6.587615283267453121e-04
1.023750000000000071e+01 1.317523056653491708e-03
1.040000000000000036e+01 1.976284584980237020e-03
1.056250000000000000e+01 6.587615283267453121e-04
1.072499999999999964e+01 2.195871761089152486e-03
1.088750000000000107e+01 2.195871761089152486e-03
1.105000000000000071e+01 2.415458937198067951e-03
1.121250000000000036e+01 1.097935880544576243e-03
1.137500000000000000e+01 2.854633289415898015e-03
1.153749999999999964e+01 8.783487044356607775e-04
1.170000000000000107e+01 6.587615283267453121e-04
1.186250000000000071e+01 1.537110232762406090e-03
1.202500000000000036e+01 1.537110232762406090e-03
1.218750000000000000e+01 1.097935880544576243e-03
1.234999999999999964e+01 1.756697408871321555e-03
1.251250000000000107e+01 6.587615283267453121e-04
1.267500000000000071e+01 1.976284584980237020e-03
1.283750000000000036e+01 1.537110232762406090e-03
1.300000000000000000e+01 1.317523056653491708e-03
1.316249999999999964e+01 1.097935880544576243e-03
1.332500000000000107e+01 6.587615283267453121e-04
1.348750000000000071e+01 2.415458937198067951e-03
1.365000000000000036e+01 1.756697408871321555e-03
1.381250000000000000e+01 1.756697408871321555e-03
1.397499999999999964e+01 0.000000000000000000e+00
1.413750000000000107e+01 1.317523056653491708e-03
1.430000000000000071e+01 6.587615283267453121e-04
1.446250000000000036e+01 8.783487044356607775e-04
1.462500000000000000e+01 1.976284584980237020e-03
1.478749999999999964e+01 1.537110232762406090e-03
1.495000000000000107e+01 4.391743522178299009e-04
1.511250000000000071e+01 8.783487044356607775e-04
1.527500000000000036e+01 1.097935880544576243e-03
1.543750000000000000e+01 1.537110232762406090e-03
1.560000000000000142e+01 1.097935880544576243e-03
1.576250000000000107e+01 6.587615283267453121e-04
1.592500000000000071e+01 1.756697408871321555e-03
1.608750000000000213e+01 2.195871761089152486e-03
1.625000000000000000e+01 1.537110232762406090e-03
1.641250000000000142e+01 1.097935880544576243e-03
1.657499999999999929e+01 1.537110232762406090e-03
1.673750000000000071e+01 1.317523056653491708e-03
1.690000000000000213e+01 1.317523056653491708e-03
1.706250000000000000e+01 1.317523056653491708e-03
1.722500000000000142e+01 8.783487044356607775e-04
1.738749999999999929e+01 1.317523056653491708e-03
1.755000000000000071e+01 8.783487044356607775e-04
1.771250000000000213e+01 1.097935880544576243e-03
1.787500000000000000e+01 1.317523056653491708e-03
1.803750000000000142e+01 1.756697408871321555e-03
1.819999999999999929e+01 1.976284584980237020e-03
1.836250000000000071e+01 1.317523056653491708e-03
1.852500000000000213e+01 1.317523056653491708e-03
1.868750000000000000e+01 1.317523056653491708e-03
1.885000000000000142e+01 1.537110232762406090e-03
1.901249999999999929e+01 2.635046113306982549e-03
1.917500000000000071e+01 1.537110232762406090e-03
1.933750000000000213e+01 1.756697408871321555e-03
1.950000000000000000e+01 3.293807641633727645e-03
1.966250000000000142e+01 1.317523056653491708e-03
1.982499999999999929e+01 2.635046113306982549e-03
1.998750000000000071e+01 1.976284584980237020e-03
2.015000000000000213e+01 2.635046113306982549e-03
2.031250000000000000e+01 1.976284584980237020e-03
2.047500000000000142e+01 1.976284584980237020e-03
2.063749999999999929e+01 1.537110232762406090e-03
2.080000000000000071e+01 1.097935880544576243e-03
2.096250000000000213e+01 1.756697408871321555e-03
2.112500000000000000e+01 2.195871761089152486e-03
2.128750000000000142e+01 2.415458937198067951e-03
2.144999999999999929e+01 3.074220465524813480e-03
2.161250000000000071e+01 2.415458937198067951e-03
2.177500000000000213e+01 2.195871761089152486e-03
2.193750000000000000e+01 2.195871761089152486e-03
2.210000000000000142e+01 2.854633289415898015e-03
2.226249999999999929e+01 1.537110232762406090e-03
2.242500000000000071e+01 3.732981993851558575e-03
2.258750000000000213e+01 3.074220465524813480e-03
2.275000000000000000e+01 2.415458937198067951e-03
2.291250000000000142e+01 3.293807641633727645e-03
2.307499999999999929e+01 3.732981993851558575e-03
2.323750000000000071e+01 4.391743522178304104e-03
2.340000000000000213e+01 3.732981993851558575e-03
2.356250000000000000e+01 2.635046113306982549e-03
2.372500000000000142e+01 2.635046113306982549e-03
2.388749999999999929e+01 4.391743522178304104e-03
2.405000000000000071e+01 5.270092226613965966e-03
2.421250000000000213e+01 3.732981993851558575e-03
2.437500000000000000e+01 4.611330698287220871e-03
2.453750000000000142e+01 3.952569169960474908e-03
2.469999999999999929e+01 5.709266578831796897e-03
2.486250000000000071e+01 6.148440931049627828e-03
2.502500000000000213e+01 6.148440931049627828e-03
2.518750000000000000e+01 4.611330698287220871e-03
2.535000000000000142e+01 6.148440931049627828e-03
2.551249999999999929e+01 6.807202459376372923e-03
2.567500000000000071e+01 7.246376811594203854e-03
2.583750000000000213e+01 7.246376811594203854e-03
2.600000000000000000e+01 7.905138339920949817e-03
2.616250000000000142e+01 7.685551163812033050e-03
2.632499999999999929e+01 7.905138339920949817e-03
2.648750000000000071e+01 7.905138339920949817e-03
2.665000000000000213e+01 9.661835748792271805e-03
2.681250000000000000e+01 8.563899868247694044e-03
2.697500000000000142e+01 9.222661396574438272e-03
2.713749999999999929e+01 9.661835748792271805e-03
2.730000000000000071e+01 9.881422924901185970e-03
2.746250000000000213e+01 1.032059727711901603e-02
2.762500000000000000e+01 1.119894598155467616e-02
2.778750000000000142e+01 1.207729468599033802e-02
2.794999999999999929e+01 1.207729468599033802e-02
2.811250000000000071e+01 1.339481774264382995e-02
2.827500000000000213e+01 1.317523056653491578e-02
2.843750000000000000e+01 1.361440491875274758e-02
2.860000000000000142e+01 1.624945103205972796e-02
2.876249999999999929e+01 1.361440491875274758e-02
2.892500000000000071e+01 1.449275362318840597e-02
2.908750000000000213e+01 1.800614844093105169e-02
2.925000000000000000e+01 1.910408432147562771e-02
2.941250000000000142e+01 2.129995608256478323e-02
2.957499999999999929e+01 2.217830478700043989e-02
2.973750000000000071e+01 2.415458937198067604e-02
2.990000000000000213e+01 2.525252525252525207e-02
3.006250000000000000e+01 2.744839701361440759e-02
3.022500000000000142e+01 3.184014053579271863e-02
3.038749999999999929e+01 3.623188405797101580e-02
3.055000000000000071e+01 4.040404040404040054e-02
3.071250000000000213e+01 4.435660957400087978e-02
3.087500000000000000e+01 5.006587615283267234e-02
3.103750000000000142e+01 5.797101449275362389e-02
3.120000000000000284e+01 6.346069389547651096e-02
3.136250000000000071e+01 7.356170399648660763e-02
3.152500000000000213e+01 8.432147562582345546e-02
3.168750000000000000e+01 9.617918313570487931e-02
3.185000000000000142e+01 1.089152393500219668e-01
3.201250000000000284e+01 1.273605621431708468e-01
3.217500000000000426e+01 1.425120772946860126e-01
3.233749999999999858e+01 1.638120333772507820e-01
3.250000000000000000e+01 1.886253842775582057e-01
3.266250000000000142e+01 2.220026350461133391e-01
3.282500000000000284e+01 2.503293807641633895e-01
3.298750000000000426e+01 2.874396135265700480e-01
3.314999999999999858e+01 3.333333333333333703e-01
3.331250000000000000e+01 3.765920070267896325e-01
3.347500000000000142e+01 4.328063241106719361e-01
3.363750000000000284e+01 4.958278436539306777e-01
3.380000000000000426e+01 5.480895915678524188e-01
3.396249999999999858e+01 6.163812033377250588e-01
3.412500000000000000e+01 6.734738691260430121e-01
3.428750000000000142e+01 7.347386912604303433e-01
3.445000000000000284e+01 7.729468599033816334e-01
3.461250000000000426e+01 8.006148440931049048e-01
3.477499999999999858e+01 8.271848924022837668e-01
3.493750000000000000e+01 8.258673693456302090e-01
3.510000000000000142e+01 8.298199385155906604e-01
3.526250000000000284e+01 8.410188844971454580e-01
3.542500000000000426e+01 8.381642512077295271e-01
3.558749999999999858e+01 8.667105841018885037e-01
3.575000000000000000e+01 8.860342555994730196e-01
3.591250000000000142e+01 8.858146684233640933e-01
3.607500000000000284e+01 9.068950373298200196e-01
3.623750000000000426e+01 9.053579270970574244e-01
3.639999999999999858e+01 9.301712779973648759e-01
3.656250000000000000e+01 9.180939833113745951e-01
3.672500000000000142e+01 9.249011857707509776e-01
3.688750000000000284e+01 9.253403601229688302e-01
3.705000000000000426e+01 9.343434343434343647e-01
3.721249999999999858e+01 9.336846728151075858e-01
3.737500000000000000e+01 9.488361879666227239e-01
3.753750000000000142e+01 9.448836187966622724e-01
3.770000000000000284e+01 9.494949494949495028e-01
3.786250000000000426e+01 9.525691699604742491e-01
3.802499999999999858e+01 9.442248572683356045e-01
3.818750000000000000e+01 9.569609134826525532e-01
3.835000000000000142e+01 9.659639877031180877e-01
3.851250000000000284e+01 9.648660518225735672e-01
3.867500000000000426e+01 9.655248133509003461e-01
3.883749999999999858e+01 9.703557312252963918e-01
3.900000000000000000e+01 9.855072463768115298e-01
3.916250000000000142e+01 9.740887132191480280e-01
3.932500000000000284e+01 9.960474308300395485e-01
3.948750000000000426e+01 9.964866051822572901e-01
3.964999999999999858e+01 9.982433025911287006e-01
3.981250000000000000e+01 9.936319718928414702e-01
3.997500000000000142e+01 9.866051822573561614e-01
4.013750000000000284e+01 9.811155028546332257e-01
4.030000000000000426e+01 9.595959595959596689e-01
4.046249999999999858e+01 9.804567413263065578e-01
4.062500000000000000e+01 9.835309617918313041e-01
4.078750000000000142e+01 9.857268335529204561e-01
4.095000000000000284e+01 9.793588054457620373e-01
4.111250000000000426e+01 9.923144488361879123e-01
4.127499999999999858e+01 9.839701361440491567e-01
4.143750000000000000e+01 9.982433025911287006e-01
4.160000000000000142e+01 9.861660079051383088e-01
4.176250000000000284e+01 9.971453667105840690e-01
4.192500000000000426e+01 1.000000000000000000e+00
4.208749999999999858e+01 9.962670180061484748e-01
4.225000000000000000e+01 9.828722002635046362e-01
4.241250000000000142e+01 9.903381642512077976e-01
4.257500000000000284e+01 9.883618796662274608e-01
4.273750000000000426e+01 9.813350900307421520e-01
4.289999999999999858e+01 9.850680720245937882e-01
4.306250000000000000e+01 9.830917874396135625e-01
4.322500000000000142e+01 9.747474747474746959e-01
4.338750000000000284e+01 9.653052261747914198e-01
4.355000000000000426e+01 9.729907773386033965e-01
4.371249999999999858e+01 9.754062362758014748e-01
4.387500000000000000e+01 9.385155906895037425e-01
4.403750000000000142e+01 9.712340799297320970e-01
4.420000000000000284e+01 9.600351339481774104e-01
4.436250000000000426e+01 9.483970136144048713e-01
4.452499999999999858e+01 9.415898111550284888e-01
4.468750000000000000e+01 9.453227931488801250e-01
4.485000000000000142e+01 9.407114624505928946e-01
4.501250000000000284e+01 9.420289855072464524e-01
4.517500000000000426e+01 9.501537110232762817e-01
4.533749999999999858e+01 9.451032059727711987e-01
4.550000000000000000e+01 9.382960035133948162e-01
4.566250000000000142e+01 9.418093983311374151e-01
4.582500000000000284e+01 9.286341677646025028e-01
4.598750000000000426e+01 9.310496267018006922e-01
4.614999999999999858e+01 9.398331137461573004e-01
4.631250000000000000e+01 9.238032498902064571e-01
4.647500000000000142e+01 9.143610013175230700e-01
4.663750000000000284e+01 9.297321036451471343e-01
4.680000000000000426e+01 9.207290294246815998e-01
4.696249999999999858e+01 9.115063680281071390e-01
4.712500000000000000e+01 9.036012296881862360e-01
4.728750000000000142e+01 8.963548528765920009e-01
4.745000000000000284e+01 8.759332454984628535e-01
4.761250000000000426e+01 8.300395256916996978e-01
4.777499999999999858e+01 7.694334650856390345e-01
4.793750000000000000e+01 7.064119455423802929e-01
4.810000000000000142e+01 6.264822134387351138e-01
4.826250000000000284e+01 5.632411067193676679e-01
4.842500000000000426e+01 4.969257795344752537e-01
4.858749999999999858e+01 4.323671497584541390e-01
4.875000000000000000e+01 3.816425120772947155e-01
4.891250000000000142e+01 3.361879666227492458e-01
4.907500000000000284e+01 2.922705314009662048e-01
4.923750000000000426e+01 2.588932806324110714e-01
4.939999999999999858e+01 2.257356170399648920e-01
4.956250000000000000e+01 1.985068072024593899e-01
4.972500000000000142e+01 1.741326306543698188e-01
4.988750000000000284e+01 1.497584541062802199e-01
5.005000000000000426e+01 1.286780851998243491e-01
5.021249999999999858e+01 1.122090469916556948e-01
5.037500000000000000e+01 9.903381642512078253e-02
5.053750000000000142e+01 8.498023715415019275e-02
5.070000000000000284e+01 7.444005270092227122e-02
5.086250000000000426e+01 6.433904259991216068e-02
5.102499999999999858e+01 5.862977602108036812e-02
5.118750000000000000e+01 5.182257356170399260e-02
5.135000000000000142e+01 4.501537110232762401e-02
5.151250000000000284e+01 4.106280193236715170e-02
5.167500000000000426e+01 3.667105841018884760e-02
5.183749999999999858e+01 3.337725076855511952e-02
5.200000000000000000e+01 2.964426877470356311e-02
5.216250000000000142e+01 2.678963548528766336e-02
5.232500000000000284e+01 2.503293807641633964e-02
5.248750000000000426e+01 2.371541501976284771e-02
5.264999999999999858e+01 2.195871761089152399e-02
5.281250000000000000e+01 2.086078173034694797e-02
5.297500000000000142e+01 1.756697408871321989e-02
5.313750000000000284e+01 1.888449714536671181e-02
5.330000000000000426e+01 1.668862538427755976e-02
5.346249999999999858e+01 1.602986385595081553e-02
5.362500000000000000e+01 1.471234079929732361e-02
5.378750000000000142e+01 1.427316644707949181e-02
5.395000000000000284e+01 1.427316644707949181e-02
5.411250000000000426e+01 1.405357927097057764e-02
5.427499999999999858e+01 1.273605621431708572e-02
5.443750000000000000e+01 1.207729468599033802e-02
5.460000000000000142e+01 1.163812033377250969e-02
5.476250000000000284e+01 1.229688186209925392e-02
5.492500000000000426e+01 1.075977162933684783e-02
5.508749999999999858e+01 1.054018445322793367e-02
5.525000000000000000e+01 1.163812033377250969e-02
5.541250000000000142e+01 9.661835748792271805e-03
5.557500000000000284e+01 9.442248572683357641e-03
5.573750000000000426e+01 1.185770750988142386e-02
5.589999999999999858e+01 9.881422924901185970e-03
5.606250000000000000e+01 9.003074220465524108e-03
5.622500000000000142e+01 9.881422924901185970e-03
5.638750000000000284e+01 7.905138339920949817e-03
5.655000000000000426e+01 8.124725516029863981e-03
5.671249999999999858e+01 8.124725516029863981e-03
5.687500000000000000e+01 9.003074220465524108e-03
5.703750000000000142e+01 7.465963987703118018e-03
5.720000000000000284e+01 7.246376811594203854e-03
5.736250000000000426e+01 7.026789635485287087e-03
5.752499999999999858e+01 7.685551163812033050e-03
5.768750000000000000e+01 6.587615283267456157e-03
5.785000000000000142e+01 7.246376811594203854e-03
5.801250000000000284e+01 6.587615283267456157e-03
5.817500000000000426e+01 6.368028107158541992e-03
5.833749999999999858e+01 5.709266578831796897e-03
5.850000000000000000e+01 5.489679402722880130e-03
5.866250000000000142e+01 4.391743522178304104e-03
5.882500000000000284e+01 4.830917874396135035e-03
5.898750000000000426e+01 4.830917874396135035e-03
5.914999999999999858e+01 4.830917874396135035e-03
5.931250000000000000e+01 5.270092226613965966e-03
5.947500000000000142e+01 6.368028107158541992e-03
5.963750000000000284e+01 5.489679402722880130e-03
5.980000000000000426e+01 5.709266578831796897e-03
5.996249999999999858e+01 5.270092226613965966e-03
6.012500000000000000e+01 5.928853754940711061e-03
6.028750000000000142e+01 5.270092226613965966e-03
6.045000000000000284e+01 3.293807641633727645e-03
6.061250000000000426e+01 4.391743522178304104e-03
6.077499999999999858e+01 5.270092226613965966e-03
6.093750000000000000e+01 4.391743522178304104e-03
6.110000000000000142e+01 3.732981993851558575e-03
6.126250000000000284e+01 4.172156346069389940e-03
6.142500000000000426e+01 4.172156346069389940e-03
6.158749999999999858e+01 3.513394817742644411e-03
6.175000000000000000e+01 2.635046113306982549e-03
6.191250000000000142e+01 3.293807641633727645e-03
6.207500000000000284e+01 3.293807641633727645e-03
6.223750000000000426e+01 3.513394817742644411e-03
6.240000000000000568e+01 3.074220465524813480e-03
6.256250000000000000e+01 4.391743522178304104e-03
6.272500000000000142e+01 3.952569169960474908e-03
6.288750000000000284e+01 3.513394817742644411e-03
6.305000000000000426e+01 2.854633289415898015e-03
6.321250000000000568e+01 3.293807641633727645e-03
6.337500000000000000e+01 2.635046113306982549e-03
6.353750000000000142e+01 2.635046113306982549e-03
6.370000000000000284e+01 3.732981993851558575e-03
6.386250000000000426e+01 2.195871761089152486e-03
6.402500000000000568e+01 3.293807641633727645e-03
6.418750000000000000e+01 3.952569169960474908e-03
6.435000000000000853e+01 4.611330698287220871e-03
6.451250000000000284e+01 2.635046113306982549e-03
6.467499999999999716e+01 2.854633289415898015e-03
6.483750000000000568e+01 1.976284584980237020e-03
6.500000000000000000e+01 3.513394817742644411e-03
6.516250000000000853e+01 2.195871761089152486e-03
6.532500000000000284e+01 3.513394817742644411e-03
6.548749999999999716e+01 2.854633289415898015e-03
6.565000000000000568e+01 3.293807641633727645e-03
6.581250000000000000e+01 4.172156346069389940e-03
6.597500000000000853e+01 2.195871761089152486e-03
6.613750000000000284e+01 1.976284584980237020e-03
6.629999999999999716e+01 1.097935880544576243e-03
6.646250000000000568e+01 1.976284584980237020e-03
6.662500000000000000e+01 2.854633289415898015e-03
6.678750000000000853e+01 1.976284584980237020e-03
6.695000000000000284e+01 1.756697408871321555e-03
6.711249999999999716e+01 4.172156346069389940e-03
6.727500000000000568e+01 3.074220465524813480e-03
6.743750000000000000e+01 2.635046113306982549e-03
6.760000000000000853e+01 2.635046113306982549e-03
6.776250000000000284e+01 2.635046113306982549e-03
6.792499999999999716e+01 3.074220465524813480e-03
6.808750000000000568e+01 3.952569169960474908e-03
6.825000000000000000e+01 2.195871761089152486e-03
6.841250000000000853e+01 1.097935880544576243e-03
6.857500000000000284e+01 2.635046113306982549e-03
6.873749999999999716e+01 3.293807641633727645e-03
6.890000000000000568e+01 2.195871761089152486e-03
6.906250000000000000e+01 2.195871761089152486e-03
6.922500000000000853e+01 3.513394817742644411e-03
6.938750000000000284e+01 2.195871761089152486e-03
6.954999999999999716e+01 2.415458937198067951e-03
6.971250000000000568e+01 2.635046113306982549e-03
6.987500000000000000e+01 3.732981993851558575e-03
7.003750000000000853e+01 3.952569169960474908e-03
7.020000000000000284e+01 3.513394817742644411e-03
7.036249999999999716e+01 2.195871761089152486e-03
7.052500000000000568e+01 3.952569169960474908e-03
7.068750000000000000e+01 3.952569169960474908e-03
7.085000000000000853e+01 3.074220465524813480e-03
7.101250000000000284e+01 2.635046113306982549e-03
7.117499999999999716e+01 3.074220465524813480e-03
7.133750000000000568e+01 3.293807641633727645e-03
7.150000000000000000e+01 3.513394817742644411e-03
7.166250000000000853e+01 2.195871761089152486e-03
7.182500000000000284e+01 3.074220465524813480e-03
7.198749999999999716e+01 2.415458937198067951e-03
7.215000000000000568e+01 2.415458937198067951e-03
7.231250000000000000e+01 3.293807641633727645e-03
7.247500000000000853e+01 2.415458937198067951e-03
7.263750000000000284e+01 3.074220465524813480e-03
7.279999999999999716e+01 2.854633289415898015e-03
7.296250000000000568e+01 1.756697408871321555e-03
7.312500000000000000e+01 2.635046113306982549e-03
7.328750000000000853e+01 3.074220465524813480e-03
7.345000000000000284e+01 2.854633289415898015e-03
7.361249999999999716e+01 1.537110232762406090e-03
7.377500000000000568e+01 1.756697408871321555e-03
7.393750000000000000e+01 1.317523056653491708e-03
7.410000000000000853e+01 3.952569169960474908e-03
7.426250000000000284e+01 3.293807641633727645e-03
7.442499999999999716e+01 2.854633289415898015e-03
7.458750000000000568e+01 1.317523056653491708e-03
7.475000000000000000e+01 3.293807641633727645e-03
7.491250000000000853e+01 3.293807641633727645e-03
7.507500000000000284e+01 1.976284584980237020e-03
7.523749999999999716e+01 3.293807641633727645e-03
7.540000000000000568e+01 3.293807641633727645e-03
7.556250000000000000e+01 2.195871761089152486e-03
7.572500000000000853e+01 2.195871761089152486e-03
7.588750000000000284e+01 2.854633289415898015e-03
7.604999999999999716e+01 3.074220465524813480e-03
7.621250000000000568e+01 3.952569169960474908e-03
7.637500000000000000e+01 3.513394817742644411e-03
7.653750000000000853e+01 2.415458937198067951e-03
7.670000000000000284e+01 1.537110232762406090e-03
7.686249999999999716e+01 3.074220465524813480e-03
7.702500000000000568e+01 2.415458937198067951e-03
7.718750000000000000e+01 4.391743522178304104e-03
7.735000000000000853e+01 3.293807641633727645e-03
7.751250000000000284e+01 2.854633289415898015e-03
7.767499999999999716e+01 2.195871761089152486e-03
7.783750000000000568e+01 1.976284584980237020e-03
7.800000000000000000e+01 3.074220465524813480e-03
7.816250000000000853e+01 2.854633289415898015e-03
7.832500000000000284e+01 2.195871761089152486e-03
7.848749999999999716e+01 2.195871761089152486e-03
7.865000000000000568e+01 3.293807641633727645e-03
7.881250000000000000e+01 1.756697408871321555e-03
7.897500000000000853e+01 1.537110232762406090e-03
7.913750000000000284e+01 3.513394817742644411e-03
7.929999999999999716e+01 2.635046113306982549e-03
7.946250000000000568e+01 3.074220465524813480e-03
7.962500000000000000e+01 1.756697408871321555e-03
7.978750000000000853e+01 1.537110232762406090e-03
7.995000000000000284e+01 1.097935880544576243e-03
8.011249999999999716e+01 4.391743522178299009e-04
8.027500000000000568e+01 1.976284584980237020e-03
8.043750000000000000e+01 2.195871761089152486e-03
8.060000000000000853e+01 3.513394817742644411e-03
8.076250000000000284e+01 3.074220465524813480e-03
8.092499999999999716e+01 3.074220465524813480e-03
8.108750000000000568e+01 3.513394817742644411e-03
8.125000000000000000e+01 1.976284584980237020e-03
8.141250000000000853e+01 1.537110232762406090e-03
8.157500000000000284e+01 1.756697408871321555e-03
8.173749999999999716e+01 6.587615283267453121e-04
8.190000000000000568e+01 1.317523056653491708e-03
8.206250000000000000e+01 1.317523056653491708e-03
8.222500000000000853e+01 1.976284584980237020e-03
8.238750000000000284e+01 3.074220465524813480e-03
8.254999999999999716e+01 2.195871761089152486e-03
8.271250000000000568e+01 2.415458937198067951e-03
