# Supplementary material for: Scanless two-photon voltage imaging
Source: Nat Commun. 2024 Jun 14;15:5095. doi: 10.1038/s41467-024-49192-2 (PMC11178882; doi:10.1038/s41467-024-49192-2)
Supplement: Supplementary file 4 — Source Data [file 41467_2024_49192_MOESM4_ESM.zip › upd_source_data_files/figure_1/fig_1c_gpc_xz_PSF_profile.txt]

-2.069000000000000128e+01 1.847228151746094227e-03
-2.052749999999999986e+01 3.368467558175325394e-03
-2.036500000000000199e+01 3.585791215300559998e-03
-2.020250000000000057e+01 5.324347876012325287e-03
-2.004000000000000270e+01 6.139301694929599762e-03
-1.987750000000000128e+01 5.758988205343484879e-03
-1.971499999999999986e+01 6.845593452453613281e-03
-1.955250000000000199e+01 8.366832509636878967e-03
-1.939000000000000057e+01 8.747146464884281158e-03
-1.922750000000000270e+01 1.010539568960666656e-02
-1.906500000000000128e+01 1.059437077492475510e-02
-1.890249999999999986e+01 1.151798013597726822e-02
-1.874000000000000199e+01 1.206128299236297607e-02
-1.857750000000000057e+01 1.216994412243366241e-02
-1.841500000000000270e+01 1.401716936379671097e-02
-1.825250000000000128e+01 1.553840842097997665e-02
-1.808999999999999986e+01 1.570140570402145386e-02
-1.792750000000000199e+01 1.657068543136119843e-02
-1.776500000000000057e+01 1.711398921906948090e-02
-1.760250000000000270e+01 1.765728555619716644e-02
-1.744000000000000128e+01 1.901553571224212646e-02
-1.727749999999999986e+01 2.059111557900905609e-02
-1.711500000000000199e+01 2.118874527513980865e-02
-1.695250000000000057e+01 2.173204720020294189e-02
-1.678999999999999915e+01 2.374225482344627380e-02
-1.662750000000000128e+01 2.472019940614700317e-02
-1.646499999999999986e+01 2.738237753510475159e-02
-1.630250000000000199e+01 2.863197214901447296e-02
-1.614000000000000057e+01 2.939258515834808350e-02
-1.597749999999999915e+01 3.129414469003677368e-02
-1.581500000000000128e+01 3.303270787000656128e-02
-1.565249999999999986e+01 3.357601165771484375e-02
-1.549000000000000199e+01 3.678148612380027771e-02
-1.532750000000000057e+01 3.737911581993103027e-02
-1.516500000000000092e+01 3.868303075432777405e-02
-1.500250000000000128e+01 4.156252741813659668e-02
-1.483999999999999986e+01 4.313810542225837708e-02
-1.467750000000000199e+01 4.476800933480262756e-02
-1.451500000000000057e+01 4.694121330976486206e-02
-1.435250000000000092e+01 4.715853556990623474e-02
-1.419000000000000128e+01 4.933173209428787231e-02
-1.402749999999999986e+01 5.112462490797042847e-02
-1.386500000000000199e+01 5.264586210250854492e-02
-1.370250000000000057e+01 5.373247340321540833e-02
-1.354000000000000092e+01 5.780722573399543762e-02
-1.337750000000000128e+01 5.829618871212005615e-02
-1.321499999999999986e+01 6.101270392537117004e-02
-1.305250000000000199e+01 6.410953402519226074e-02
-1.289000000000000057e+01 6.389220803976058960e-02
-1.272750000000000092e+01 6.785831600427627563e-02
-1.256500000000000128e+01 7.209606468677520752e-02
-1.240250000000000163e+01 7.263935357332229614e-02
-1.224000000000000021e+01 7.682278007268905640e-02
-1.207750000000000057e+01 7.894165813922882080e-02
-1.191500000000000092e+01 8.301641792058944702e-02
-1.175250000000000128e+01 8.671085536479949951e-02
-1.159000000000000163e+01 8.986201137304306030e-02
-1.142750000000000021e+01 9.252417087554931641e-02
-1.126500000000000057e+01 9.540367126464843750e-02
-1.110250000000000092e+01 9.649027138948440552e-02
-1.094000000000000128e+01 9.980441629886627197e-02
-1.077750000000000163e+01 1.023579239845275879e-01
-1.061500000000000021e+01 1.043138206005096436e-01
-1.045250000000000057e+01 1.080082580447196960e-01
-1.029000000000000092e+01 1.105074360966682434e-01
-1.012750000000000128e+01 1.121373400092124939e-01
-9.965000000000001634e+00 1.163750812411308289e-01
-9.802500000000000213e+00 1.188742816448211670e-01
-9.640000000000000568e+00 1.212648078799247742e-01
-9.477500000000000924e+00 1.262631863355636597e-01
-9.315000000000001279e+00 1.287623643875122070e-01
-9.152500000000001634e+00 1.305009424686431885e-01
-8.990000000000000213e+00 1.345756947994232178e-01
-8.827500000000000568e+00 1.389764398336410522e-01
-8.665000000000000924e+00 1.445724666118621826e-01
-8.502500000000001279e+00 1.515267193317413330e-01
-8.340000000000001634e+00 1.549495160579681396e-01
-8.177500000000000213e+00 1.647832691669464111e-01
-8.015000000000000568e+00 1.729327738285064697e-01
-7.852500000000000036e+00 1.757579743862152100e-01
-7.690000000000000391e+00 1.829838305711746216e-01
-7.527500000000000746e+00 1.890144944190979004e-01
-7.364999999999999325e+00 1.920569986104965210e-01
-7.202499999999999680e+00 2.004238218069076538e-01
-7.040000000000000036e+00 2.058025151491165161e-01
-6.877500000000000391e+00 2.089536190032958984e-01
-6.715000000000000746e+00 2.174291312694549561e-01
-6.552499999999999325e+00 2.248180061578750610e-01
-6.389999999999999680e+00 2.279691696166992188e-01
-6.227500000000000036e+00 2.363903224468231201e-01
-6.065000000000000391e+00 2.457351237535476685e-01
-5.902500000000000746e+00 2.501901686191558838e-01
-5.739999999999999325e+00 2.579050660133361816e-01
-5.577499999999999680e+00 2.599152624607086182e-01
-5.415000000000000036e+00 2.694230377674102783e-01
-5.252500000000000391e+00 2.798544168472290039e-01
-5.089999999999998970e+00 2.833315432071685791e-01
-4.927499999999999325e+00 2.976203560829162598e-01
-4.764999999999999680e+00 3.132674396038055420e-01
-4.602499999999998259e+00 3.210909664630889893e-01
-4.440000000000000391e+00 3.410844504833221436e-01
-4.277499999999998970e+00 3.590677380561828613e-01
-4.115000000000001101e+00 3.649897277355194092e-01
-3.952500000000000124e+00 3.886775970458984375e-01
-3.789999999999998703e+00 4.088340997695922852e-01
-3.627500000000000835e+00 4.180158972740173340e-01
-3.464999999999999414e+00 4.420841634273529053e-01
-3.302500000000001545e+00 4.639248847961425781e-01
-3.140000000000000124e+00 4.771814048290252686e-01
-2.977499999999998703e+00 5.013039708137512207e-01
-2.815000000000000835e+00 5.302075743675231934e-01
-2.652499999999999414e+00 5.381397604942321777e-01
-2.490000000000001545e+00 5.736173391342163086e-01
-2.327500000000000124e+00 5.877431631088256836e-01
-2.164999999999998703e+00 6.313702464103698730e-01
-2.002500000000000835e+00 6.565793752670288086e-01
-1.839999999999999192e+00 6.782570481300354004e-01
-1.677500000000001323e+00 7.155818343162536621e-01
-1.514999999999999902e+00 7.654569745063781738e-01
-1.352499999999998481e+00 7.825164794921875000e-01
-1.190000000000000613e+00 8.301641345024108887e-01
-1.027499999999999192e+00 8.816690444946289062e-01
-8.650000000000014344e-01 8.892752528190612793e-01
-7.025000000000000133e-01 9.313267469406127930e-01
-5.399999999999985922e-01 9.579483866691589355e-01
-3.775000000000007239e-01 9.770184755325317383e-01
-2.149999999999993028e-01 1.000000000000000000e+00
-5.250000000000142053e-02 9.978269934654235840e-01
1.100000000000000006e-01 9.913074970245361328e-01
2.725000000000014078e-01 9.613712430000305176e-01
4.349999999999992761e-01 9.390959143638610840e-01
5.975000000000006972e-01 9.313267469406127930e-01
7.599999999999985656e-01 8.896012902259826660e-01
9.224999999999999867e-01 8.748778104782104492e-01
1.085000000000001519e+00 8.380963206291198730e-01
1.247499999999999387e+00 8.014777898788452148e-01
1.410000000000000808e+00 7.906661033630371094e-01
1.572499999999998677e+00 7.473106384277343750e-01
1.735000000000000098e+00 7.040639519691467285e-01
1.897500000000001519e+00 6.868412494659423828e-01
2.059999999999999165e+00 6.548951268196105957e-01
2.222500000000000586e+00 6.193089485168457031e-01
2.384999999999998455e+00 5.995872020721435547e-01
2.547499999999999876e+00 5.702489018440246582e-01
2.710000000000001297e+00 5.461263060569763184e-01
2.872499999999999165e+00 5.311312079429626465e-01
3.035000000000000586e+00 5.000543594360351562e-01
3.197499999999998455e+00 4.688689112663269043e-01
3.359999999999999876e+00 4.571879208087921143e-01
3.522500000000001297e+00 4.274693131446838379e-01
3.684999999999999165e+00 4.066065847873687744e-01
3.847500000000000586e+00 3.960122764110565186e-01
4.009999999999998899e+00 3.749864697456359863e-01
4.172500000000000320e+00 3.652070462703704834e-01
4.335000000000001741e+00 3.480930328369140625e-01
4.497499999999999609e+00 3.341845571994781494e-01
4.660000000000001030e+00 3.242964446544647217e-01
4.822499999999998899e+00 3.085950314998626709e-01
4.985000000000000320e+00 2.976746857166290283e-01
5.147500000000001741e+00 2.887645661830902100e-01
5.309999999999999609e+00 2.798544168472290039e-01
5.472500000000001030e+00 2.708899378776550293e-01
5.634999999999998899e+00 2.633924186229705811e-01
5.797500000000000320e+00 2.536672949790954590e-01
5.960000000000001741e+00 2.465500682592391968e-01
6.122499999999999609e+00 2.419320046901702881e-01
6.285000000000001030e+00 2.351950705051422119e-01
6.447499999999998899e+00 2.266109287738800049e-01
6.610000000000000320e+00 2.226991504430770874e-01
6.772500000000001741e+00 2.119417935609817505e-01
6.934999999999999609e+00 2.006954550743103027e-01
7.097500000000001030e+00 1.981419473886489868e-01
7.259999999999998899e+00 1.873846054077148438e-01
7.422500000000000320e+00 1.828208714723587036e-01
7.585000000000001741e+00 1.744540482759475708e-01
7.747499999999999609e+00 1.670651286840438843e-01
7.910000000000001030e+00 1.648919433355331421e-01
8.072499999999998010e+00 1.567967385053634644e-01
8.234999999999999432e+00 1.521243453025817871e-01
8.397500000000000853e+00 1.497881561517715454e-01
8.559999999999998721e+00 1.431055366992950439e-01
8.722500000000000142e+00 1.399544030427932739e-01
8.884999999999998010e+00 1.392480880022048950e-01
9.047499999999999432e+00 1.341953873634338379e-01
9.210000000000000853e+00 1.300663053989410400e-01
9.372499999999998721e+00 1.285450458526611328e-01
9.535000000000000142e+00 1.228947117924690247e-01
9.697499999999998010e+00 1.189286112785339355e-01
9.859999999999999432e+00 1.189286112785339355e-01
1.002250000000000085e+01 1.135499253869056702e-01
1.018499999999999872e+01 1.107247546315193176e-01
1.034750000000000014e+01 1.082799062132835388e-01
1.051000000000000156e+01 1.046941131353378296e-01
1.067249999999999943e+01 1.022492647171020508e-01
1.083500000000000085e+01 9.725090116262435913e-02
1.099749999999999872e+01 9.469738602638244629e-02
1.116000000000000014e+01 9.257851541042327881e-02
1.132250000000000156e+01 8.758013695478439331e-02
1.148500000000000298e+01 8.415734767913818359e-02
1.164749999999999730e+01 8.231011778116226196e-02
1.180999999999999872e+01 7.801803946495056152e-02
1.197250000000000014e+01 7.584483921527862549e-02
1.213500000000000156e+01 7.399760931730270386e-02
1.229750000000000298e+01 7.117244601249694824e-02
1.245999999999999730e+01 6.856460124254226685e-02
1.262249999999999872e+01 6.639140099287033081e-02
1.278500000000000014e+01 6.432684510946273804e-02
1.294750000000000156e+01 6.264261156320571899e-02
1.311000000000000298e+01 6.150167807936668396e-02
1.327249999999999730e+01 5.867650732398033142e-02
1.343499999999999872e+01 5.786156654357910156e-02
1.359750000000000014e+01 5.623165890574455261e-02
1.376000000000000156e+01 5.373247340321540833e-02
1.392250000000000298e+01 5.308051034808158875e-02
1.408499999999999730e+01 5.009235814213752747e-02
1.424749999999999872e+01 4.824513569474220276e-02
1.441000000000000014e+01 4.721286147832870483e-02
1.457250000000000156e+01 4.465934634208679199e-02
1.473500000000000298e+01 4.183417931199073792e-02
1.489749999999999730e+01 4.134520888328552246e-02
1.505999999999999872e+01 3.933499380946159363e-02
1.522250000000000014e+01 3.607519343495368958e-02
1.538500000000000156e+01 3.531457483768463135e-02
1.554750000000000298e+01 3.281538560986518860e-02
1.570999999999999730e+01 3.140280768275260925e-02
1.587249999999999872e+01 3.009888343513011932e-02
1.603500000000000014e+01 2.683908119797706604e-02
1.619750000000000156e+01 2.569814957678318024e-02
1.636000000000000298e+01 2.553515322506427765e-02
1.652249999999999730e+01 2.379659004509449005e-02
1.668499999999999872e+01 2.249266766011714935e-02
1.684750000000000014e+01 2.232967875897884369e-02
1.701000000000000156e+01 1.999348402023315430e-02
1.717250000000000298e+01 1.879822462797164917e-02
1.733499999999999730e+01 1.841790415346622467e-02
1.749749999999999872e+01 1.765729114413261414e-02
1.766000000000000014e+01 1.727697812020778656e-02
1.782250000000000156e+01 1.499511301517486572e-02
1.798500000000000298e+01 1.434314809739589691e-02
1.814749999999999730e+01 1.450613792985677719e-02
1.830999999999999872e+01 1.271324045956134796e-02
1.847250000000000014e+01 1.119200140237808228e-02
1.863500000000000156e+01 1.015972997993230820e-02
1.879750000000000298e+01 1.026839204132556915e-02
1.895999999999999730e+01 8.584156632423400879e-03
1.912249999999999872e+01 8.149522356688976288e-03
1.928500000000000014e+01 6.084967404603958130e-03
1.944750000000000156e+01 5.324354395270347595e-03
1.961000000000000298e+01 5.107030738145112991e-03
1.977249999999999730e+01 4.292083438485860825e-03
1.993499999999999872e+01 3.477129386737942696e-03
2.009750000000000014e+01 2.607847796753048897e-03
2.026000000000000156e+01 1.575576839968562126e-03
2.042250000000000298e+01 1.032274216413497925e-03
2.058499999999999730e+01 7.062953663989901543e-04
2.074749999999999872e+01 0.000000000000000000e+00
