# Supplementary material for: Scanless two-photon voltage imaging
Source: Nat Commun. 2024 Jun 14;15:5095. doi: 10.1038/s41467-024-49192-2 (PMC11178882; doi:10.1038/s41467-024-49192-2)
Supplement: Supplementary file 4 — Source Data [file 41467_2024_49192_MOESM4_ESM.zip › upd_source_data_files/figure_1/fig_1c_gpc_z_profile.txt]

0.000000000000000000e+00 2.456980167257078409e-06
1.650000000000000078e-01 0.000000000000000000e+00
3.300000000000000155e-01 3.921718343889542204e-05
4.949999999999999956e-01 5.786503291345398108e-05
6.600000000000000311e-01 1.830135227148500937e-05
8.249999999999999556e-01 5.421106240830435427e-05
9.899999999999999911e-01 1.201715299754099644e-04
1.155000000000000027e+00 1.379688863151495057e-04
1.320000000000000062e+00 2.030473610017028243e-04
1.485000000000000098e+00 2.073628261672680318e-04
1.649999999999999911e+00 2.108592979437475359e-04
1.814999999999999947e+00 2.655113567923289303e-04
1.979999999999999982e+00 3.516316616292276776e-04
2.145000000000000018e+00 4.419414326487565588e-04
2.310000000000000053e+00 4.489343762017155670e-04
2.475000000000000089e+00 5.266127491818891389e-04
2.640000000000000124e+00 5.639084481310062706e-04
2.805000000000000160e+00 6.170170194386197455e-04
2.970000000000000195e+00 6.987273598727516142e-04
3.134999999999999787e+00 7.442129927127238281e-04
3.299999999999999822e+00 7.750827435320940383e-04
3.464999999999999858e+00 8.756299319151896040e-04
3.629999999999999893e+00 9.341249597433258717e-04
3.794999999999999929e+00 9.762716195354869493e-04
3.959999999999999964e+00 1.022733744493214969e-03
4.125000000000000000e+00 1.138999305997601737e-03
4.290000000000000036e+00 1.167034079700909671e-03
4.455000000000000071e+00 1.246161440984849518e-03
4.620000000000000107e+00 1.237593510145185583e-03
4.785000000000000142e+00 1.296655533396534046e-03
4.950000000000000178e+00 1.381610347641273537e-03
5.115000000000000213e+00 1.432261938781629902e-03
5.280000000000000249e+00 1.472014617898004035e-03
5.445000000000000284e+00 1.589666168214690437e-03
5.610000000000000320e+00 1.624851384199627480e-03
5.775000000000000355e+00 1.705144236075726476e-03
5.940000000000000391e+00 1.790666045743679897e-03
6.105000000000000426e+00 1.859303991698179389e-03
6.269999999999999574e+00 1.966749624397032183e-03
6.434999999999999609e+00 2.083015185901418952e-03
6.599999999999999645e+00 2.193264295970602518e-03
6.764999999999999680e+00 2.230811992885593266e-03
6.929999999999999716e+00 2.354227996671610663e-03
7.094999999999999751e+00 2.483219455452556363e-03
7.259999999999999787e+00 2.568048270714359208e-03
7.424999999999999822e+00 2.649884610131427939e-03
7.589999999999999858e+00 2.709608128043191570e-03
7.754999999999999893e+00 2.839072083010145842e-03
7.919999999999999929e+00 2.916561457515916018e-03
8.085000000000000853e+00 3.007942219890400587e-03
8.250000000000000000e+00 3.079100145503625621e-03
8.414999999999999147e+00 3.048671391124530526e-03
8.580000000000000071e+00 3.189884751250287708e-03
8.744999999999999218e+00 3.298306876066896525e-03
8.910000000000000142e+00 3.416462422315327992e-03
9.074999999999999289e+00 3.528664516620021434e-03
9.240000000000000213e+00 3.568952691413874306e-03
9.404999999999999361e+00 3.678855304279984428e-03
9.570000000000000284e+00 3.744122777440941387e-03
9.734999999999999432e+00 3.869460265716735421e-03
9.900000000000000355e+00 3.909401943307514414e-03
1.006499999999999950e+01 4.030707464129349230e-03
1.023000000000000043e+01 4.174062806965022666e-03
1.039499999999999957e+01 4.260057112818986177e-03
1.056000000000000050e+01 4.429494245122455286e-03
1.072499999999999964e+01 4.479515841348129072e-03
1.089000000000000057e+01 4.644826506960434906e-03
1.105499999999999972e+01 4.731986303406559083e-03
1.122000000000000064e+01 4.959603466080822302e-03
1.138499999999999979e+01 4.959571966335088629e-03
1.155000000000000071e+01 5.179188193592901626e-03
1.171499999999999986e+01 5.330764970065162735e-03
1.188000000000000078e+01 5.406364359826887345e-03
1.204499999999999993e+01 5.595614832197075630e-03
1.221000000000000085e+01 5.647746911386931565e-03
1.237500000000000000e+01 5.816522549029983120e-03
1.253999999999999915e+01 5.925322670795402091e-03
1.270500000000000007e+01 6.039698247555745463e-03
1.286999999999999922e+01 6.153601328130078527e-03
1.303500000000000014e+01 6.371768567084126929e-03
1.319999999999999929e+01 6.416309207552077336e-03
1.336500000000000021e+01 6.532763767530869181e-03
1.352999999999999936e+01 6.697790935431571085e-03
1.369500000000000028e+01 6.820261946845563965e-03
1.385999999999999943e+01 6.966672765017440164e-03
1.402500000000000036e+01 7.183863511853731676e-03
1.418999999999999950e+01 7.276945260497857601e-03
1.435500000000000043e+01 7.524942758662053928e-03
1.451999999999999957e+01 7.782799677241004563e-03
1.468500000000000050e+01 8.079558781801514725e-03
1.484999999999999964e+01 8.257280347233036250e-03
1.501500000000000057e+01 8.356032050109291065e-03
1.517999999999999972e+01 8.475573585170021948e-03
1.534500000000000064e+01 8.746880895177413379e-03
1.550999999999999979e+01 8.879967320903785211e-03
1.567500000000000071e+01 9.088558637154679765e-03
1.583999999999999986e+01 9.281589079012953977e-03
1.600499999999999901e+01 9.301465418571139634e-03
1.617000000000000171e+01 9.568520262904438300e-03
1.633500000000000085e+01 9.687967298727962959e-03
1.650000000000000000e+01 9.932688823335816472e-03
1.666499999999999915e+01 1.008779357133029325e-02
1.682999999999999829e+01 1.030029085605221016e-02
1.699500000000000099e+01 1.049587277731494142e-02
1.716000000000000014e+01 1.068168977740011592e-02
1.732499999999999929e+01 1.089859702652480437e-02
1.748999999999999844e+01 1.113695560249437604e-02
1.765500000000000114e+01 1.147003391388624720e-02
1.782000000000000028e+01 1.171532243391731551e-02
1.798499999999999943e+01 1.180352172197266132e-02
1.814999999999999858e+01 1.220234000271149671e-02
1.831500000000000128e+01 1.223787171589950894e-02
1.848000000000000043e+01 1.264132045926125332e-02
1.864499999999999957e+01 1.288922345818824602e-02
1.880999999999999872e+01 1.307066199361638786e-02
1.897500000000000142e+01 1.341152074220457006e-02
1.914000000000000057e+01 1.368897050263010243e-02
1.930499999999999972e+01 1.388127645033649347e-02
1.946999999999999886e+01 1.414744930178923540e-02
1.963500000000000156e+01 1.441916610849117326e-02
1.980000000000000071e+01 1.455562300701108806e-02
1.996499999999999986e+01 1.486923447553931479e-02
2.012999999999999901e+01 1.512702839462679895e-02
2.029500000000000171e+01 1.531375888733826213e-02
2.046000000000000085e+01 1.569997726978347719e-02
2.062500000000000000e+01 1.593008291237073271e-02
2.078999999999999915e+01 1.609555107671170951e-02
2.095499999999999829e+01 1.651717517336199689e-02
2.112000000000000099e+01 1.670759113632434845e-02
2.128500000000000014e+01 1.690707902605810553e-02
2.144999999999999929e+01 1.730854328543859899e-02
2.161499999999999844e+01 1.748245338163630092e-02
2.178000000000000114e+01 1.796717146899190487e-02
2.194500000000000028e+01 1.834346743153089307e-02
2.210999999999999943e+01 1.852878043568432359e-02
2.227499999999999858e+01 1.905737766884745693e-02
2.244000000000000128e+01 1.968460060590391039e-02
2.260500000000000043e+01 1.977191790107870120e-02
2.276999999999999957e+01 2.057755539797282568e-02
2.293499999999999872e+01 2.111916202612413099e-02
2.310000000000000142e+01 2.133383279330169219e-02
2.326500000000000057e+01 2.192911498818381905e-02
2.342999999999999972e+01 2.248048653751267070e-02
2.359499999999999886e+01 2.263382729974603574e-02
2.376000000000000156e+01 2.310534699363906916e-02
2.392500000000000071e+01 2.382379319434133405e-02
2.408999999999999986e+01 2.414559459676041825e-02
2.425499999999999901e+01 2.457310914586297371e-02
2.442000000000000171e+01 2.522490188459198743e-02
2.458500000000000085e+01 2.569100362221876308e-02
2.475000000000000000e+01 2.621446639682724344e-02
2.491499999999999915e+01 2.637615459168013779e-02
2.507999999999999829e+01 2.665139936990428698e-02
2.524500000000000099e+01 2.715385181410815904e-02
2.541000000000000014e+01 2.757156994228742927e-02
2.557499999999999929e+01 2.803814417610020829e-02
2.573999999999999844e+01 2.856985988409101868e-02
2.590500000000000114e+01 2.900433587700080099e-02
2.607000000000000028e+01 2.980893388228570556e-02
2.623499999999999943e+01 3.062758077416799507e-02
2.639999999999999858e+01 3.098119691977846424e-02
2.656500000000000128e+01 3.213893857448783115e-02
2.673000000000000043e+01 3.284878534460469734e-02
2.689499999999999957e+01 3.322174233409588145e-02
2.705999999999999872e+01 3.409592327770730180e-02
2.722500000000000142e+01 3.511251457178237584e-02
2.739000000000000057e+01 3.533471377819038389e-02
2.755499999999999972e+01 3.614447774177566991e-02
2.771999999999999886e+01 3.719641175056434546e-02
2.788500000000000156e+01 3.762975375262771205e-02
2.805000000000000071e+01 3.829600487464865366e-02
2.821499999999999986e+01 3.840543499132875044e-02
2.837999999999999901e+01 3.966920479017893575e-02
2.854500000000000171e+01 4.055428464581434245e-02
2.871000000000000085e+01 4.102709582928246862e-02
2.887500000000000000e+01 4.200050097195615756e-02
2.903999999999999915e+01 4.280771345613698653e-02
2.920499999999999829e+01 4.324996988624307814e-02
2.937000000000000099e+01 4.418072437319286311e-02
2.953500000000000014e+01 4.572109343933376119e-02
2.969999999999999929e+01 4.608989246238804488e-02
2.986499999999999844e+01 4.698555623259009079e-02
3.003000000000000114e+01 4.859383875053360086e-02
3.019500000000000028e+01 4.938133239388491774e-02
3.035999999999999943e+01 5.163951766581340030e-02
3.052499999999999858e+01 5.312394318353062111e-02
3.069000000000000128e+01 5.367421224175878552e-02
3.085500000000000043e+01 5.551619137330324194e-02
3.101999999999999957e+01 5.701775275269978238e-02
3.118499999999999872e+01 5.788676773801082476e-02
3.135000000000000142e+01 6.012769114927703912e-02
3.151500000000000057e+01 6.081139313043466138e-02
3.167999999999999972e+01 6.243243304540046362e-02
3.184499999999999886e+01 6.520211118855848142e-02
3.200999999999999801e+01 6.607531564005214575e-02
3.217499999999999716e+01 6.822709477089100583e-02
3.234000000000000341e+01 7.017743302776059677e-02
3.250500000000000256e+01 7.041342912280011690e-02
3.267000000000000171e+01 7.242553838105417197e-02
3.283500000000000085e+01 7.419487909893590638e-02
3.300000000000000000e+01 7.545616041787310546e-02
3.316499999999999915e+01 7.709301320519740264e-02
3.332999999999999829e+01 8.056116671026231080e-02
3.349499999999999744e+01 8.124301020642160642e-02
3.365999999999999659e+01 8.330258958149688864e-02
3.382500000000000284e+01 8.605185588941925701e-02
3.399000000000000199e+01 8.671486253762959728e-02
3.415500000000000114e+01 8.978948971923897404e-02
3.432000000000000028e+01 9.332687966542732583e-02
3.448499999999999943e+01 9.454453383652286491e-02
3.464999999999999858e+01 9.818990491108756102e-02
3.481499999999999773e+01 1.004413177376832084e-01
3.497999999999999687e+01 1.036675216957648610e-01
3.514500000000000313e+01 1.069474957198145448e-01
3.531000000000000227e+01 1.093684716776966021e-01
3.547500000000000142e+01 1.127491818886037916e-01
3.564000000000000057e+01 1.149655669979431916e-01
3.580499999999999972e+01 1.165110075231472753e-01
3.596999999999999886e+01 1.194701566368956136e-01
3.613499999999999801e+01 1.217279639118753060e-01
3.629999999999999716e+01 1.237561065407079830e-01
3.646500000000000341e+01 1.268335371996877070e-01
3.663000000000000256e+01 1.292466382211362730e-01
3.679500000000000171e+01 1.315034375042524739e-01
3.696000000000000085e+01 1.349769774658378940e-01
3.712500000000000000e+01 1.380409262336434462e-01
3.728999999999999915e+01 1.394826065963995498e-01
3.745499999999999829e+01 1.433168501463856215e-01
3.761999999999999744e+01 1.460028019653825115e-01
3.778499999999999659e+01 1.481092844618558113e-01
3.795000000000000284e+01 1.525837288441407591e-01
3.811500000000000199e+01 1.555959865291967337e-01
3.828000000000000114e+01 1.621360582377378845e-01
3.844500000000000028e+01 1.679573372483737226e-01
3.860999999999999943e+01 1.709095564180605764e-01
3.877499999999999858e+01 1.807428320438597413e-01
3.893999999999999773e+01 1.884305654884753656e-01
3.910499999999999687e+01 1.911571519794691976e-01
3.927000000000000313e+01 1.985674986631507932e-01
3.943500000000000227e+01 2.042392168810413244e-01
3.960000000000000142e+01 2.075613060651374242e-01
3.976500000000000057e+01 2.159490268594551898e-01
3.992999999999999972e+01 2.206338895432435887e-01
4.009499999999999886e+01 2.242292075218368652e-01
4.025999999999999801e+01 2.325613312649340292e-01
4.042499999999999716e+01 2.407884978552453092e-01
4.059000000000000341e+01 2.431218100207495070e-01
4.075500000000000256e+01 2.529932633383782936e-01
4.092000000000000171e+01 2.617932843046090752e-01
4.108500000000000085e+01 2.665522028906182617e-01
4.125000000000000000e+01 2.745770466140797228e-01
4.141499999999999915e+01 2.755329063983795179e-01
4.157999999999999829e+01 2.861765759826786493e-01
4.174499999999999744e+01 2.968779846009083068e-01
4.190999999999999659e+01 3.015083842243225232e-01
4.207500000000000284e+01 3.154592751127313077e-01
4.224000000000000199e+01 3.318106356245492106e-01
4.240500000000000114e+01 3.409369624568390766e-01
4.257000000000000028e+01 3.605828183754900551e-01
4.273499999999999943e+01 3.796425900250133267e-01
4.289999999999999858e+01 3.866589378890533113e-01
4.306499999999999773e+01 4.119589666672210382e-01
4.322999999999999687e+01 4.316675385796285846e-01
4.339500000000000313e+01 4.421269976508749311e-01
4.356000000000000227e+01 4.668188923379010258e-01
4.372500000000000142e+01 4.894348277820701476e-01
4.389000000000000057e+01 5.026541055760598287e-01
4.405499999999999972e+01 5.279568118326148918e-01
4.421999999999999886e+01 5.573191738196290324e-01
4.438499999999999801e+01 5.660468713696543697e-01
4.454999999999999716e+01 6.014718634191186242e-01
4.471500000000000341e+01 6.145431239079038876e-01
4.488000000000000256e+01 6.588327744018450671e-01
4.504500000000000171e+01 6.858911819863791060e-01
4.521000000000000085e+01 7.067043239826968914e-01
4.537500000000000000e+01 7.437695077925331466e-01
4.553999999999999915e+01 7.871857963362520749e-01
4.570499999999999829e+01 8.048266304394391391e-01
4.586999999999999744e+01 8.499414797723753301e-01
4.603499999999999659e+01 8.958008570954816285e-01
4.620000000000000284e+01 9.036237559490419846e-01
4.636500000000000199e+01 9.413778076983362331e-01
4.653000000000000114e+01 9.640744769908217160e-01
4.669500000000000028e+01 9.794358319939641122e-01
4.685999999999999943e+01 1.000000000000000000e+00
4.702499999999999858e+01 9.993391668342452849e-01
4.718999999999999773e+01 9.939716731606542677e-01
4.735499999999999687e+01 9.660281227209933652e-01
4.752000000000000313e+01 9.484695974534094187e-01
4.768500000000000227e+01 9.415807605601008712e-01
4.785000000000000142e+01 9.051628020258620788e-01
4.801500000000000057e+01 8.911114584483075252e-01
4.817999999999999972e+01 8.608899093966513316e-01
4.834499999999999886e+01 8.244589099676787880e-01
4.850999999999999801e+01 8.135118978319606509e-01
4.867499999999999716e+01 7.766629282768429121e-01
4.884000000000000341e+01 7.328126362364003610e-01
4.900500000000000256e+01 7.161727695534041427e-01
4.917000000000000171e+01 6.850692276211947096e-01
4.933500000000000085e+01 6.507357962606525881e-01
4.950000000000000000e+01 6.313593261675192192e-01
4.966499999999999915e+01 6.022112884504796648e-01
4.982999999999999829e+01 5.765683534402511468e-01
4.999499999999999744e+01 5.617738678613386494e-01
5.015999999999999659e+01 5.303904506882820558e-01
5.032500000000000284e+01 4.975380113731722176e-01
5.049000000000000199e+01 4.849694553265566088e-01
5.065500000000000114e+01 4.540282945836061068e-01
5.082000000000000028e+01 4.309040477425266080e-01
5.098499999999999943e+01 4.196715219114751094e-01
5.114999999999999858e+01 3.980550103999560552e-01
5.131499999999999773e+01 3.880430367166076144e-01
5.147999999999999687e+01 3.698312697219908185e-01
5.164500000000000313e+01 3.547589248859583377e-01
5.181000000000000227e+01 3.450709260874845752e-01
5.197500000000000142e+01 3.298905371235842932e-01
5.214000000000000057e+01 3.175722465568257546e-01
5.230499999999999972e+01 3.081093764411133584e-01
5.246999999999999886e+01 2.986545072608173812e-01
5.263499999999999801e+01 2.890300434494892379e-01
5.279999999999999716e+01 2.822650320566612581e-01
5.296500000000000341e+01 2.715419831131123396e-01
5.313000000000000256e+01 2.632131668433171923e-01
5.329500000000000171e+01 2.584561067423063463e-01
5.346000000000000085e+01 2.517249575761424385e-01
5.362500000000000000e+01 2.423828889853200941e-01
5.378999999999999915e+01 2.384052900924983620e-01
5.395499999999999829e+01 2.279554069439551633e-01
5.411999999999999744e+01 2.162574723696830126e-01
5.428499999999999659e+01 2.132141244355875431e-01
5.445000000000000284e+01 2.021923319034968636e-01
5.461500000000000199e+01 1.971694769479820641e-01
5.478000000000000114e+01 1.884988884369725171e-01
5.494500000000000028e+01 1.817498474152316468e-01
5.510999999999999943e+01 1.789739323224182888e-01
5.527499999999999858e+01 1.718566592730463305e-01
5.543999999999999773e+01 1.672018473466881927e-01
5.560499999999999687e+01 1.646033388218490212e-01
5.577000000000000313e+01 1.579697128684777185e-01
5.593500000000000227e+01 1.552893365044757112e-01
5.610000000000000142e+01 1.537157352065854077e-01
5.626500000000000057e+01 1.488413070529694682e-01
5.642999999999999972e+01 1.448548882313421826e-01
5.659499999999999886e+01 1.429861343159237741e-01
5.675999999999999801e+01 1.382309012001655124e-01
5.692499999999999716e+01 1.346479311218999886e-01
5.709000000000000341e+01 1.339222399796788643e-01
5.725500000000000256e+01 1.298868390534351769e-01
5.742000000000000171e+01 1.265784207589876198e-01
5.758500000000000085e+01 1.244656068136218013e-01
5.775000000000000000e+01 1.214763124432059471e-01
5.791499999999999915e+01 1.188853638573429405e-01
5.807999999999999829e+01 1.145263660431732888e-01
5.824499999999999744e+01 1.118401307264647732e-01
5.840999999999999659e+01 1.102999506587982875e-01
5.857500000000000284e+01 1.052463519514470480e-01
5.874000000000000199e+01 1.022998342357380464e-01
5.890500000000000114e+01 1.010787780921032358e-01
5.907000000000000028e+01 9.748443660562770841e-02
5.923499999999999943e+01 9.552354593393722060e-02
5.939999999999999858e+01 9.362990721938892202e-02
5.956499999999999773e+01 9.056069799404578569e-02
5.972999999999999687e+01 8.879252276675621280e-02
5.989500000000000313e+01 8.722024445818672700e-02
6.006000000000000227e+01 8.502994113831512102e-02
6.022500000000000142e+01 8.351719734918298943e-02
6.039000000000000057e+01 8.245282094082935498e-02
6.055499999999999972e+01 7.992295036194467517e-02
6.071999999999999886e+01 7.911816335818536161e-02
6.088499999999999801e+01 7.812737035586647671e-02
6.104999999999999716e+01 7.592380564304085366e-02
6.121500000000000341e+01 7.455362970310103199e-02
6.138000000000000256e+01 7.261409585901822117e-02
6.154500000000000171e+01 7.088472831847300593e-02
6.171000000000000085e+01 7.029656506612677602e-02
6.187500000000000000e+01 6.794706203131528621e-02
6.203999999999999915e+01 6.562414478190331524e-02
6.220499999999999829e+01 6.506839476791742571e-02
6.236999999999999744e+01 6.248141515001691404e-02
6.253499999999999659e+01 6.013487309130440689e-02
6.270000000000000284e+01 5.916786239701472827e-02
6.286500000000000199e+01 5.739203273151179813e-02
6.303000000000000114e+01 5.552809827719070584e-02
6.319500000000000028e+01 5.462197659140494849e-02
6.335999999999999943e+01 5.248219886369077242e-02
6.352499999999999858e+01 5.078918202972266399e-02
6.368999999999999773e+01 5.034875258486913585e-02
6.385499999999999687e+01 4.902062880548428009e-02
6.401999999999999602e+01 4.795937087195832615e-02
6.418500000000000227e+01 4.732698197660149125e-02
6.434999999999999432e+01 4.559717343961600111e-02
6.451500000000000057e+01 4.427037264955197698e-02
6.468000000000000682e+01 4.354263402385816217e-02
6.484499999999999886e+01 4.291314310510885993e-02
6.501000000000000512e+01 4.245844427543780941e-02
6.517499999999999716e+01 4.103575825935933813e-02
6.534000000000000341e+01 3.985842376280338689e-02
6.550499999999999545e+01 3.968681314804427263e-02
6.567000000000000171e+01 3.859666994768018444e-02
6.583499999999999375e+01 3.717373193363583683e-02
6.600000000000000000e+01 3.656257386690375116e-02
6.616500000000000625e+01 3.581839237393676101e-02
6.632999999999999829e+01 3.465283878228535286e-02
6.649500000000000455e+01 3.399572258652728413e-02
6.665999999999999659e+01 3.284796635121561836e-02
6.682500000000000284e+01 3.181795616545783634e-02
6.698999999999999488e+01 3.133270258242475820e-02
6.715500000000000114e+01 3.046639657524684991e-02
6.731999999999999318e+01 2.970564621602374625e-02
6.748499999999999943e+01 2.925274287185954461e-02
6.765000000000000568e+01 2.841431413965626526e-02
6.781499999999999773e+01 2.816338716513880694e-02
6.798000000000000398e+01 2.736014364892046941e-02
6.814499999999999602e+01 2.671899782424956224e-02
6.831000000000000227e+01 2.644290255289059866e-02
6.847499999999999432e+01 2.559666188374527807e-02
6.864000000000000057e+01 2.490675445267806140e-02
6.880500000000000682e+01 2.482602060436168295e-02
6.896999999999999886e+01 2.428057100723082784e-02
6.913500000000000512e+01 2.385995490244403189e-02
6.929999999999999716e+01 2.339747563557667207e-02
6.946500000000000341e+01 2.278912104621491630e-02
6.962999999999999545e+01 2.226625676677538093e-02
6.979500000000000171e+01 2.184157719478888732e-02
6.995999999999999375e+01 2.115910370371490087e-02
7.012500000000000000e+01 2.071848526038698110e-02
7.029000000000000625e+01 2.041196123464891765e-02
7.045499999999999829e+01 1.951421848122841460e-02
7.062000000000000455e+01 1.901595550320717490e-02
7.078499999999999659e+01 1.864044703431154068e-02
7.095000000000000284e+01 1.795211459053102504e-02
7.111499999999999488e+01 1.778349645161663925e-02
7.128000000000000114e+01 1.709277002716034360e-02
7.144499999999999318e+01 1.672967245808391901e-02
7.160999999999999943e+01 1.648126546322518232e-02
7.177500000000000568e+01 1.615467609945452770e-02
7.193999999999999773e+01 1.583533167720270127e-02
7.210500000000000398e+01 1.561558945096195271e-02
7.226999999999999602e+01 1.533042225283157492e-02
7.243500000000000227e+01 1.488709483137051932e-02
7.259999999999999432e+01 1.471186174585198576e-02
7.276500000000000057e+01 1.438171291081338267e-02
7.293000000000000682e+01 1.419624240793128551e-02
7.309499999999999886e+01 1.403379821918077433e-02
7.326000000000000512e+01 1.381068552014648280e-02
7.342499999999999716e+01 1.351124893719857743e-02
7.359000000000000341e+01 1.338638394510879501e-02
7.375499999999999545e+01 1.300621351384451813e-02
7.392000000000000171e+01 1.273326821705895139e-02
7.408499999999999375e+01 1.274164714942421089e-02
7.425000000000000000e+01 1.223717872149335771e-02
7.441500000000000625e+01 1.212412613405384684e-02
7.457999999999999829e+01 1.168234220013376207e-02
7.474500000000000455e+01 1.144366862670684673e-02
7.490999999999999659e+01 1.128547690363043352e-02
7.507500000000000284e+01 1.095239859223856409e-02
7.523999999999999488e+01 1.062854970634676856e-02
7.540500000000000114e+01 1.040238153197627427e-02
7.556999999999999318e+01 1.021883251358395028e-02
7.573499999999999943e+01 1.009519601157779327e-02
7.590000000000000568e+01 1.006980721651614882e-02
7.606499999999999773e+01 9.815289270985004880e-03
7.623000000000000398e+01 9.577466190692909137e-03
7.639499999999999602e+01 9.495755850258776401e-03
7.656000000000000227e+01 9.289558514683670526e-03
7.672499999999999432e+01 9.115616918740231459e-03
7.689000000000000057e+01 9.045466984990497422e-03
7.705500000000000682e+01 8.826228754681491109e-03
7.721999999999999886e+01 8.555645938825981109e-03
7.738500000000000512e+01 8.414653076920361810e-03
7.754999999999999716e+01 8.124382919981071663e-03
7.771500000000000341e+01 8.150023713008588966e-03
7.787999999999999545e+01 7.866368502673446589e-03
7.804500000000000171e+01 7.641019321692035619e-03
7.820999999999999375e+01 7.597140175884499295e-03
7.837500000000000000e+01 7.359915590761352024e-03
7.854000000000000625e+01 7.179705545416838197e-03
7.870499999999999829e+01 7.027908270724437037e-03
7.887000000000000455e+01 6.819757950913820851e-03
7.903499999999999659e+01 6.565366004365612469e-03
7.920000000000000284e+01 6.377848018010798779e-03
7.936499999999999488e+01 6.127393539679347294e-03
7.953000000000000114e+01 5.968729320416923771e-03
7.969499999999999318e+01 5.927433153759584239e-03
7.985999999999999943e+01 5.784392808381250140e-03
8.002500000000000568e+01 5.619460139717751858e-03
8.018999999999999773e+01 5.596402325840426142e-03
8.035500000000000398e+01 5.470308843667013102e-03
8.051999999999999602e+01 5.304872179071770839e-03
8.068500000000000227e+01 5.127213613131715794e-03
8.084999999999999432e+01 5.039581320499580443e-03
8.101500000000000057e+01 4.839053939156603458e-03
8.118000000000000682e+01 4.851716836941693742e-03
8.134499999999999886e+01 4.689776644122928273e-03
8.151000000000000512e+01 4.659820385929843052e-03
8.167499999999999716e+01 4.483610808293556071e-03
8.184000000000000341e+01 4.296124321684476055e-03
8.200499999999999545e+01 4.304975750235743269e-03
8.217000000000000171e+01 4.044315354286460128e-03
8.233499999999999375e+01 3.981945857733035395e-03
8.250000000000000000e+01 3.932113259981764516e-03
8.266500000000000625e+01 3.811437734074611412e-03
8.282999999999999829e+01 3.658632467518722724e-03
8.299500000000000455e+01 3.666223906240629118e-03
8.315999999999999659e+01 3.441063723733621491e-03
8.332500000000000284e+01 3.316041232915167662e-03
8.348999999999999488e+01 3.308071797244452848e-03
8.365500000000000114e+01 3.158385005516235137e-03
8.381999999999999318e+01 3.076422667116231711e-03
8.398499999999999943e+01 3.094535020913311268e-03
8.415000000000000568e+01 2.934988808770335779e-03
8.431499999999999773e+01 2.857310435790162261e-03
8.448000000000000398e+01 2.815163775998001400e-03
8.464499999999999602e+01 2.682360847983236100e-03
8.481000000000000227e+01 2.664027995966017793e-03
