# Supplementary material for: Scanless two-photon voltage imaging
Source: Nat Commun. 2024 Jun 14;15:5095. doi: 10.1038/s41467-024-49192-2 (PMC11178882; doi:10.1038/s41467-024-49192-2)
Supplement: Supplementary file 4 — Source Data [file 41467_2024_49192_MOESM4_ESM.zip › upd_source_data_files/figure_1/fig_1c_holo_xy_profile.txt]

0.000000000000000000e+00 7.446016381236038144e-03
1.625000000000000056e-01 3.723008190618019072e-03
3.250000000000000111e-01 5.956813104988829301e-03
4.875000000000000444e-01 7.446016381236038144e-03
6.500000000000000222e-01 1.265822784810126563e-02
8.125000000000000000e-01 1.191362620997765860e-02
9.750000000000000888e-01 1.340282948622486744e-02
1.137499999999999956e+00 1.265822784810126563e-02
1.300000000000000044e+00 1.116902457185405678e-02
1.462500000000000133e+00 1.042442293373045670e-02
1.625000000000000000e+00 1.116902457185405678e-02
1.787500000000000089e+00 8.190618019359639096e-03
1.950000000000000178e+00 1.489203276247207629e-02
2.112500000000000266e+00 1.265822784810126563e-02
2.274999999999999911e+00 6.701414743112437192e-03
2.437500000000000000e+00 1.638123603871928513e-02
2.600000000000000089e+00 1.116902457185405678e-02
2.762500000000000178e+00 1.414743112434847447e-02
2.925000000000000266e+00 1.638123603871928513e-02
3.087499999999999911e+00 1.340282948622486744e-02
3.250000000000000000e+00 5.956813104988829301e-03
3.412500000000000089e+00 1.414743112434847447e-02
3.575000000000000178e+00 2.010424422933729596e-02
3.737500000000000266e+00 9.679821295606847939e-03
3.900000000000000355e+00 7.446016381236038144e-03
4.062500000000000000e+00 8.935219657483247854e-03
4.225000000000000533e+00 8.190618019359639096e-03
4.387500000000000178e+00 1.638123603871928513e-02
4.549999999999999822e+00 1.191362620997765860e-02
4.712500000000000355e+00 8.190618019359639096e-03
4.875000000000000000e+00 1.191362620997765860e-02
5.037500000000000533e+00 8.190618019359639096e-03
5.200000000000000178e+00 7.446016381236038144e-03
5.362499999999999822e+00 1.265822784810126563e-02
5.525000000000000355e+00 1.489203276247207629e-02
5.687500000000000000e+00 9.679821295606847939e-03
5.850000000000000533e+00 1.042442293373045670e-02
6.012500000000000178e+00 5.212211466865228349e-03
6.174999999999999822e+00 5.956813104988829301e-03
6.337500000000000355e+00 4.467609828741620458e-03
6.500000000000000000e+00 5.212211466865228349e-03
6.662500000000000533e+00 6.701414743112437192e-03
6.825000000000000178e+00 5.956813104988829301e-03
6.987499999999999822e+00 1.414743112434847447e-02
7.150000000000000355e+00 1.563663440059567811e-02
7.312500000000000000e+00 1.638123603871928513e-02
7.475000000000000533e+00 9.679821295606847939e-03
7.637500000000000178e+00 4.467609828741620458e-03
7.800000000000000711e+00 9.679821295606847939e-03
7.962500000000000355e+00 1.340282948622486744e-02
8.125000000000000000e+00 1.340282948622486744e-02
8.287499999999999645e+00 8.190618019359639096e-03
8.450000000000001066e+00 8.935219657483247854e-03
8.612500000000000711e+00 1.563663440059567811e-02
8.775000000000000355e+00 2.010424422933729596e-02
8.937500000000000000e+00 1.787043931496649571e-02
9.099999999999999645e+00 9.679821295606847939e-03
9.262500000000001066e+00 5.212211466865228349e-03
9.425000000000000711e+00 6.701414743112437192e-03
9.587500000000000355e+00 3.723008190618019072e-03
9.750000000000000000e+00 8.935219657483247854e-03
9.912499999999999645e+00 1.340282948622486744e-02
1.007500000000000107e+01 1.340282948622486744e-02
1.023750000000000071e+01 7.446016381236038144e-03
1.040000000000000036e+01 7.446016381236038144e-03
1.056250000000000000e+01 1.116902457185405678e-02
1.072499999999999964e+01 9.679821295606847939e-03
1.088750000000000107e+01 1.191362620997765860e-02
1.105000000000000071e+01 1.712583767684288522e-02
1.121250000000000036e+01 1.265822784810126563e-02
1.137500000000000000e+01 3.723008190618019072e-03
1.153749999999999964e+01 5.956813104988829301e-03
1.170000000000000107e+01 1.935964259121369588e-02
1.186250000000000071e+01 1.935964259121369588e-02
1.202500000000000036e+01 1.638123603871928513e-02
1.218750000000000000e+01 1.712583767684288522e-02
1.234999999999999964e+01 1.042442293373045670e-02
1.251250000000000107e+01 1.265822784810126563e-02
1.267500000000000071e+01 1.042442293373045670e-02
1.283750000000000036e+01 7.446016381236038144e-03
1.300000000000000000e+01 1.712583767684288522e-02
1.316249999999999964e+01 1.042442293373045670e-02
1.332500000000000107e+01 9.679821295606847939e-03
1.348750000000000071e+01 1.116902457185405678e-02
1.365000000000000036e+01 1.191362620997765860e-02
1.381250000000000000e+01 9.679821295606847939e-03
1.397499999999999964e+01 5.956813104988829301e-03
1.413750000000000107e+01 8.935219657483247854e-03
1.430000000000000071e+01 1.340282948622486744e-02
1.446250000000000036e+01 1.638123603871928513e-02
1.462500000000000000e+01 1.116902457185405678e-02
1.478749999999999964e+01 5.956813104988829301e-03
1.495000000000000107e+01 7.446016381236038144e-03
1.511250000000000071e+01 8.190618019359639096e-03
1.527500000000000036e+01 2.308265078183171712e-02
1.543750000000000000e+01 2.457185405807893117e-02
1.560000000000000142e+01 1.861504095309009579e-02
1.576250000000000107e+01 1.191362620997765860e-02
1.592500000000000071e+01 8.190618019359639096e-03
1.608750000000000213e+01 1.265822784810126563e-02
1.625000000000000000e+01 8.935219657483247854e-03
1.641250000000000142e+01 9.679821295606847939e-03
1.657499999999999929e+01 1.191362620997765860e-02
1.673750000000000071e+01 1.340282948622486744e-02
1.690000000000000213e+01 1.340282948622486744e-02
1.706250000000000000e+01 1.116902457185405678e-02
1.722500000000000142e+01 1.340282948622486744e-02
1.738749999999999929e+01 1.935964259121369588e-02
1.755000000000000071e+01 1.935964259121369588e-02
1.771250000000000213e+01 1.787043931496649571e-02
1.787500000000000000e+01 1.489203276247207629e-02
1.803750000000000142e+01 1.340282948622486744e-02
1.819999999999999929e+01 1.042442293373045670e-02
1.836250000000000071e+01 1.712583767684288522e-02
1.852500000000000213e+01 1.935964259121369588e-02
1.868750000000000000e+01 2.531645569620253125e-02
1.885000000000000142e+01 1.563663440059567811e-02
1.901249999999999929e+01 7.446016381236038144e-03
1.917500000000000071e+01 1.191362620997765860e-02
1.933750000000000213e+01 8.190618019359639096e-03
1.950000000000000000e+01 5.212211466865228349e-03
1.966250000000000142e+01 1.489203276247207629e-02
1.982499999999999929e+01 1.861504095309009579e-02
1.998750000000000071e+01 1.712583767684288522e-02
2.015000000000000213e+01 1.414743112434847447e-02
2.031250000000000000e+01 1.265822784810126563e-02
2.047500000000000142e+01 1.563663440059567811e-02
2.063749999999999929e+01 1.489203276247207629e-02
2.080000000000000071e+01 1.042442293373045670e-02
2.096250000000000213e+01 1.191362620997765860e-02
2.112500000000000000e+01 1.265822784810126563e-02
2.128750000000000142e+01 8.935219657483247854e-03
2.144999999999999929e+01 1.116902457185405678e-02
2.161250000000000071e+01 1.787043931496649571e-02
2.177500000000000213e+01 1.340282948622486744e-02
2.193750000000000000e+01 1.191362620997765860e-02
2.210000000000000142e+01 1.265822784810126563e-02
2.226249999999999929e+01 9.679821295606847939e-03
2.242500000000000071e+01 1.042442293373045670e-02
2.258750000000000213e+01 1.042442293373045670e-02
2.275000000000000000e+01 1.489203276247207629e-02
2.291250000000000142e+01 1.414743112434847447e-02
2.307499999999999929e+01 1.191362620997765860e-02
2.323750000000000071e+01 2.308265078183171712e-02
2.340000000000000213e+01 2.308265078183171712e-02
2.356250000000000000e+01 2.084884586746091339e-02
2.372500000000000142e+01 1.935964259121369588e-02
2.388749999999999929e+01 1.638123603871928513e-02
2.405000000000000071e+01 1.489203276247207629e-02
2.421250000000000213e+01 2.010424422933729596e-02
2.437500000000000000e+01 1.414743112434847447e-02
2.453750000000000142e+01 1.265822784810126563e-02
2.469999999999999929e+01 1.191362620997765860e-02
2.486250000000000071e+01 6.701414743112437192e-03
2.502500000000000213e+01 1.340282948622486744e-02
2.518750000000000000e+01 1.638123603871928513e-02
2.535000000000000142e+01 1.265822784810126563e-02
2.551249999999999929e+01 8.935219657483247854e-03
2.567500000000000071e+01 7.446016381236038144e-03
2.583750000000000213e+01 1.414743112434847447e-02
2.600000000000000000e+01 2.010424422933729596e-02
2.616250000000000142e+01 1.712583767684288522e-02
2.632499999999999929e+01 2.233804914370811356e-02
2.648750000000000071e+01 1.861504095309009579e-02
2.665000000000000213e+01 1.787043931496649571e-02
2.681250000000000000e+01 1.563663440059567811e-02
2.697500000000000142e+01 1.563663440059567811e-02
2.713749999999999929e+01 2.084884586746091339e-02
2.730000000000000071e+01 1.935964259121369588e-02
2.746250000000000213e+01 1.414743112434847447e-02
2.762500000000000000e+01 1.712583767684288522e-02
2.778750000000000142e+01 2.010424422933729596e-02
2.794999999999999929e+01 2.084884586746091339e-02
2.811250000000000071e+01 1.638123603871928513e-02
2.827500000000000213e+01 2.084884586746091339e-02
2.843750000000000000e+01 2.903946388682055249e-02
2.860000000000000142e+01 2.680565897244973489e-02
2.876249999999999929e+01 2.308265078183171712e-02
2.892500000000000071e+01 2.159344750558451348e-02
2.908750000000000213e+01 2.010424422933729596e-02
2.925000000000000000e+01 1.935964259121369588e-02
2.941250000000000142e+01 2.755026061057333497e-02
2.957499999999999929e+01 3.499627699180937052e-02
2.973750000000000071e+01 3.648548026805659150e-02
2.990000000000000213e+01 4.095309009679821283e-02
3.006250000000000000e+01 4.095309009679821283e-02
3.022500000000000142e+01 4.839910647803424837e-02
3.038749999999999929e+01 6.105733432613550532e-02
3.055000000000000071e+01 5.658972449739388400e-02
3.071250000000000213e+01 5.956813104988830515e-02
3.087500000000000000e+01 8.265078183172003268e-02
3.103750000000000142e+01 9.158600148920327533e-02
3.120000000000000284e+01 1.154132539091585891e-01
3.136250000000000071e+01 1.429635145197319379e-01
3.152500000000000213e+01 1.705137751303052729e-01
3.168750000000000000e+01 2.040208488458674363e-01
3.185000000000000142e+01 2.486969471332836634e-01
3.201250000000000284e+01 2.903946388682054902e-01
3.217500000000000426e+01 3.104988830975428105e-01
3.233749999999999858e+01 3.574087862993298170e-01
3.250000000000000000e+01 4.281459419210721928e-01
3.266250000000000142e+01 4.743112434847356340e-01
3.282500000000000284e+01 4.951600893521965197e-01
3.298750000000000426e+01 5.078183172002977974e-01
3.314999999999999858e+01 5.413253909158599608e-01
3.331250000000000000e+01 5.539836187639612941e-01
3.347500000000000142e+01 5.413253909158599608e-01
3.363750000000000284e+01 5.018615040953090523e-01
3.380000000000000426e+01 4.936708860759492778e-01
3.396249999999999858e+01 5.093075204765450392e-01
3.412500000000000000e+01 5.547282204020848040e-01
3.428750000000000142e+01 6.470588235294117974e-01
3.445000000000000284e+01 7.423678332092330523e-01
3.461250000000000426e+01 8.503350707371555295e-01
3.477499999999999858e+01 9.486224869694712680e-01
3.493750000000000000e+01 9.858525688756515359e-01
3.510000000000000142e+01 9.925539836187640130e-01
3.526250000000000284e+01 9.709605361131794510e-01
3.542500000000000426e+01 9.262844378257631961e-01
3.558749999999999858e+01 8.853313477289649347e-01
3.575000000000000000e+01 8.540580789277736340e-01
3.591250000000000142e+01 8.131049888309753726e-01
3.607500000000000284e+01 7.714072970960534903e-01
3.623750000000000426e+01 7.431124348473565622e-01
3.639999999999999858e+01 7.401340282948621896e-01
3.656250000000000000e+01 7.572598659717051373e-01
3.672500000000000142e+01 7.803425167535367191e-01
3.688750000000000284e+01 8.041697691734921438e-01
3.705000000000000426e+01 8.093819806403573791e-01
3.721249999999999858e+01 7.892777364110200589e-01
3.737500000000000000e+01 7.297096053611317190e-01
3.753750000000000142e+01 6.738644825018614837e-01
3.770000000000000284e+01 6.366344005956812158e-01
3.786250000000000426e+01 6.217423678332091308e-01
3.802499999999999858e+01 5.778108711839164968e-01
3.818750000000000000e+01 5.584512285927029085e-01
3.835000000000000142e+01 5.785554728220402287e-01
3.851250000000000284e+01 5.904690990320178301e-01
3.867500000000000426e+01 5.800446760982873595e-01
3.883749999999999858e+01 5.830230826507817321e-01
3.900000000000000000e+01 6.150409530900966537e-01
3.916250000000000142e+01 6.336559940431868432e-01
3.932500000000000284e+01 6.753536857781087255e-01
3.948750000000000426e+01 6.835443037974682223e-01
3.964999999999999858e+01 6.962025316455695556e-01
3.981250000000000000e+01 7.155621742367832550e-01
3.997500000000000142e+01 6.850335070737154641e-01
4.013750000000000284e+01 6.731198808637378628e-01
4.030000000000000426e+01 6.962025316455695556e-01
4.046249999999999858e+01 7.371556217423678170e-01
4.062500000000000000e+01 7.572598659717051373e-01
4.078750000000000142e+01 7.870439314966491962e-01
4.095000000000000284e+01 8.443782576321667843e-01
4.111250000000000426e+01 8.816083395383469412e-01
4.127499999999999858e+01 9.054355919583021439e-01
4.143750000000000000e+01 9.054355919583021439e-01
4.160000000000000142e+01 9.218168279970215817e-01
4.176250000000000284e+01 9.538346984363363923e-01
4.192500000000000426e+01 9.471332836932239152e-01
4.208749999999999858e+01 9.597915115413253595e-01
4.225000000000000000e+01 9.925539836187640130e-01
4.241250000000000142e+01 1.000000000000000000e+00
4.257500000000000284e+01 9.419210722263587909e-01
4.273750000000000426e+01 8.533134772896499021e-01
4.289999999999999858e+01 7.810871183916604510e-01
4.306250000000000000e+01 7.215189873417721111e-01
4.322500000000000142e+01 6.619508562918838823e-01
4.338750000000000284e+01 6.478034251675353072e-01
4.355000000000000426e+01 6.768428890543558563e-01
4.371249999999999858e+01 6.954579300074460457e-01
4.387500000000000000e+01 7.639612807148175033e-01
4.403750000000000142e+01 8.011913626209976602e-01
4.420000000000000284e+01 7.930007446016380523e-01
4.436250000000000426e+01 8.078927773641101373e-01
4.452499999999999858e+01 8.086373790022336472e-01
4.468750000000000000e+01 8.391660461653015490e-01
4.485000000000000142e+01 8.920327624720773008e-01
4.501250000000000284e+01 8.763961280714817059e-01
4.517500000000000426e+01 8.376768428890543072e-01
4.533749999999999858e+01 7.728965003723007321e-01
4.550000000000000000e+01 7.014147431124347909e-01
4.566250000000000142e+01 6.366344005956812158e-01
4.582500000000000284e+01 5.956813104988830654e-01
4.598750000000000426e+01 5.800446760982873595e-01
4.614999999999999858e+01 6.083395383469842876e-01
4.631250000000000000e+01 6.180193596425911373e-01
4.647500000000000142e+01 6.411020104244228301e-01
4.663750000000000284e+01 6.351451973194339740e-01
4.680000000000000426e+01 6.053611317944899151e-01
4.696249999999999858e+01 5.740878629932985033e-01
4.712500000000000000e+01 5.301563663440059804e-01
4.728750000000000142e+01 4.959046909903200850e-01
4.745000000000000284e+01 4.780342516753536830e-01
4.761250000000000426e+01 5.085629188384214183e-01
4.777499999999999858e+01 5.376023827252419673e-01
4.793750000000000000e+01 5.517498138495904314e-01
4.810000000000000142e+01 5.569620253164556667e-01
4.826250000000000284e+01 5.547282204020848040e-01
4.842500000000000426e+01 5.435591958302308235e-01
4.858749999999999858e+01 5.137751303052866536e-01
4.875000000000000000e+01 4.623976172747579216e-01
4.891250000000000142e+01 3.857036485480267451e-01
4.907500000000000284e+01 3.157110945644079902e-01
4.923750000000000426e+01 2.576321667907669477e-01
4.939999999999999858e+01 2.055100521221146503e-01
4.956250000000000000e+01 1.779597915115412876e-01
4.972500000000000142e+01 1.690245718540580588e-01
4.988750000000000284e+01 1.645569620253164445e-01
5.005000000000000426e+01 1.444527177959791242e-01
5.021249999999999858e+01 1.288160833953834739e-01
5.037500000000000000e+01 1.034996276991809183e-01
5.053750000000000142e+01 1.064780342516753464e-01
5.070000000000000284e+01 1.072226358897989396e-01
5.086250000000000426e+01 9.456440804169767567e-02
5.102499999999999858e+01 7.371556217423677615e-02
5.118750000000000000e+01 6.478034251675351962e-02
5.135000000000000142e+01 6.701414743112434069e-02
5.151250000000000284e+01 6.329113924050631945e-02
5.167500000000000426e+01 5.956813104988830515e-02
5.183749999999999858e+01 4.169769173492181291e-02
5.200000000000000000e+01 3.425167535368577043e-02
5.216250000000000142e+01 4.393149664929262704e-02
5.232500000000000284e+01 3.946388682055100572e-02
5.248750000000000426e+01 2.755026061057333497e-02
5.264999999999999858e+01 2.531645569620253125e-02
5.281250000000000000e+01 2.903946388682055249e-02
5.297500000000000142e+01 3.425167535368577043e-02
5.313750000000000284e+01 3.648548026805659150e-02
5.330000000000000426e+01 3.723008190618019159e-02
5.346249999999999858e+01 2.978406552494415258e-02
5.362500000000000000e+01 3.127326880119135621e-02
5.378750000000000142e+01 3.499627699180937052e-02
5.395000000000000284e+01 3.127326880119135621e-02
5.411250000000000426e+01 1.861504095309009579e-02
5.427499999999999858e+01 9.679821295606847939e-03
5.443750000000000000e+01 1.414743112434847447e-02
5.460000000000000142e+01 1.638123603871928513e-02
5.476250000000000284e+01 1.861504095309009579e-02
5.492500000000000426e+01 2.084884586746091339e-02
5.508749999999999858e+01 1.787043931496649571e-02
5.525000000000000000e+01 1.712583767684288522e-02
5.541250000000000142e+01 1.861504095309009579e-02
5.557500000000000284e+01 1.787043931496649571e-02
5.573750000000000426e+01 2.084884586746091339e-02
5.589999999999999858e+01 1.787043931496649571e-02
5.606250000000000000e+01 1.489203276247207629e-02
5.622500000000000142e+01 1.265822784810126563e-02
5.638750000000000284e+01 1.712583767684288522e-02
5.655000000000000426e+01 1.265822784810126563e-02
5.671249999999999858e+01 1.042442293373045670e-02
5.687500000000000000e+01 2.010424422933729596e-02
5.703750000000000142e+01 1.563663440059567811e-02
5.720000000000000284e+01 1.712583767684288522e-02
5.736250000000000426e+01 1.935964259121369588e-02
5.752499999999999858e+01 2.457185405807893117e-02
5.768750000000000000e+01 1.935964259121369588e-02
5.785000000000000142e+01 1.116902457185405678e-02
5.801250000000000284e+01 1.191362620997765860e-02
5.817500000000000426e+01 1.414743112434847447e-02
5.833749999999999858e+01 1.340282948622486744e-02
5.850000000000000000e+01 1.563663440059567811e-02
5.866250000000000142e+01 8.190618019359639096e-03
5.882500000000000284e+01 8.935219657483247854e-03
5.898750000000000426e+01 1.414743112434847447e-02
5.914999999999999858e+01 8.935219657483247854e-03
5.931250000000000000e+01 8.935219657483247854e-03
5.947500000000000142e+01 1.563663440059567811e-02
5.963750000000000284e+01 1.712583767684288522e-02
5.980000000000000426e+01 1.340282948622486744e-02
5.996249999999999858e+01 1.042442293373045670e-02
6.012500000000000000e+01 1.191362620997765860e-02
6.028750000000000142e+01 1.042442293373045670e-02
6.045000000000000284e+01 9.679821295606847939e-03
6.061250000000000426e+01 1.712583767684288522e-02
6.077499999999999858e+01 1.712583767684288522e-02
6.093750000000000000e+01 9.679821295606847939e-03
6.110000000000000142e+01 1.563663440059567811e-02
6.126250000000000284e+01 2.233804914370811356e-02
6.142500000000000426e+01 2.010424422933729596e-02
6.158749999999999858e+01 1.563663440059567811e-02
6.175000000000000000e+01 1.265822784810126563e-02
6.191250000000000142e+01 1.638123603871928513e-02
6.207500000000000284e+01 8.190618019359639096e-03
6.223750000000000426e+01 1.265822784810126563e-02
6.240000000000000568e+01 2.903946388682055249e-02
6.256250000000000000e+01 2.978406552494415258e-02
6.272500000000000142e+01 2.829486224869694894e-02
6.288750000000000284e+01 2.457185405807893117e-02
6.305000000000000426e+01 1.414743112434847447e-02
6.321250000000000568e+01 1.042442293373045670e-02
6.337500000000000000e+01 1.265822784810126563e-02
6.353750000000000142e+01 1.563663440059567811e-02
6.370000000000000284e+01 1.116902457185405678e-02
6.386250000000000426e+01 1.042442293373045670e-02
6.402500000000000568e+01 1.563663440059567811e-02
6.418750000000000000e+01 1.414743112434847447e-02
6.435000000000000853e+01 1.042442293373045670e-02
6.451250000000000284e+01 1.340282948622486744e-02
6.467499999999999716e+01 9.679821295606847939e-03
6.483750000000000568e+01 9.679821295606847939e-03
6.500000000000000000e+01 2.159344750558451348e-02
6.516250000000000853e+01 1.787043931496649571e-02
6.532500000000000284e+01 1.042442293373045670e-02
6.548749999999999716e+01 1.563663440059567811e-02
6.565000000000000568e+01 1.638123603871928513e-02
6.581250000000000000e+01 1.787043931496649571e-02
6.597500000000000853e+01 1.489203276247207629e-02
6.613750000000000284e+01 1.638123603871928513e-02
6.629999999999999716e+01 1.489203276247207629e-02
6.646250000000000568e+01 1.935964259121369588e-02
6.662500000000000000e+01 1.935964259121369588e-02
6.678750000000000853e+01 1.042442293373045670e-02
6.695000000000000284e+01 1.935964259121369588e-02
6.711249999999999716e+01 2.382725241995531720e-02
6.727500000000000568e+01 1.935964259121369588e-02
6.743750000000000000e+01 1.265822784810126563e-02
6.760000000000000853e+01 1.787043931496649571e-02
6.776250000000000284e+01 2.531645569620253125e-02
6.792499999999999716e+01 2.010424422933729596e-02
6.808750000000000568e+01 1.712583767684288522e-02
6.825000000000000000e+01 1.935964259121369588e-02
6.841250000000000853e+01 1.712583767684288522e-02
6.857500000000000284e+01 1.563663440059567811e-02
6.873749999999999716e+01 1.340282948622486744e-02
6.890000000000000568e+01 1.116902457185405678e-02
6.906250000000000000e+01 1.563663440059567811e-02
6.922500000000000853e+01 1.638123603871928513e-02
6.938750000000000284e+01 1.712583767684288522e-02
6.954999999999999716e+01 1.787043931496649571e-02
6.971250000000000568e+01 1.191362620997765860e-02
6.987500000000000000e+01 1.340282948622486744e-02
7.003750000000000853e+01 7.446016381236038144e-03
7.020000000000000284e+01 6.701414743112437192e-03
7.036249999999999716e+01 1.340282948622486744e-02
7.052500000000000568e+01 1.265822784810126563e-02
7.068750000000000000e+01 2.233804914370811356e-02
7.085000000000000853e+01 2.010424422933729596e-02
7.101250000000000284e+01 1.861504095309009579e-02
7.117499999999999716e+01 1.935964259121369588e-02
7.133750000000000568e+01 1.638123603871928513e-02
7.150000000000000000e+01 1.340282948622486744e-02
7.166250000000000853e+01 1.935964259121369588e-02
7.182500000000000284e+01 1.861504095309009579e-02
7.198749999999999716e+01 1.489203276247207629e-02
7.215000000000000568e+01 1.340282948622486744e-02
7.231250000000000000e+01 1.340282948622486744e-02
7.247500000000000853e+01 5.956813104988829301e-03
7.263750000000000284e+01 4.467609828741620458e-03
7.279999999999999716e+01 1.042442293373045670e-02
7.296250000000000568e+01 1.414743112434847447e-02
7.312500000000000000e+01 1.861504095309009579e-02
7.328750000000000853e+01 1.563663440059567811e-02
7.345000000000000284e+01 1.340282948622486744e-02
7.361249999999999716e+01 1.191362620997765860e-02
7.377500000000000568e+01 1.414743112434847447e-02
7.393750000000000000e+01 1.563663440059567811e-02
7.410000000000000853e+01 1.787043931496649571e-02
7.426250000000000284e+01 1.191362620997765860e-02
7.442499999999999716e+01 8.935219657483247854e-03
7.458750000000000568e+01 5.956813104988829301e-03
7.475000000000000000e+01 1.489203276247207629e-02
7.491250000000000853e+01 2.233804914370811356e-02
7.507500000000000284e+01 2.680565897244973489e-02
7.523749999999999716e+01 2.457185405807893117e-02
7.540000000000000568e+01 1.712583767684288522e-02
7.556250000000000000e+01 8.935219657483247854e-03
7.572500000000000853e+01 5.212211466865228349e-03
7.588750000000000284e+01 1.191362620997765860e-02
7.604999999999999716e+01 2.233804914370811356e-02
7.621250000000000568e+01 2.531645569620253125e-02
7.637500000000000000e+01 1.414743112434847447e-02
7.653750000000000853e+01 1.191362620997765860e-02
7.670000000000000284e+01 1.861504095309009579e-02
7.686249999999999716e+01 2.084884586746091339e-02
7.702500000000000568e+01 1.414743112434847447e-02
7.718750000000000000e+01 1.191362620997765860e-02
7.735000000000000853e+01 1.489203276247207629e-02
7.751250000000000284e+01 1.414743112434847447e-02
7.767499999999999716e+01 1.042442293373045670e-02
7.783750000000000568e+01 1.489203276247207629e-02
7.800000000000000000e+01 1.638123603871928513e-02
7.816250000000000853e+01 6.701414743112437192e-03
7.832500000000000284e+01 0.000000000000000000e+00
7.848749999999999716e+01 5.956813104988829301e-03
7.865000000000000568e+01 1.265822784810126563e-02
7.881250000000000000e+01 5.212211466865228349e-03
7.897500000000000853e+01 6.701414743112437192e-03
7.913750000000000284e+01 1.638123603871928513e-02
7.929999999999999716e+01 2.084884586746091339e-02
7.946250000000000568e+01 2.531645569620253125e-02
7.962500000000000000e+01 2.010424422933729596e-02
7.978750000000000853e+01 1.265822784810126563e-02
7.995000000000000284e+01 1.265822784810126563e-02
8.011249999999999716e+01 1.191362620997765860e-02
8.027500000000000568e+01 1.638123603871928513e-02
8.043750000000000000e+01 1.563663440059567811e-02
8.060000000000000853e+01 2.010424422933729596e-02
8.076250000000000284e+01 2.159344750558451348e-02
8.092499999999999716e+01 1.935964259121369588e-02
8.108750000000000568e+01 1.265822784810126563e-02
8.125000000000000000e+01 1.191362620997765860e-02
8.141250000000000853e+01 1.638123603871928513e-02
8.157500000000000284e+01 1.340282948622486744e-02
8.173749999999999716e+01 5.212211466865228349e-03
8.190000000000000568e+01 7.446016381236038144e-03
8.206250000000000000e+01 1.042442293373045670e-02
8.222500000000000853e+01 1.414743112434847447e-02
8.238750000000000284e+01 1.265822784810126563e-02
8.254999999999999716e+01 8.935219657483247854e-03
