# Supplementary material for: Scanless two-photon voltage imaging
Source: Nat Commun. 2024 Jun 14;15:5095. doi: 10.1038/s41467-024-49192-2 (PMC11178882; doi:10.1038/s41467-024-49192-2)
Supplement: Supplementary file 4 — Source Data [file 41467_2024_49192_MOESM4_ESM.zip › upd_source_data_files/figure_1/fig_1c_holo_z_profile.txt]

0.000000000000000000e+00 0.000000000000000000e+00
1.650000000000000078e-01 1.582232796105633712e-03
3.300000000000000155e-01 1.126041588469349356e-03
4.949999999999999956e-01 1.493689354960996661e-03
6.600000000000000311e-01 2.132742017135088458e-03
8.249999999999999556e-01 2.434944631476397298e-03
9.899999999999999911e-01 2.577384080274251060e-03
1.155000000000000027e+00 1.618805087013195330e-03
1.320000000000000062e+00 2.196262311869231001e-03
1.485000000000000098e+00 2.329077473586159581e-03
1.649999999999999911e+00 1.999926855418160312e-03
1.814999999999999947e+00 2.334852045834692920e-03
1.979999999999999982e+00 2.315603471672841689e-03
2.145000000000000018e+00 1.382047624822170745e-03
2.310000000000000053e+00 2.325227758753767304e-03
2.475000000000000089e+00 2.282880895597672131e-03
2.640000000000000124e+00 2.396447483152694402e-03
2.805000000000000160e+00 2.531187502285763610e-03
2.970000000000000195e+00 2.250158319522447929e-03
3.134999999999999787e+00 2.088470296562797580e-03
3.299999999999999822e+00 2.585083509938980537e-03
3.464999999999999858e+00 2.712124099407320701e-03
3.629999999999999893e+00 2.048048290822843901e-03
3.794999999999999929e+00 2.679401523332151144e-03
3.959999999999999964e+00 2.265557178851961961e-03
4.125000000000000000e+00 2.717898671655908684e-03
4.290000000000000036e+00 1.895984554944064090e-03
4.455000000000000071e+00 2.827615544378538678e-03
4.620000000000000107e+00 2.554285791280007552e-03
4.785000000000000142e+00 2.945031846765952793e-03
4.950000000000000178e+00 1.888285125279334396e-03
5.115000000000000213e+00 2.700574954910198947e-03
5.280000000000000249e+00 2.887286124280344021e-03
5.445000000000000284e+00 2.983528995089655689e-03
5.610000000000000320e+00 2.848788975956586481e-03
5.775000000000000355e+00 2.985453852505851827e-03
5.940000000000000391e+00 3.166390449627408919e-03
6.105000000000000426e+00 3.052823862072386648e-03
6.269999999999999574e+00 3.645679946257991428e-03
6.434999999999999609e+00 3.734223387402573618e-03
6.599999999999999645e+00 2.610106656349420184e-03
6.764999999999999680e+00 3.857414262038521505e-03
6.929999999999999716e+00 3.901685982610812817e-03
7.094999999999999751e+00 3.245309603691120138e-03
7.259999999999999787e+00 3.039349860159123399e-03
7.424999999999999822e+00 3.497465925211603894e-03
7.589999999999999858e+00 3.195263310870240844e-03
7.754999999999999893e+00 4.123044585472323588e-03
7.919999999999999929e+00 4.400224053403246557e-03
8.085000000000000853e+00 4.257784604605393229e-03
8.250000000000000000e+00 3.897836267778475184e-03
8.414999999999999147e+00 3.720749385489255726e-03
8.580000000000000071e+00 4.049900003657199918e-03
8.744999999999999218e+00 3.913235127107934572e-03
8.910000000000000142e+00 3.969055992177347204e-03
9.074999999999999289e+00 4.338628616085245075e-03
9.240000000000000213e+00 3.897836267778475184e-03
9.404999999999999361e+00 4.419472627565097789e-03
9.570000000000000284e+00 4.382900336657536387e-03
9.734999999999999432e+00 4.290507180680562353e-03
9.900000000000000355e+00 4.750548103149238553e-03
1.006499999999999950e+01 4.683178093582703733e-03
1.023000000000000043e+01 4.821767827548165651e-03
1.039499999999999957e+01 5.474294491635520697e-03
1.056000000000000050e+01 5.533965071537325607e-03
1.072499999999999964e+01 5.150918445716109843e-03
1.089000000000000057e+01 4.887212979698503899e-03
1.105499999999999972e+01 4.996929852421188971e-03
1.122000000000000064e+01 5.824618541381512693e-03
1.138499999999999979e+01 6.311607467676824679e-03
1.155000000000000071e+01 6.565688646613505007e-03
1.171499999999999986e+01 5.420398483982303769e-03
1.188000000000000078e+01 5.847716830375756202e-03
1.204499999999999993e+01 6.840943257128232272e-03
1.221000000000000085e+01 6.854417259041550164e-03
1.237500000000000000e+01 5.843867115543418568e-03
1.253999999999999915e+01 6.850567544209157887e-03
1.270500000000000007e+01 8.022805710666994911e-03
1.286999999999999922e+01 6.892914407365252627e-03
1.303500000000000014e+01 7.454972772891829344e-03
1.319999999999999929e+01 7.016105282001200948e-03
1.336500000000000021e+01 6.989157278174619806e-03
1.352999999999999936e+01 6.962209274347984020e-03
1.369500000000000028e+01 7.695579949915191779e-03
1.385999999999999943e+01 6.681180091584722550e-03
1.402500000000000036e+01 7.576238790111635736e-03
1.418999999999999950e+01 7.891915406366262903e-03
1.435500000000000043e+01 7.622435368100123620e-03
1.451999999999999957e+01 8.507869779546055680e-03
1.468500000000000050e+01 9.110350150812586076e-03
1.484999999999999964e+01 9.402928478072969734e-03
1.501500000000000057e+01 8.563690644615469180e-03
1.517999999999999972e+01 9.878368259871159532e-03
1.534500000000000064e+01 9.693581947917209729e-03
1.550999999999999979e+01 9.945738269437695220e-03
1.567500000000000071e+01 1.044042662539773625e-02
1.583999999999999986e+01 9.401003620656772294e-03
1.600499999999999901e+01 1.036343232875022030e-02
1.617000000000000171e+01 1.122191873636957209e-02
1.633500000000000085e+01 1.058479093161173237e-02
1.650000000000000000e+01 1.094088955360631235e-02
1.666499999999999915e+01 1.070220723399914649e-02
1.682999999999999829e+01 1.221322030570585332e-02
1.699500000000000099e+01 1.224786773919721815e-02
1.716000000000000014e+01 1.280415153247520602e-02
1.732499999999999929e+01 1.297161412768350029e-02
1.748999999999999844e+01 1.347785162814066351e-02
1.765500000000000114e+01 1.322762016403632168e-02
1.782000000000000028e+01 1.447492776972542257e-02
1.798499999999999943e+01 1.421699687595640547e-02
1.814999999999999858e+01 1.484835010846571185e-02
1.831500000000000128e+01 1.441333233240747573e-02
1.848000000000000043e+01 1.481177781755815132e-02
1.864499999999999957e+01 1.511398043189951350e-02
1.880999999999999872e+01 1.605331085099871713e-02
1.897500000000000142e+01 1.708695928349109397e-02
1.914000000000000057e+01 1.636706260983714772e-02
1.930499999999999972e+01 1.741995961649137406e-02
1.946999999999999886e+01 1.798971741168273533e-02
1.963500000000000156e+01 1.769906394183849360e-02
1.980000000000000071e+01 1.719475129879752609e-02
1.996499999999999986e+01 1.831309345760209414e-02
2.012999999999999901e+01 1.887900153796106054e-02
2.029500000000000171e+01 1.892712297336574326e-02
2.046000000000000085e+01 1.992419911495055956e-02
2.062500000000000000e+01 2.087122896371449224e-02
2.078999999999999915e+01 2.043813604507245182e-02
2.095499999999999829e+01 2.085198038955263927e-02
2.112000000000000099e+01 2.145061104598677826e-02
2.128500000000000014e+01 2.235144431676222565e-02
2.144999999999999929e+01 2.268251979234636728e-02
2.161499999999999844e+01 2.292312696936972885e-02
2.178000000000000114e+01 2.390480425162502809e-02
2.194500000000000028e+01 2.428207630519771051e-02
2.210999999999999943e+01 2.499812326401920637e-02
2.227499999999999858e+01 2.674589379791688509e-02
2.244000000000000128e+01 2.849173947439841842e-02
2.260500000000000043e+01 2.785461166964057697e-02
2.276999999999999957e+01 3.007012255567165920e-02
2.293499999999999872e+01 3.082274180540077457e-02
2.310000000000000142e+01 3.057443519871262672e-02
2.326500000000000057e+01 3.214126913548880082e-02
2.342999999999999972e+01 3.252431576130996455e-02
2.359499999999999886e+01 3.419124228372784347e-02
2.376000000000000156e+01 3.509977498416801817e-02
2.392500000000000071e+01 3.531343415736479946e-02
2.408999999999999986e+01 3.643755088841795636e-02
2.425499999999999901e+01 3.733260958694481491e-02
2.442000000000000171e+01 3.788119395055812577e-02
2.458500000000000085e+01 3.902840897060546460e-02
2.475000000000000000e+01 4.062219091120822245e-02
2.491499999999999915e+01 4.160194333604737976e-02
2.507999999999999829e+01 4.284155151207175161e-02
2.524500000000000099e+01 4.325539585655194252e-02
2.541000000000000014e+01 4.353834989673140143e-02
2.557499999999999929e+01 4.626779771288443144e-02
2.573999999999999844e+01 4.744581045159079746e-02
2.590500000000000114e+01 4.684333008032427054e-02
2.607000000000000028e+01 4.867771919795038649e-02
2.623499999999999943e+01 5.103951924761171433e-02
2.639999999999999858e+01 5.142256587343293356e-02
2.656500000000000128e+01 5.576889391918290334e-02
2.673000000000000043e+01 5.789778622148565590e-02
2.689499999999999957e+01 5.859265974872910482e-02
2.705999999999999872e+01 6.033850542521064508e-02
2.722500000000000142e+01 6.046169629984659427e-02
2.739000000000000057e+01 6.263871003755397404e-02
2.755499999999999972e+01 6.271570433420142754e-02
2.771999999999999886e+01 6.793976736173266973e-02
2.788500000000000156e+01 6.789742049857656891e-02
2.805000000000000071e+01 7.211670795485826402e-02
2.821499999999999986e+01 7.453240401217280098e-02
2.837999999999999901e+01 7.479803433560661130e-02
2.854500000000000171e+01 7.791630334982933836e-02
2.871000000000000085e+01 7.918478438709652956e-02
2.887500000000000000e+01 8.255713458025594476e-02
2.903999999999999915e+01 8.437035026630401724e-02
2.920499999999999829e+01 8.661473401357792923e-02
2.937000000000000099e+01 9.003905535697440121e-02
2.953500000000000014e+01 9.346722641520327501e-02
2.969999999999999929e+01 9.415440051278199662e-02
2.986499999999999844e+01 9.870668830206402733e-02
3.003000000000000114e+01 1.006161468589214097e-01
3.019500000000000028e+01 1.038614564626125225e-01
3.035999999999999943e+01 1.079614027590906078e-01
3.052499999999999858e+01 1.114607935417184087e-01
3.069000000000000128e+01 1.146406579932591346e-01
3.085500000000000043e+01 1.201361259164726997e-01
3.101999999999999957e+01 1.233564123737533880e-01
3.118499999999999872e+01 1.262167504942071361e-01
3.135000000000000142e+01 1.316621721245998244e-01
3.151500000000000057e+01 1.335331335331335079e-01
3.167999999999999972e+01 1.358063901416502461e-01
3.184499999999999886e+01 1.420333038830148276e-01
3.200999999999999801e+01 1.431323974676575461e-01
3.217499999999999716e+01 1.468589214253953890e-01
3.234000000000000341e+01 1.491533514654901915e-01
3.250500000000000256e+01 1.503621619228555362e-01
3.267000000000000171e+01 1.570260182976946084e-01
3.283500000000000085e+01 1.595398820832346631e-01
3.300000000000000000e+01 1.606716982439525820e-01
3.316499999999999915e+01 1.639420309940541054e-01
3.332999999999999829e+01 1.702132164559910232e-01
3.349499999999999744e+01 1.707906736808470494e-01
3.365999999999999659e+01 1.772947668901426188e-01
3.382500000000000284e+01 1.817565863808638105e-01
3.399000000000000199e+01 1.828710788248360530e-01
3.415500000000000114e+01 1.905782079192483436e-01
3.432000000000000028e+01 1.966549827821504060e-01
3.448499999999999943e+01 2.006471370633220452e-01
3.464999999999999858e+01 2.070472879721434456e-01
3.481499999999999773e+01 2.128622822264440440e-01
3.497999999999999687e+01 2.235202177398709633e-01
3.514500000000000313e+01 2.319260700763590421e-01
3.531000000000000227e+01 2.404339398559051655e-01
3.547500000000000142e+01 2.521774949520614317e-01
3.564000000000000057e+01 2.597287105957626352e-01
3.580499999999999972e+01 2.642636746682989202e-01
3.596999999999999886e+01 2.804055289604422962e-01
3.613499999999999801e+01 2.980295234630495060e-01
3.629999999999999716e+01 3.017175502724636083e-01
3.646500000000000341e+01 3.206081009549217042e-01
3.663000000000000256e+01 3.385169743551246779e-01
3.679500000000000171e+01 3.462106294476235968e-01
3.696000000000000085e+01 3.705158040418155552e-01
3.712500000000000000e+01 3.895853664639792324e-01
3.728999999999999915e+01 3.964590322971825453e-01
3.745499999999999829e+01 4.187681297507887535e-01
3.761999999999999744e+01 4.426190379947604892e-01
3.778499999999999659e+01 4.634883421010588256e-01
3.795000000000000284e+01 5.043742384782847754e-01
3.811500000000000199e+01 5.231916445789277503e-01
3.828000000000000114e+01 5.805485458664648712e-01
3.844500000000000028e+01 6.316284871198166728e-01
3.860999999999999943e+01 6.535699368069310955e-01
3.877499999999999858e+01 7.217002650528662189e-01
3.893999999999999773e+01 7.663049859581652079e-01
3.910499999999999687e+01 7.969949126018489594e-01
3.927000000000000313e+01 8.398768861196607149e-01
3.943500000000000227e+01 8.672522082926706899e-01
3.960000000000000142e+01 8.826241196183391979e-01
3.976500000000000057e+01 9.134545608534048178e-01
3.992999999999999972e+01 9.413264962397909219e-01
4.009499999999999886e+01 9.445737307008982286e-01
4.025999999999999801e+01 9.656701679823066486e-01
4.042499999999999716e+01 9.842777646245853829e-01
4.059000000000000341e+01 9.886953123947342936e-01
4.075500000000000256e+01 9.982233566048595019e-01
4.092000000000000171e+01 1.000000000000000000e+00
4.108500000000000085e+01 9.996823985263290080e-01
4.125000000000000000e+01 9.939155257074331340e-01
4.141499999999999915e+01 9.924410849266339651e-01
4.157999999999999829e+01 9.785474640965970972e-01
4.174499999999999744e+01 9.645729992550799992e-01
4.190999999999999659e+01 9.618724243001699481e-01
4.207500000000000284e+01 9.246264332969534872e-01
4.224000000000000199e+01 8.803893601581462836e-01
4.240500000000000114e+01 8.663725484534732235e-01
4.257000000000000028e+01 8.207823005510864744e-01
4.273499999999999943e+01 7.722181479406913240e-01
4.289999999999999858e+01 7.690806303523066711e-01
4.306499999999999773e+01 7.121914694169028115e-01
4.322999999999999687e+01 6.760195488519188389e-01
4.339500000000000313e+01 6.635099005041201758e-01
4.356000000000000227e+01 6.206914472810426409e-01
4.372500000000000142e+01 5.956779251576939105e-01
4.389000000000000057e+01 5.848236541878160111e-01
4.405499999999999972e+01 5.568381522138747819e-01
4.421999999999999886e+01 5.266679370725614318e-01
4.438499999999999801e+01 5.198308435302655406e-01
4.454999999999999716e+01 4.927442499696834677e-01
4.471500000000000341e+01 4.891428417439978027e-01
4.488000000000000256e+01 4.669973571707675686e-01
4.504500000000000171e+01 4.507188380020750174e-01
4.521000000000000085e+01 4.331891615128609097e-01
4.537500000000000000e+01 4.140984256591192514e-01
4.553999999999999915e+01 3.955235515929157453e-01
4.570499999999999829e+01 3.921435019700915126e-01
4.586999999999999744e+01 3.752047567076469137e-01
4.603499999999999659e+01 3.567511486586630309e-01
4.620000000000000284e+01 3.480796659987410724e-01
4.636500000000000199e+01 3.241055668801333112e-01
4.653000000000000114e+01 3.040196797422230479e-01
4.669500000000000028e+01 2.994962648141839545e-01
4.685999999999999943e+01 2.809079167460670212e-01
4.702499999999999858e+01 2.622464240961350779e-01
4.718999999999999773e+01 2.617709843143368742e-01
4.735499999999999687e+01 2.437235211801685730e-01
4.752000000000000313e+01 2.366438956034331853e-01
4.768500000000000227e+01 2.334332334332334113e-01
4.785000000000000142e+01 2.239359869417672233e-01
4.801500000000000057e+01 2.231005988231421766e-01
4.817999999999999972e+01 2.144175670187231098e-01
4.834499999999999886e+01 2.061907264219403069e-01
4.850999999999999801e+01 2.018078260852827210e-01
4.867499999999999716e+01 1.919448566847410664e-01
4.884000000000000341e+01 1.883338241719744455e-01
4.900500000000000256e+01 1.875427077739216242e-01
4.917000000000000171e+01 1.800858101436136061e-01
4.933500000000000085e+01 1.707925985382632572e-01
4.950000000000000000e+01 1.700842510091064852e-01
4.966499999999999915e+01 1.638765858419037602e-01
4.982999999999999829e+01 1.562560753312198236e-01
4.999499999999999744e+01 1.570702900182668893e-01
5.015999999999999659e+01 1.491225537468312268e-01
5.032500000000000284e+01 1.439523867269532076e-01
5.049000000000000199e+01 1.415212918103091466e-01
5.065500000000000114e+01 1.351557883349790989e-01
5.082000000000000028e+01 1.303320956500147454e-01
5.098499999999999943e+01 1.288672791562964770e-01
5.114999999999999858e+01 1.232890423641868488e-01
5.131499999999999773e+01 1.223054402245153521e-01
5.147999999999999687e+01 1.161574456372144321e-01
5.164500000000000313e+01 1.126311068507599988e-01
5.181000000000000227e+01 1.115801347015219630e-01
5.197500000000000142e+01 1.079922004777495864e-01
5.214000000000000057e+01 1.050279200568217802e-01
5.230499999999999972e+01 1.041906070807804702e-01
5.246999999999999886e+01 9.925527266567728268e-02
5.263499999999999801e+01 9.664131629449547456e-02
5.279999999999999716e+01 9.546522841320530250e-02
5.296500000000000341e+01 9.191194162292427861e-02
5.313000000000000256e+01 9.071275545263986217e-02
5.329500000000000171e+01 8.869935459530832456e-02
5.346000000000000085e+01 8.614121908919598891e-02
5.362500000000000000e+01 8.224723253624985353e-02
5.378999999999999915e+01 8.356768472375407375e-02
5.395499999999999829e+01 8.003942107988348820e-02
5.411999999999999744e+01 7.651885686567765077e-02
5.428499999999999659e+01 7.467099374613826723e-02
5.445000000000000284e+01 6.982612762959580777e-02
5.461500000000000199e+01 6.777230476652441882e-02
5.478000000000000114e+01 6.411507567576930910e-02
5.494500000000000028e+01 6.153191702324647266e-02
5.510999999999999943e+01 6.160121189022920579e-02
5.527499999999999858e+01 5.779576877842770161e-02
5.543999999999999773e+01 5.760135817939282532e-02
5.560499999999999687e+01 5.699117837846161966e-02
5.577000000000000313e+01 5.461782918430316963e-02
5.593500000000000227e+01 5.215016197675154813e-02
5.610000000000000142e+01 5.204814453369364935e-02
5.626500000000000057e+01 5.019835655673807184e-02
5.642999999999999972e+01 4.680290807458437063e-02
5.659499999999999886e+01 4.663544547937613360e-02
5.675999999999999801e+01 4.623892485164159821e-02
5.692499999999999716e+01 4.521875042106254100e-02
5.709000000000000341e+01 4.357492218763896197e-02
5.725500000000000256e+01 4.329966757712423037e-02
5.742000000000000171e+01 4.209470683459122509e-02
5.758500000000000085e+01 4.057791919063593461e-02
5.775000000000000000e+01 3.933831101461156277e-02
5.791499999999999915e+01 3.938065787776771215e-02
5.807999999999999829e+01 3.835663373235626006e-02
5.824499999999999744e+01 3.641252774200751108e-02
5.840999999999999659e+01 3.698613525203121172e-02
5.857500000000000284e+01 3.506897726550904648e-02
5.874000000000000199e+01 3.395640967895301177e-02
5.890500000000000114e+01 3.418739256889544859e-02
5.907000000000000028e+01 3.342129931725307257e-02
5.923499999999999943e+01 3.324998700721244066e-02
5.939999999999999858e+01 3.283421780531605577e-02
5.956499999999999773e+01 3.135785216710071377e-02
5.972999999999999687e+01 3.100945297477086457e-02
5.989500000000000313e+01 2.976407022649795939e-02
6.006000000000000227e+01 2.907882098633543522e-02
6.022500000000000142e+01 2.883821380931207365e-02
6.039000000000000057e+01 2.764095249644379568e-02
6.055499999999999972e+01 2.754663448305067971e-02
6.071999999999999886e+01 2.784883709739198812e-02
6.088499999999999801e+01 2.687100952996908376e-02
6.104999999999999716e+01 2.628970259028060030e-02
6.121500000000000341e+01 2.470554493675882618e-02
6.138000000000000256e+01 2.496925040277642865e-02
6.154500000000000171e+01 2.471131950900735952e-02
6.171000000000000085e+01 2.401259626693151572e-02
6.187500000000000000e+01 2.345438761623733215e-02
6.203999999999999915e+01 2.275758923157768579e-02
6.220499999999999829e+01 2.192220111295252113e-02
6.236999999999999744e+01 2.160074992444936323e-02
6.253499999999999659e+01 2.130624673977273009e-02
6.270000000000000284e+01 2.040541346899728270e-02
6.286500000000000199e+01 1.982795624414119065e-02
6.303000000000000114e+01 1.854792606237692237e-02
6.319500000000000028e+01 1.861337121452726062e-02
6.335999999999999943e+01 1.718512701171660134e-02
6.352499999999999858e+01 1.649795291413787973e-02
6.368999999999999773e+01 1.739686132749713315e-02
6.385499999999999687e+01 1.661344435910909814e-02
6.401999999999999602e+01 1.562214278977281864e-02
6.418500000000000227e+01 1.516980129696892700e-02
6.434999999999999432e+01 1.527181874002682752e-02
6.451500000000000057e+01 1.456732092570239660e-02
6.468000000000000682e+01 1.425356916686396601e-02
6.484499999999999886e+01 1.419389858696216110e-02
6.501000000000000512e+01 1.380700224630860770e-02
6.517499999999999716e+01 1.420737258887547899e-02
6.534000000000000341e+01 1.335851046833705369e-02
6.550499999999999545e+01 1.237490832866555875e-02
6.567000000000000171e+01 1.214970001097165526e-02
6.583499999999999375e+01 1.254237092387379751e-02
6.600000000000000000e+01 1.135280904067030409e-02
6.616500000000000625e+01 1.143750276698254909e-02
6.632999999999999829e+01 1.057131692969841448e-02
6.649500000000000455e+01 1.048469834597002756e-02
6.665999999999999659e+01 1.014207372588876548e-02
6.682500000000000284e+01 1.112952558039259805e-02
6.698999999999999488e+01 9.812923107720765772e-03
6.715500000000000114e+01 1.085042125504553402e-02
6.731999999999999318e+01 9.859119685709252789e-03
6.748499999999999943e+01 9.470298487639503687e-03
6.765000000000000568e+01 9.859119685709252789e-03
6.781499999999999773e+01 8.979459846511854068e-03
6.798000000000000398e+01 8.134447440805820176e-03
6.814499999999999602e+01 8.613736937436347607e-03
6.831000000000000227e+01 8.711904665661856714e-03
6.847499999999999432e+01 7.868817117372018527e-03
6.864000000000000057e+01 8.017031138418406061e-03
6.880500000000000682e+01 8.024730568083135104e-03
6.896999999999999886e+01 7.649383371926703895e-03
6.913500000000000512e+01 6.744700386318865093e-03
6.929999999999999716e+01 6.792821821723548682e-03
6.946500000000000341e+01 6.669630947087601229e-03
6.962999999999999545e+01 6.556064359532578524e-03
6.979500000000000171e+01 5.845791972959615140e-03
6.995999999999999375e+01 6.494468922214577909e-03
7.012500000000000000e+01 5.235612172028354834e-03
7.029000000000000625e+01 6.213439739451316439e-03
7.045499999999999829e+01 5.308756753843477637e-03
7.062000000000000455e+01 5.268334748103523958e-03
7.078499999999999659e+01 5.932410556688001192e-03
7.095000000000000284e+01 5.443496772976547278e-03
7.111499999999999488e+01 5.158617875380894398e-03
7.128000000000000114e+01 4.754397817981630830e-03
7.144499999999999318e+01 5.095097580646697211e-03
7.160999999999999943e+01 4.767871819894948723e-03
7.177500000000000568e+01 4.810218683051043463e-03
7.193999999999999773e+01 4.619657798848561189e-03
7.210500000000000398e+01 4.482992922299295843e-03
7.226999999999999602e+01 5.027727571080162390e-03
7.243500000000000227e+01 4.985380707924066783e-03
7.259999999999999432e+01 4.315530327091001567e-03
7.276500000000000057e+01 4.829467257212895562e-03
7.293000000000000682e+01 3.383899337656582056e-03
7.309499999999999886e+01 4.134593729969444909e-03
7.326000000000000512e+01 3.972905707009739482e-03
7.342499999999999716e+01 4.315530327091001567e-03
7.359000000000000341e+01 3.745772531899695373e-03
7.375499999999999545e+01 4.217362598865494194e-03
7.392000000000000171e+01 3.922859414188860187e-03
7.408499999999999375e+01 3.406997626650770921e-03
7.425000000000000000e+01 3.453194204639257938e-03
7.441500000000000625e+01 3.570610507026672053e-03
7.457999999999999829e+01 3.333853044835702328e-03
7.474500000000000455e+01 4.350177760582367263e-03
7.490999999999999659e+01 3.743847674483499668e-03
7.507500000000000284e+01 2.921933557771709284e-03
7.523999999999999488e+01 3.730373672570181775e-03
7.540500000000000114e+01 3.272257607517701280e-03
7.556999999999999318e+01 3.818917113714818609e-03
7.573499999999999943e+01 2.558135506112399395e-03
7.590000000000000568e+01 3.372350193159459868e-03
7.606499999999999773e+01 3.020101285997217524e-03
7.623000000000000398e+01 2.766020107060537629e-03
7.639499999999999602e+01 3.025875858245805506e-03
7.656000000000000227e+01 3.574460221859064330e-03
7.672499999999999432e+01 3.765021106061547038e-03
7.689000000000000057e+01 2.475366637216350977e-03
7.705500000000000682e+01 3.676477664916964847e-03
7.721999999999999886e+01 1.942181132932551324e-03
7.738500000000000512e+01 2.679401523332151144e-03
7.754999999999999716e+01 2.898835268777465776e-03
7.771500000000000341e+01 2.923858415187905423e-03
7.787999999999999545e+01 2.456118063054444668e-03
7.804500000000000171e+01 2.461892635303033084e-03
7.820999999999999375e+01 2.136591731967426092e-03
7.837500000000000000e+01 3.172165021875996901e-03
7.854000000000000625e+01 3.262633320436775664e-03
7.870499999999999829e+01 2.051898005655235745e-03
7.887000000000000455e+01 2.833390116627127094e-03
7.903499999999999659e+01 2.165464593210258016e-03
7.920000000000000284e+01 2.394522625736498263e-03
7.936499999999999488e+01 1.924857416186896014e-03
7.953000000000000114e+01 2.309828899424253273e-03
7.969499999999999318e+01 2.496540068794398347e-03
7.985999999999999943e+01 1.599556512851289022e-03
8.002500000000000568e+01 1.736221389400554801e-03
8.018999999999999773e+01 2.579308937690447199e-03
8.035500000000000398e+01 1.601481370267485160e-03
8.051999999999999602e+01 1.605331085099877438e-03
8.068500000000000227e+01 1.562984221943727620e-03
8.084999999999999432e+01 2.028799716660992236e-03
8.101500000000000057e+01 2.750621247731078241e-03
8.118000000000000682e+01 2.221285458279671082e-03
8.134499999999999886e+01 1.899834269776456150e-03
8.151000000000000512e+01 2.612031513765616323e-03
8.167499999999999716e+01 2.425320344395471249e-03
8.184000000000000341e+01 2.146216019048406351e-03
8.200499999999999545e+01 1.520637358787632447e-03
8.217000000000000171e+01 2.103869155892256534e-03
8.233499999999999375e+01 1.372423337741244913e-03
8.250000000000000000e+01 2.173164022874987493e-03
8.266500000000000625e+01 1.899834269776456150e-03
8.282999999999999829e+01 1.720822530071095414e-03
8.299500000000000455e+01 2.157765163545528105e-03
8.315999999999999659e+01 2.488840639129668870e-03
8.332500000000000284e+01 1.947955705181139523e-03
8.348999999999999488e+01 1.208810457365343564e-03
8.365500000000000114e+01 2.286730610430009764e-03
8.381999999999999318e+01 2.248233462106306868e-03
8.398499999999999943e+01 1.160689021960714835e-03
8.415000000000000568e+01 1.437868489891583595e-03
8.431499999999999773e+01 1.751620248730068833e-03
8.448000000000000398e+01 1.951805420013476939e-03
8.464499999999999602e+01 1.487914782712463106e-03
8.481000000000000227e+01 1.559134507111389987e-03
