# Supplementary material for: Scanless two-photon voltage imaging
Source: Nat Commun. 2024 Jun 14;15:5095. doi: 10.1038/s41467-024-49192-2 (PMC11178882; doi:10.1038/s41467-024-49192-2)
Supplement: Supplementary file 4 — Source Data [file 41467_2024_49192_MOESM4_ESM.zip › upd_source_data_files/figure_1/fig_1c_widefield_xz_PSF_profile.txt]

-2.069000000000000128e+01 0.000000000000000000e+00
-2.052749999999999986e+01 5.865102284587919712e-04
-2.036500000000000199e+01 0.000000000000000000e+00
-2.020250000000000057e+01 0.000000000000000000e+00
-2.004000000000000270e+01 0.000000000000000000e+00
-1.987750000000000128e+01 0.000000000000000000e+00
-1.971499999999999986e+01 0.000000000000000000e+00
-1.955250000000000199e+01 0.000000000000000000e+00
-1.939000000000000057e+01 0.000000000000000000e+00
-1.922750000000000270e+01 0.000000000000000000e+00
-1.906500000000000128e+01 0.000000000000000000e+00
-1.890249999999999986e+01 5.865102284587919712e-04
-1.874000000000000199e+01 0.000000000000000000e+00
-1.857750000000000057e+01 0.000000000000000000e+00
-1.841500000000000270e+01 0.000000000000000000e+00
-1.825250000000000128e+01 0.000000000000000000e+00
-1.808999999999999986e+01 0.000000000000000000e+00
-1.792750000000000199e+01 0.000000000000000000e+00
-1.776500000000000057e+01 0.000000000000000000e+00
-1.760250000000000270e+01 5.865102284587919712e-04
-1.744000000000000128e+01 0.000000000000000000e+00
-1.727749999999999986e+01 0.000000000000000000e+00
-1.711500000000000199e+01 0.000000000000000000e+00
-1.695250000000000057e+01 0.000000000000000000e+00
-1.678999999999999915e+01 5.865102284587919712e-04
-1.662750000000000128e+01 5.865102284587919712e-04
-1.646499999999999986e+01 0.000000000000000000e+00
-1.630250000000000199e+01 0.000000000000000000e+00
-1.614000000000000057e+01 5.865102284587919712e-04
-1.597749999999999915e+01 5.865102284587919712e-04
-1.581500000000000128e+01 1.173020456917583942e-03
-1.565249999999999986e+01 1.759530743584036827e-03
-1.549000000000000199e+01 1.173020456917583942e-03
-1.532750000000000057e+01 1.173020456917583942e-03
-1.516500000000000092e+01 2.346040913835167885e-03
-1.500250000000000128e+01 1.759530743584036827e-03
-1.483999999999999986e+01 1.759530743584036827e-03
-1.467750000000000199e+01 5.865102284587919712e-04
-1.451500000000000057e+01 1.173020456917583942e-03
-1.435250000000000092e+01 1.173020456917583942e-03
-1.419000000000000128e+01 2.346040913835167885e-03
-1.402749999999999986e+01 1.759530743584036827e-03
-1.386500000000000199e+01 1.173020456917583942e-03
-1.370250000000000057e+01 5.278591997921466827e-03
-1.354000000000000092e+01 1.759530743584036827e-03
-1.337750000000000128e+01 1.759530743584036827e-03
-1.321499999999999986e+01 4.105572123080492020e-03
-1.305250000000000199e+01 2.346040913835167885e-03
-1.289000000000000057e+01 4.105571657419204712e-03
-1.272750000000000092e+01 5.278591997921466827e-03
-1.256500000000000128e+01 2.932551084086298943e-03
-1.240250000000000163e+01 5.865102168172597885e-03
-1.224000000000000021e+01 4.692081827670335770e-03
-1.207750000000000057e+01 4.692081827670335770e-03
-1.191500000000000092e+01 5.865102168172597885e-03
-1.175250000000000128e+01 7.038122974336147308e-03
-1.159000000000000163e+01 7.038122974336147308e-03
-1.142750000000000021e+01 6.451612338423728943e-03
-1.126500000000000057e+01 1.231671497225761414e-02
-1.110250000000000092e+01 1.407624501734972000e-02
-1.094000000000000128e+01 1.173020433634519577e-02
-1.077750000000000163e+01 1.290322560817003250e-02
-1.061500000000000021e+01 1.876832731068134308e-02
-1.045250000000000057e+01 1.818181760609149933e-02
-1.029000000000000092e+01 2.052785828709602356e-02
-1.012750000000000128e+01 2.580644935369491577e-02
-9.965000000000001634e+00 3.284457698464393616e-02
-9.802500000000000213e+00 2.639295905828475952e-02
-9.640000000000000568e+00 3.460410609841346741e-02
-9.477500000000000924e+00 3.636363521218299866e-02
-9.315000000000001279e+00 3.636363521218299866e-02
-9.152500000000001634e+00 3.988269716501235962e-02
-8.990000000000000213e+00 4.750732704997062683e-02
-8.827500000000000568e+00 5.043987929821014404e-02
-8.665000000000000924e+00 5.571847036480903625e-02
-8.502500000000001279e+00 6.334310770034790039e-02
-8.340000000000001634e+00 6.627566367387771606e-02
-8.177500000000000213e+00 7.507330924272537231e-02
-8.015000000000000568e+00 7.565981894731521606e-02
-7.852500000000000036e+00 7.683284580707550049e-02
-7.690000000000000391e+00 8.035190403461456299e-02
-7.527500000000000746e+00 8.387096226215362549e-02
-7.364999999999999325e+00 8.797653764486312866e-02
-7.202499999999999680e+00 9.560117870569229126e-02
-7.040000000000000036e+00 9.794721752405166626e-02
-6.877500000000000391e+00 1.020527780055999756e-01
-6.715000000000000746e+00 1.038123145699501038e-01
-6.552499999999999325e+00 1.096774190664291382e-01
-6.389999999999999680e+00 1.173020601272583008e-01
-6.227500000000000036e+00 1.184750720858573914e-01
-6.065000000000000391e+00 1.278592348098754883e-01
-5.902500000000000746e+00 1.319648027420043945e-01
-5.739999999999999325e+00 1.407624632120132446e-01
-5.577499999999999680e+00 1.413489580154418945e-01
-5.415000000000000036e+00 1.507331430912017822e-01
-5.252500000000000391e+00 1.601172983646392822e-01
-5.089999999999998970e+00 1.659824103116989136e-01
-4.927499999999999325e+00 1.859237551689147949e-01
-4.764999999999999680e+00 1.953079104423522949e-01
-4.602499999999998259e+00 2.052785903215408325e-01
-4.440000000000000391e+00 2.175953090190887451e-01
-4.277499999999998970e+00 2.240469157695770264e-01
-4.115000000000001101e+00 2.404692023992538452e-01
-3.952500000000000124e+00 2.557184696197509766e-01
-3.789999999999998703e+00 2.686216831207275391e-01
-3.627500000000000835e+00 2.903225719928741455e-01
-3.464999999999999414e+00 3.032258152961730957e-01
-3.302500000000001545e+00 3.184750676155090332e-01
-3.140000000000000124e+00 3.378298878669738770e-01
-2.977499999999998703e+00 3.565982282161712646e-01
-2.815000000000000835e+00 3.718475103378295898e-01
-2.652499999999999414e+00 4.123167097568511963e-01
-2.490000000000001545e+00 4.322580397129058838e-01
-2.327500000000000124e+00 4.434017539024353027e-01
-2.164999999999998703e+00 4.862169921398162842e-01
-2.002500000000000835e+00 5.202345848083496094e-01
-1.839999999999999192e+00 5.401759743690490723e-01
-1.677500000000001323e+00 5.912023186683654785e-01
-1.514999999999999902e+00 6.527858972549438477e-01
-1.352499999999998481e+00 6.826978921890258789e-01
-1.190000000000000613e+00 7.765396237373352051e-01
-1.027499999999999192e+00 8.416422009468078613e-01
-8.650000000000014344e-01 8.639296293258666992e-01
-7.025000000000000133e-01 9.366569519042968750e-01
-5.399999999999985922e-01 9.413489699363708496e-01
-3.775000000000007239e-01 9.765395522117614746e-01
-2.149999999999993028e-01 1.000000000000000000e+00
-5.250000000000142053e-02 9.982427358627319336e-01
1.100000000000000006e-01 9.876832962036132812e-01
2.725000000000014078e-01 9.859237074851989746e-01
4.349999999999992761e-01 9.695014357566833496e-01
5.975000000000006972e-01 9.466274976730346680e-01
7.599999999999985656e-01 9.014663100242614746e-01
9.224999999999999867e-01 8.868035078048706055e-01
1.085000000000001519e+00 8.445747494697570801e-01
1.247499999999999387e+00 8.111436367034912109e-01
1.410000000000000808e+00 7.970674037933349609e-01
1.572499999999998677e+00 7.337242960929870605e-01
1.735000000000000098e+00 6.744868159294128418e-01
1.897500000000001519e+00 6.721407771110534668e-01
2.059999999999999165e+00 6.035190820693969727e-01
2.222500000000000586e+00 5.917888283729553223e-01
2.384999999999998455e+00 5.296187400817871094e-01
2.547499999999999876e+00 5.020527839660644531e-01
2.710000000000001297e+00 4.744867980480194092e-01
2.872499999999999165e+00 4.304985105991363525e-01
3.035000000000000586e+00 3.894427716732025146e-01
3.197499999999998455e+00 3.759530484676361084e-01
3.359999999999999876e+00 3.413489460945129395e-01
3.522500000000001297e+00 3.137830197811126709e-01
3.684999999999999165e+00 2.956011593341827393e-01
3.847500000000000586e+00 2.715542316436767578e-01
4.009999999999998899e+00 2.545454502105712891e-01
4.172500000000000320e+00 2.428152412176132202e-01
4.335000000000001741e+00 2.269794791936874390e-01
4.497499999999999609e+00 2.070381194353103638e-01
4.660000000000001030e+00 2.017595171928405762e-01
4.822499999999998899e+00 1.894428133964538574e-01
4.985000000000000320e+00 1.777126044034957886e-01
5.147500000000001741e+00 1.771261096000671387e-01
5.309999999999999609e+00 1.642228662967681885e-01
5.472500000000001030e+00 1.565982401371002197e-01
5.634999999999998899e+00 1.489735990762710571e-01
5.797500000000000320e+00 1.431085020303726196e-01
5.960000000000001741e+00 1.360703855752944946e-01
6.122499999999999609e+00 1.219941303133964539e-01
6.285000000000001030e+00 1.178885623812675476e-01
6.447499999999998899e+00 1.137829869985580444e-01
6.610000000000000320e+00 1.002932563424110413e-01
6.772500000000001741e+00 9.090909361839294434e-02
6.934999999999999609e+00 8.680351078510284424e-02
7.097500000000001030e+00 7.448679953813552856e-02
7.259999999999998899e+00 7.155425101518630981e-02
7.422500000000000320e+00 6.568914651870727539e-02
7.585000000000001741e+00 5.865102633833885193e-02
7.747499999999999609e+00 5.630498379468917847e-02
7.910000000000001030e+00 5.161290243268013000e-02
8.072499999999998010e+00 4.398826882243156433e-02
8.234999999999999432e+00 4.281524568796157837e-02
8.397500000000000853e+00 4.105571657419204712e-02
8.559999999999998721e+00 3.577712178230285645e-02
8.722500000000000142e+00 2.991202287375926971e-02
8.884999999999998010e+00 2.815249189734458923e-02
9.047499999999999432e+00 2.521994151175022125e-02
9.210000000000000853e+00 2.228738926351070404e-02
9.372499999999998721e+00 1.700879633426666260e-02
9.535000000000000142e+00 1.173020433634519577e-02
9.697499999999998010e+00 1.466275658458471298e-02
9.859999999999999432e+00 1.231671590358018875e-02
1.002250000000000085e+01 1.114369556307792664e-02
1.018499999999999872e+01 8.797653950750827789e-03
1.034750000000000014e+01 5.865102168172597885e-03
1.051000000000000156e+01 5.865102168172597885e-03
1.067249999999999943e+01 6.451612338423728943e-03
1.083500000000000085e+01 2.346040913835167885e-03
1.099749999999999872e+01 1.759530743584036827e-03
1.116000000000000014e+01 4.105572123080492020e-03
1.132250000000000156e+01 2.346040913835167885e-03
1.148500000000000298e+01 5.865102284587919712e-04
1.164749999999999730e+01 0.000000000000000000e+00
1.180999999999999872e+01 2.346040913835167885e-03
1.197250000000000014e+01 1.173020456917583942e-03
1.213500000000000156e+01 0.000000000000000000e+00
1.229750000000000298e+01 1.173020456917583942e-03
1.245999999999999730e+01 5.865102284587919712e-04
1.262249999999999872e+01 5.865102284587919712e-04
1.278500000000000014e+01 0.000000000000000000e+00
1.294750000000000156e+01 5.865102284587919712e-04
1.311000000000000298e+01 0.000000000000000000e+00
1.327249999999999730e+01 5.865102284587919712e-04
1.343499999999999872e+01 5.865102284587919712e-04
1.359750000000000014e+01 0.000000000000000000e+00
1.376000000000000156e+01 0.000000000000000000e+00
1.392250000000000298e+01 0.000000000000000000e+00
1.408499999999999730e+01 5.865102284587919712e-04
1.424749999999999872e+01 0.000000000000000000e+00
1.441000000000000014e+01 0.000000000000000000e+00
1.457250000000000156e+01 5.865102284587919712e-04
1.473500000000000298e+01 0.000000000000000000e+00
1.489749999999999730e+01 0.000000000000000000e+00
1.505999999999999872e+01 0.000000000000000000e+00
1.522250000000000014e+01 0.000000000000000000e+00
1.538500000000000156e+01 0.000000000000000000e+00
1.554750000000000298e+01 0.000000000000000000e+00
1.570999999999999730e+01 0.000000000000000000e+00
1.587249999999999872e+01 0.000000000000000000e+00
1.603500000000000014e+01 0.000000000000000000e+00
1.619750000000000156e+01 0.000000000000000000e+00
1.636000000000000298e+01 0.000000000000000000e+00
1.652249999999999730e+01 0.000000000000000000e+00
1.668499999999999872e+01 0.000000000000000000e+00
1.684750000000000014e+01 0.000000000000000000e+00
1.701000000000000156e+01 0.000000000000000000e+00
1.717250000000000298e+01 0.000000000000000000e+00
1.733499999999999730e+01 0.000000000000000000e+00
1.749749999999999872e+01 0.000000000000000000e+00
1.766000000000000014e+01 0.000000000000000000e+00
1.782250000000000156e+01 0.000000000000000000e+00
1.798500000000000298e+01 0.000000000000000000e+00
1.814749999999999730e+01 0.000000000000000000e+00
1.830999999999999872e+01 0.000000000000000000e+00
1.847250000000000014e+01 0.000000000000000000e+00
1.863500000000000156e+01 0.000000000000000000e+00
1.879750000000000298e+01 0.000000000000000000e+00
1.895999999999999730e+01 0.000000000000000000e+00
1.912249999999999872e+01 0.000000000000000000e+00
1.928500000000000014e+01 0.000000000000000000e+00
1.944750000000000156e+01 0.000000000000000000e+00
1.961000000000000298e+01 0.000000000000000000e+00
1.977249999999999730e+01 0.000000000000000000e+00
1.993499999999999872e+01 0.000000000000000000e+00
2.009750000000000014e+01 0.000000000000000000e+00
2.026000000000000156e+01 0.000000000000000000e+00
2.042250000000000298e+01 0.000000000000000000e+00
2.058499999999999730e+01 0.000000000000000000e+00
2.074749999999999872e+01 0.000000000000000000e+00
