# Supplementary material for: Scanless two-photon voltage imaging
Source: Nat Commun. 2024 Jun 14;15:5095. doi: 10.1038/s41467-024-49192-2 (PMC11178882; doi:10.1038/s41467-024-49192-2)
Supplement: Supplementary file 4 — Source Data [file 41467_2024_49192_MOESM4_ESM.zip › upd_source_data_files/figure_2/figure_2b_init_protocol_1_timepoints_ms_gaussian.txt]

0.00000e+00
1.00000e+01
2.00000e+01
3.00000e+01
4.00000e+01
5.00000e+01
6.00000e+01
7.00000e+01
8.00000e+01
9.00000e+01
1.00000e+02
1.10000e+02
1.20000e+02
1.30000e+02
1.40000e+02
1.50000e+02
1.60000e+02
1.70000e+02
1.80000e+02
1.90000e+02
2.00000e+02
2.10000e+02
2.20000e+02
2.30000e+02
2.40000e+02
2.50000e+02
2.60000e+02
2.70000e+02
2.80000e+02
2.90000e+02
3.00000e+02
3.10000e+02
3.20000e+02
3.30000e+02
3.40000e+02
3.50000e+02
3.60000e+02
3.70000e+02
3.80000e+02
3.90000e+02
4.00000e+02
4.10000e+02
4.20000e+02
4.30000e+02
4.40000e+02
4.50000e+02
4.60000e+02
4.70000e+02
4.80000e+02
4.90000e+02
5.00000e+02
5.10000e+02
5.20000e+02
5.30000e+02
5.40000e+02
5.50000e+02
5.60000e+02
5.70000e+02
5.80000e+02
5.90000e+02
6.00000e+02
6.10000e+02
6.20000e+02
6.30000e+02
6.40000e+02
6.50000e+02
6.60000e+02
6.70000e+02
6.80000e+02
6.90000e+02
7.00000e+02
7.10000e+02
7.20000e+02
7.30000e+02
7.40000e+02
7.50000e+02
7.60000e+02
7.70000e+02
7.80000e+02
7.90000e+02
8.00000e+02
8.10000e+02
8.20000e+02
8.30000e+02
8.40000e+02
8.50000e+02
8.60000e+02
8.70000e+02
8.80000e+02
8.90000e+02
9.00000e+02
9.10000e+02
9.20000e+02
9.30000e+02
9.40000e+02
9.50000e+02
9.60000e+02
9.70000e+02
9.80000e+02
9.90000e+02
1.00000e+03
1.01000e+03
1.02000e+03
1.03000e+03
1.04000e+03
1.05000e+03
1.06000e+03
1.07000e+03
1.08000e+03
1.09000e+03
1.10000e+03
1.11000e+03
1.12000e+03
1.13000e+03
1.14000e+03
1.15000e+03
1.16000e+03
1.17000e+03
1.18000e+03
1.19000e+03
1.20000e+03
1.21000e+03
1.22000e+03
1.23000e+03
1.24000e+03
1.25000e+03
1.26000e+03
1.27000e+03
1.28000e+03
1.29000e+03
1.30000e+03
1.31000e+03
1.32000e+03
1.33000e+03
1.34000e+03
1.35000e+03
1.36000e+03
1.37000e+03
1.38000e+03
1.39000e+03
1.40000e+03
1.41000e+03
1.42000e+03
1.43000e+03
1.44000e+03
1.45000e+03
1.46000e+03
1.47000e+03
1.48000e+03
1.49000e+03
1.50000e+03
1.51000e+03
1.52000e+03
1.53000e+03
1.54000e+03
1.55000e+03
1.56000e+03
1.57000e+03
1.58000e+03
1.59000e+03
1.60000e+03
1.61000e+03
1.62000e+03
1.63000e+03
1.64000e+03
1.65000e+03
1.66000e+03
1.67000e+03
1.68000e+03
1.69000e+03
1.70000e+03
1.71000e+03
1.72000e+03
1.73000e+03
1.74000e+03
1.75000e+03
1.76000e+03
1.77000e+03
1.78000e+03
1.79000e+03
1.80000e+03
1.81000e+03
1.82000e+03
1.83000e+03
1.84000e+03
1.85000e+03
1.86000e+03
1.87000e+03
1.88000e+03
1.89000e+03
1.90000e+03
1.91000e+03
1.92000e+03
1.93000e+03
1.94000e+03
1.95000e+03
1.96000e+03
1.97000e+03
1.98000e+03
1.99000e+03
2.00000e+03
2.01000e+03
2.02000e+03
2.03000e+03
2.04000e+03
2.05000e+03
2.06000e+03
2.07000e+03
2.08000e+03
2.09000e+03
2.10000e+03
2.11000e+03
2.12000e+03
2.13000e+03
2.14000e+03
2.15000e+03
2.16000e+03
2.17000e+03
2.18000e+03
2.19000e+03
2.20000e+03
2.21000e+03
2.22000e+03
2.23000e+03
2.24000e+03
2.25000e+03
2.26000e+03
2.27000e+03
2.28000e+03
2.29000e+03
2.30000e+03
2.31000e+03
2.32000e+03
2.33000e+03
2.34000e+03
2.35000e+03
2.36000e+03
2.37000e+03
2.38000e+03
2.39000e+03
2.40000e+03
2.41000e+03
2.42000e+03
2.43000e+03
2.44000e+03
2.45000e+03
2.46000e+03
2.47000e+03
2.48000e+03
2.49000e+03
2.50000e+03
2.51000e+03
2.52000e+03
2.53000e+03
2.54000e+03
2.55000e+03
2.56000e+03
2.57000e+03
2.58000e+03
2.59000e+03
2.60000e+03
2.61000e+03
2.62000e+03
2.63000e+03
2.64000e+03
2.65000e+03
2.66000e+03
2.67000e+03
2.68000e+03
2.69000e+03
2.70000e+03
2.71000e+03
2.72000e+03
2.73000e+03
2.74000e+03
2.75000e+03
2.76000e+03
2.77000e+03
2.78000e+03
2.79000e+03
2.80000e+03
2.81000e+03
2.82000e+03
2.83000e+03
2.84000e+03
2.85000e+03
2.86000e+03
2.87000e+03
2.88000e+03
2.89000e+03
2.90000e+03
