# Supplementary material for: Scanless two-photon voltage imaging
Source: Nat Commun. 2024 Jun 14;15:5095. doi: 10.1038/s41467-024-49192-2 (PMC11178882; doi:10.1038/s41467-024-49192-2)
Supplement: Supplementary file 4 — Source Data [file 41467_2024_49192_MOESM4_ESM.zip › upd_source_data_files/figure_2/figure_2b_init_protocol_1_unweighted_average_df_f_trace_gaussian.txt]

5.17759e-02
5.71821e-02
5.69431e-02
5.24372e-02
6.25871e-02
6.31462e-02
5.37305e-02
5.50394e-02
4.92743e-02
5.03848e-02
4.63089e-02
4.46016e-02
4.77205e-02
1.74388e-02
-2.77432e-01
-3.00982e-01
-3.02437e-01
-3.04157e-01
-3.07310e-01
-3.07167e-01
-3.09900e-01
-3.06406e-01
-3.13156e-01
-3.09537e-01
-3.11039e-01
-3.17480e-01
-3.05937e-01
-3.19315e-01
-3.12373e-01
-3.14241e-01
-3.12098e-01
-3.14432e-01
-3.07343e-01
-2.95314e-01
-5.00732e-02
6.69250e-03
8.13233e-03
1.80525e-02
1.87252e-02
2.52923e-02
2.41206e-02
2.55210e-02
2.46187e-02
2.29088e-02
2.57214e-02
3.25373e-02
1.93702e-02
2.10390e-02
3.06948e-02
2.74492e-02
2.25299e-02
2.63774e-02
2.30549e-02
1.83852e-02
2.89057e-02
2.59599e-02
2.22515e-02
2.32463e-02
1.91924e-02
1.13471e-02
1.44590e-02
1.81567e-02
2.06648e-02
1.71008e-02
1.37923e-02
1.39454e-02
2.47753e-02
2.51564e-02
1.55360e-02
1.78993e-02
2.30206e-02
1.72848e-02
2.23663e-02
1.84180e-02
1.35892e-02
1.57867e-02
1.91643e-02
1.75997e-02
2.11557e-02
1.76888e-02
5.84441e-03
1.23528e-02
1.22445e-02
1.11565e-02
1.17387e-02
7.40993e-03
1.06621e-02
6.27145e-03
8.48092e-03
6.04022e-03
3.09740e-03
7.53074e-03
1.71252e-02
2.48098e-03
1.58989e-02
7.03059e-03
1.63276e-02
1.73341e-02
2.38426e-02
1.71681e-02
7.84589e-03
1.25465e-02
1.04373e-02
7.93269e-03
1.20185e-02
1.20892e-02
1.38014e-02
5.20681e-03
1.63410e-02
7.88652e-03
6.94005e-03
1.32029e-03
8.47587e-03
1.66495e-02
1.35449e-02
8.37181e-03
1.48291e-02
1.24134e-02
1.32765e-02
2.14602e-03
1.22418e-02
3.61741e-04
5.74492e-03
-9.37347e-05
8.27771e-04
4.07053e-03
-1.12738e-03
1.61283e-03
-6.56787e-03
9.98642e-04
-1.26943e-03
-1.45375e-03
-1.86071e-03
-8.50373e-02
-3.01735e-01
-3.19172e-01
-3.24066e-01
-3.22970e-01
-3.32087e-01
-3.30954e-01
-3.30389e-01
-3.30494e-01
-3.29758e-01
-3.31010e-01
-3.28388e-01
-3.31061e-01
-3.24860e-01
-3.30864e-01
-3.34209e-01
-3.36215e-01
-3.33099e-01
-3.35411e-01
-3.40225e-01
-2.83123e-01
-5.82461e-02
-3.60301e-02
-2.15201e-02
-1.45107e-02
-1.49111e-02
-1.39882e-02
-1.11010e-02
-1.39535e-02
-1.15103e-02
-8.34461e-03
-2.77362e-03
-1.11757e-02
-3.03926e-03
-1.10637e-02
-7.61614e-03
-1.52229e-02
-1.28694e-02
-1.21516e-02
-7.44614e-03
-3.76201e-03
-2.99407e-03
7.35758e-04
-4.15713e-03
-7.98799e-03
-4.80561e-03
-1.08722e-02
-1.73648e-02
-1.21884e-02
-1.01213e-02
-1.51461e-02
-1.47590e-02
-1.35714e-02
-8.69739e-03
-8.34413e-03
-1.10817e-02
-1.79179e-02
-1.42526e-02
-1.43900e-02
-6.44193e-03
-1.15811e-02
-1.31028e-02
-1.34016e-02
-1.08064e-02
-1.16970e-02
-1.85380e-02
-1.42900e-02
-1.37510e-02
-1.40639e-02
-1.10833e-02
-2.15060e-02
-2.62561e-02
-1.71529e-02
-1.64677e-02
-1.90596e-02
-1.36282e-02
-1.49115e-02
-1.19305e-02
-1.34189e-02
-1.59984e-02
-6.65990e-03
-1.27863e-02
-1.27535e-02
-1.74352e-02
-2.55690e-02
-1.78496e-02
-1.77741e-02
-9.06655e-03
-1.04923e-02
-1.58800e-02
-1.72620e-02
-1.39530e-02
-1.11713e-02
-1.06294e-02
-1.90724e-02
-1.22843e-02
-1.02932e-02
-2.20660e-02
-1.82182e-02
-1.77529e-02
-1.38129e-02
-2.41405e-02
-2.03074e-02
-2.03700e-02
-1.71905e-02
-1.79915e-02
-1.32810e-02
-1.72387e-02
-1.59595e-02
-1.64434e-02
-1.25416e-02
-2.17148e-02
-2.07620e-02
-1.35859e-02
-1.84510e-02
-1.49012e-02
-1.54294e-02
-1.69329e-02
-9.88089e-03
-6.71046e-03
-1.52793e-01
-3.24900e-01
-3.32526e-01
-3.38443e-01
-3.35774e-01
-3.38858e-01
-3.31165e-01
-3.34798e-01
-3.39005e-01
-3.37337e-01
-3.41419e-01
-3.42173e-01
-3.41473e-01
-3.38942e-01
-3.35247e-01
-3.31003e-01
-3.39992e-01
-3.36768e-01
-3.40951e-01
-3.36098e-01
-2.41891e-01
-5.41564e-02
-3.09590e-02
-3.36771e-02
-2.78965e-02
-2.83432e-02
-2.78349e-02
-2.95856e-02
-2.74779e-02
-1.95885e-02
-3.42235e-02
-2.24159e-02
-2.21843e-02
-2.01588e-02
-2.61742e-02
-2.33692e-02
-2.42913e-02
-2.59168e-02
