# Supplementary material for: Scanless two-photon voltage imaging
Source: Nat Commun. 2024 Jun 14;15:5095. doi: 10.1038/s41467-024-49192-2 (PMC11178882; doi:10.1038/s41467-024-49192-2)
Supplement: Supplementary file 4 — Source Data [file 41467_2024_49192_MOESM4_ESM.zip › upd_source_data_files/figure_2/figure_2b_init_protocol_1_unweighted_average_df_f_trace_gpc.txt]

1.30371e-01
1.21696e-01
1.18340e-01
1.17264e-01
1.12697e-01
1.09890e-01
1.11118e-01
9.65361e-02
9.93028e-02
9.31026e-02
8.61645e-02
8.37609e-02
7.96088e-02
5.42009e-02
-2.23461e-01
-3.10481e-01
-3.21715e-01
-3.25390e-01
-3.27327e-01
-3.24687e-01
-3.30827e-01
-3.30848e-01
-3.30531e-01
-3.36525e-01
-3.34785e-01
-3.38134e-01
-3.39327e-01
-3.39888e-01
-3.36255e-01
-3.41404e-01
-3.41978e-01
-3.44011e-01
-3.47461e-01
-3.32370e-01
-1.03977e-01
1.85523e-03
2.98465e-02
3.26500e-02
3.29515e-02
3.49238e-02
3.45439e-02
4.53749e-02
3.98955e-02
4.49296e-02
4.53126e-02
3.81300e-02
3.79701e-02
4.15587e-02
2.84907e-02
3.16041e-02
2.68136e-02
3.57767e-02
3.75090e-02
4.14915e-02
3.93347e-02
3.84828e-02
3.81219e-02
3.42916e-02
3.28833e-02
3.40059e-02
3.16697e-02
4.09394e-02
4.26553e-02
3.95988e-02
3.33536e-02
2.81308e-02
3.11105e-02
3.56120e-02
4.42310e-02
3.53316e-02
3.40527e-02
3.51468e-02
3.22735e-02
2.91122e-02
3.06293e-02
2.31965e-02
2.68463e-02
2.90639e-02
2.53332e-02
2.09201e-02
2.60289e-02
2.27615e-02
2.53767e-02
1.09245e-02
1.70712e-02
1.59230e-02
1.32580e-02
1.86688e-02
1.51338e-02
1.95556e-02
1.72846e-02
1.79251e-02
1.96235e-02
1.92296e-02
1.91369e-02
2.48898e-02
1.73041e-02
1.67107e-02
1.25599e-02
8.80110e-03
1.28321e-02
1.11313e-02
1.06013e-02
1.10633e-02
1.06004e-02
6.90032e-03
9.50755e-03
5.78579e-03
-3.38073e-04
4.83245e-03
9.71270e-03
9.72273e-03
8.24798e-03
8.57792e-03
7.54465e-03
-2.72880e-03
1.90790e-04
1.39142e-03
1.24509e-02
1.28403e-02
5.68879e-03
1.24033e-02
1.76886e-02
1.51980e-02
1.31967e-02
1.08957e-02
1.77931e-02
1.31648e-02
1.03404e-02
7.89525e-03
8.29867e-03
1.15894e-02
9.99408e-03
-6.95928e-02
-2.97955e-01
-3.50033e-01
-3.55109e-01
-3.56656e-01
-3.58401e-01
-3.59015e-01
-3.62465e-01
-3.62647e-01
-3.65640e-01
-3.61434e-01
-3.62960e-01
-3.58200e-01
-3.58410e-01
-3.65496e-01
-3.63335e-01
-3.64049e-01
-3.67730e-01
-3.70298e-01
-3.72052e-01
-3.26869e-01
-1.05487e-01
-3.40107e-02
-2.53489e-02
-1.81977e-02
-2.16526e-02
-1.71454e-02
-1.38645e-02
-1.38959e-02
-1.41915e-02
-1.58182e-02
-1.17235e-02
-1.55778e-02
-2.11411e-02
-1.72975e-02
-1.70865e-02
-1.49751e-02
-1.35498e-02
-1.56111e-02
-1.70731e-02
-1.65911e-02
-2.26214e-02
-2.01952e-02
-1.64403e-02
-1.75533e-02
-1.23113e-02
-1.57328e-02
-1.55923e-02
-1.78872e-02
-1.69728e-02
-1.47015e-02
-1.39475e-02
-1.57302e-02
-1.71373e-02
-1.61305e-02
-1.14274e-02
-1.22435e-02
-1.70526e-02
-1.53335e-02
-1.66027e-02
-1.22688e-02
-1.22169e-02
-1.75339e-02
-1.27639e-02
-1.99733e-02
-1.73082e-02
-1.95965e-02
-1.83050e-02
-2.86171e-02
-3.20838e-02
-3.00887e-02
-2.71381e-02
-3.08963e-02
-3.22406e-02
-2.77015e-02
-3.13224e-02
-2.80135e-02
-3.20004e-02
-3.04876e-02
-3.02327e-02
-3.48051e-02
-3.39563e-02
-3.05861e-02
-3.73549e-02
-3.24742e-02
-3.68111e-02
-3.51216e-02
-3.09815e-02
-3.03747e-02
-3.01310e-02
-3.17973e-02
-3.65824e-02
-3.45234e-02
-3.23752e-02
-3.68605e-02
-3.51199e-02
-3.40422e-02
-3.85362e-02
-3.84667e-02
-3.90401e-02
-3.46114e-02
-3.84909e-02
-3.93117e-02
-3.66093e-02
-3.20428e-02
-3.23071e-02
-3.37761e-02
-3.10400e-02
-3.72435e-02
-3.29483e-02
-4.29261e-02
-4.24202e-02
-4.72391e-02
-4.62129e-02
-4.08948e-02
-4.25829e-02
-4.74861e-02
-4.45486e-02
-4.34920e-02
-4.21193e-02
-1.69726e-01
-3.49696e-01
-3.85475e-01
-3.91232e-01
-3.94362e-01
-3.97272e-01
-3.95207e-01
-3.95153e-01
-3.94823e-01
-3.95330e-01
-3.88259e-01
-3.89439e-01
-3.85807e-01
-3.89064e-01
-3.87484e-01
-3.90667e-01
-3.95771e-01
-3.93803e-01
-3.90811e-01
-3.92165e-01
-3.09813e-01
-1.20575e-01
-6.20865e-02
-5.84975e-02
-6.05010e-02
-4.66549e-02
-5.38432e-02
-5.53337e-02
-5.38303e-02
-5.92450e-02
-5.79695e-02
-5.58235e-02
-5.06783e-02
-4.83192e-02
-5.53648e-02
-5.64773e-02
-6.20454e-02
-6.01764e-02
