# Supplementary material for: Scanless two-photon voltage imaging
Source: Nat Commun. 2024 Jun 14;15:5095. doi: 10.1038/s41467-024-49192-2 (PMC11178882; doi:10.1038/s41467-024-49192-2)
Supplement: Supplementary file 4 — Source Data [file 41467_2024_49192_MOESM4_ESM.zip › upd_source_data_files/figure_2/figure_2b_init_protocol_1_unweighted_average_df_f_trace_holography.txt]

1.55538e-01
1.42229e-01
1.40293e-01
1.32334e-01
1.29793e-01
1.27410e-01
1.23416e-01
1.18897e-01
1.15659e-01
1.19103e-01
1.16310e-01
1.13033e-01
1.11397e-01
9.30511e-02
-7.34778e-02
-1.61060e-01
-1.76583e-01
-1.77786e-01
-1.75592e-01
-1.76349e-01
-1.81469e-01
-1.86321e-01
-1.91952e-01
-1.96353e-01
-1.98736e-01
-1.99966e-01
-2.06765e-01
-2.08136e-01
-2.08758e-01
-2.09861e-01
-2.11123e-01
-2.17609e-01
-2.20537e-01
-2.09360e-01
-6.55900e-02
3.37560e-02
5.03232e-02
5.04381e-02
5.04213e-02
4.80206e-02
4.48442e-02
4.26248e-02
4.10474e-02
5.61288e-02
5.06324e-02
5.03033e-02
5.17209e-02
4.32401e-02
4.54802e-02
4.13992e-02
4.42038e-02
4.93395e-02
4.34932e-02
4.28781e-02
4.49605e-02
3.80699e-02
3.89145e-02
3.49238e-02
3.98898e-02
3.93083e-02
3.73612e-02
3.46492e-02
3.07080e-02
2.58159e-02
2.30062e-02
2.22184e-02
2.43794e-02
2.84160e-02
3.17748e-02
3.06595e-02
2.85002e-02
3.01397e-02
2.57817e-02
2.20380e-02
1.92340e-02
1.69122e-02
1.85119e-02
2.19087e-02
1.88063e-02
1.58346e-02
1.29038e-02
1.12728e-02
6.71825e-03
6.56035e-03
4.81502e-03
9.74381e-03
1.17089e-02
1.07209e-02
2.00760e-02
6.98062e-03
6.55634e-03
7.26896e-05
2.20430e-03
-1.57891e-03
3.38883e-03
2.53222e-03
6.48467e-03
4.76145e-03
-6.09992e-04
-1.15107e-03
-4.89582e-03
-2.70337e-03
1.42401e-03
9.34076e-03
4.30451e-03
2.38088e-03
-3.69111e-04
6.25134e-04
4.97430e-03
4.87379e-03
-2.21756e-03
-4.41043e-03
-5.54962e-03
-6.78825e-03
-1.28820e-02
-1.39843e-02
-1.68293e-02
-1.78345e-02
-1.13909e-02
-4.77938e-03
-1.42708e-03
-2.88092e-03
-1.38320e-03
-8.60129e-03
-1.66150e-02
-1.20058e-02
-9.30678e-03
-1.41949e-02
-7.85788e-03
-1.10477e-02
-4.91854e-03
-4.64076e-03
-1.28280e-03
-4.81651e-02
-1.88059e-01
-2.44650e-01
-2.52480e-01
-2.62025e-01
-2.65359e-01
-2.65789e-01
-2.60327e-01
-2.59527e-01
-2.63508e-01
-2.74282e-01
-2.63270e-01
-2.60536e-01
-2.56670e-01
-2.57821e-01
-2.59388e-01
-2.57734e-01
-2.53524e-01
-2.54640e-01
-2.56398e-01
-2.28109e-01
-8.61526e-02
-1.85649e-02
-6.01265e-03
-7.93093e-03
-1.09830e-02
-7.44568e-03
-9.72269e-03
-8.29023e-03
-9.77723e-03
-1.07411e-02
-1.69244e-02
-1.21839e-02
-1.43872e-02
-2.02200e-02
-1.89670e-02
-2.37820e-02
-2.67783e-02
-2.62424e-02
-3.01547e-02
-3.61986e-02
-3.60513e-02
-4.00878e-02
-4.36188e-02
-3.55626e-02
-3.60311e-02
-3.59734e-02
-4.02181e-02
-4.03649e-02
-3.42771e-02
-3.58025e-02
-3.74309e-02
-3.75257e-02
-3.62807e-02
-3.52993e-02
-3.56560e-02
-2.92615e-02
-2.89397e-02
-2.50649e-02
-2.62912e-02
-2.98157e-02
-3.35555e-02
-4.26733e-02
-3.68704e-02
-4.05194e-02
-3.87816e-02
-4.05007e-02
-4.01973e-02
-4.20585e-02
-4.23615e-02
-4.85744e-02
-4.52896e-02
-3.88684e-02
-4.34442e-02
-3.34118e-02
-4.03508e-02
-3.42629e-02
-3.65557e-02
-3.74554e-02
-3.29199e-02
-3.51162e-02
-3.74875e-02
-4.68755e-02
-4.60300e-02
-4.01334e-02
-3.96740e-02
-2.95190e-02
-3.36623e-02
-3.06856e-02
-3.40456e-02
-3.50837e-02
-4.10141e-02
-3.94724e-02
-3.93547e-02
-3.84144e-02
-4.04715e-02
-3.59805e-02
-3.56874e-02
-3.21449e-02
-3.60768e-02
-3.66425e-02
-4.19861e-02
-4.02467e-02
-4.04626e-02
-3.94256e-02
-4.21220e-02
-4.67205e-02
-5.62979e-02
-5.33262e-02
-5.23130e-02
-5.41832e-02
-4.78620e-02
-4.87301e-02
-4.24318e-02
-4.09575e-02
-4.11956e-02
-3.86278e-02
-4.24699e-02
-4.45082e-02
-4.47985e-02
-1.14582e-01
-2.36436e-01
-2.74031e-01
-2.78322e-01
-2.83107e-01
-2.86953e-01
-2.76376e-01
-2.73349e-01
-2.75471e-01
-2.76193e-01
-2.82041e-01
-2.83530e-01
-2.83595e-01
-2.88335e-01
-2.84197e-01
-2.84019e-01
-2.80626e-01
-2.82828e-01
-2.81529e-01
-2.79687e-01
-2.34648e-01
-1.10238e-01
-5.18436e-02
-4.46809e-02
-4.27759e-02
-4.13709e-02
-3.91258e-02
-3.67073e-02
-3.57576e-02
-3.68583e-02
-4.27430e-02
-4.72156e-02
-4.05308e-02
-4.09046e-02
-4.09260e-02
-3.96232e-02
-4.63894e-02
-4.47273e-02
