# Supplementary material for: Scanless two-photon voltage imaging
Source: Nat Commun. 2024 Jun 14;15:5095. doi: 10.1038/s41467-024-49192-2 (PMC11178882; doi:10.1038/s41467-024-49192-2)
Supplement: Supplementary file 4 — Source Data [file 41467_2024_49192_MOESM4_ESM.zip › upd_source_data_files/figure_2/figure_2b_init_protocol_1_weighted_average_df_f_trace_gaussian.txt]

-4.41909e-04
-4.45618e-03
4.74069e-03
7.23958e-03
-1.35860e-03
-4.68436e-03
-1.86364e-03
1.72391e-04
3.49835e-03
7.69462e-04
-4.67459e-03
-4.76199e-05
2.20357e-01
2.57252e-01
4.91289e-01
5.11689e-01
5.16977e-01
5.19896e-01
5.19889e-01
5.26581e-01
5.26265e-01
5.20880e-01
5.26241e-01
5.19867e-01
5.19810e-01
5.22094e-01
5.12235e-01
5.15214e-01
5.10494e-01
5.06911e-01
4.99903e-01
4.98463e-01
4.86353e-01
4.72096e-01
2.54626e-01
2.05188e-01
6.04167e-03
-1.17388e-04
1.29331e-03
-1.32974e-03
-3.51156e-03
1.53223e-03
1.39486e-03
3.60966e-03
-9.16985e-04
-7.13566e-03
3.50863e-03
3.39372e-03
-1.15974e-02
-2.90535e-03
-4.97068e-03
-7.36286e-05
6.61521e-03
7.62467e-03
-1.98949e-04
-3.90710e-04
-8.47565e-04
-3.04533e-03
1.93478e-03
7.64030e-03
-1.29482e-03
-4.21368e-03
3.48658e-04
-1.37811e-03
3.76678e-03
1.03594e-03
-5.17237e-03
-1.00468e-02
9.12591e-03
3.29526e-03
-1.73911e-03
2.84266e-03
-6.31611e-03
6.48332e-04
1.21136e-03
5.59791e-03
-4.74868e-03
3.50568e-04
1.20636e-03
6.68064e-04
7.62947e-03
-4.31421e-03
-4.68685e-03
-4.01608e-03
-1.07828e-03
1.97373e-03
-8.64124e-03
2.96778e-03
2.35579e-03
4.25320e-03
3.33647e-03
4.23333e-03
-3.16950e-03
1.04539e-02
-3.32482e-03
3.42553e-03
-6.24641e-03
-1.32284e-03
-1.12276e-02
-3.63789e-03
2.96931e-03
1.60926e-03
2.36633e-03
-4.15788e-03
1.97293e-04
3.75023e-03
3.53530e-04
6.29791e-03
-3.77605e-03
1.01277e-03
-2.15939e-03
6.13026e-03
6.10725e-03
-4.55752e-03
-4.73506e-03
3.50228e-04
-3.50837e-03
-5.40988e-03
6.42010e-04
2.97284e-03
-3.89389e-03
5.84074e-03
-2.53749e-03
2.55679e-03
4.24774e-03
-1.24614e-03
5.09343e-03
-2.37786e-03
-2.48963e-03
-1.21641e-03
1.93169e-04
-1.78923e-03
1.91697e-01
2.72515e-01
4.63360e-01
4.80387e-01
4.85036e-01
4.85907e-01
5.00326e-01
5.01088e-01
5.00057e-01
5.00933e-01
5.00942e-01
5.05163e-01
5.02608e-01
5.06799e-01
5.08640e-01
5.10831e-01
5.10200e-01
5.14032e-01
5.04905e-01
5.05840e-01
5.08929e-01
4.55485e-01
2.60863e-01
2.36658e-01
2.35164e-03
3.08189e-03
-2.38721e-03
1.35528e-03
-1.69578e-03
-5.54227e-04
-2.06130e-03
1.50083e-03
-7.27986e-03
4.53660e-03
-8.31993e-03
1.85306e-03
2.47733e-03
8.12034e-03
3.87886e-03
2.98624e-03
8.55549e-04
6.49692e-04
-9.39974e-03
-4.58018e-03
-5.70109e-03
3.93058e-03
-2.00697e-03
1.05790e-03
4.88136e-03
3.51285e-03
-3.59861e-03
2.74267e-03
3.48795e-03
1.28453e-03
-3.08887e-03
-6.78491e-03
2.32547e-03
2.75556e-03
4.70590e-03
6.75778e-05
-4.73530e-03
-4.71159e-04
-4.53575e-04
-1.82063e-03
-3.60437e-03
-2.94517e-03
4.14516e-03
-3.37760e-04
1.75641e-03
6.02437e-04
-5.34329e-03
1.78969e-03
6.48086e-03
5.43977e-03
8.35545e-04
2.38443e-03
-2.32008e-03
-9.62122e-06
-6.75737e-03
-3.15645e-04
-4.35943e-04
-5.69142e-03
-2.32537e-03
-1.51735e-03
-4.35919e-03
1.21788e-02
8.03692e-03
1.77853e-03
-7.76283e-03
-2.12960e-03
4.38086e-03
4.19719e-03
4.10594e-04
-7.28390e-03
-7.96671e-03
5.92852e-03
-2.71751e-03
-4.95570e-04
3.96827e-03
4.04144e-04
1.22868e-03
-2.50388e-03
9.55072e-03
-3.73308e-03
1.28716e-03
-2.65138e-03
-3.73203e-05
-4.37862e-03
1.04459e-03
-4.78143e-03
1.43481e-03
-1.94295e-04
4.15380e-03
2.08672e-03
-5.31242e-03
3.87415e-03
4.37549e-03
1.32127e-03
-9.33892e-04
1.27695e-02
2.01963e-01
3.39010e-01
4.88118e-01
4.95259e-01
5.01765e-01
5.05755e-01
5.06234e-01
5.09763e-01
5.12294e-01
5.14709e-01
5.11473e-01
5.17102e-01
5.17548e-01
5.15529e-01
5.11001e-01
5.10631e-01
5.12103e-01
5.12410e-01
5.09128e-01
5.09163e-01
5.02917e-01
4.17470e-01
2.52584e-01
2.28566e-01
7.56033e-03
-3.25449e-03
-3.89582e-03
9.62875e-04
-2.09255e-03
-1.05197e-03
-3.44144e-03
9.57769e-03
-2.41955e-03
1.90950e-04
-5.04791e-03
4.07062e-03
-4.79860e-04
-4.15703e-04
-4.27266e-04
