# Supplementary material for: Scanless two-photon voltage imaging
Source: Nat Commun. 2024 Jun 14;15:5095. doi: 10.1038/s41467-024-49192-2 (PMC11178882; doi:10.1038/s41467-024-49192-2)
Supplement: Supplementary file 4 — Source Data [file 41467_2024_49192_MOESM4_ESM.zip › upd_source_data_files/figure_2/figure_2b_init_protocol_1_weighted_average_df_f_trace_gpc.txt]

-3.67675e-03
1.14771e-03
6.39023e-03
3.84374e-04
3.18366e-03
-3.82843e-03
-7.09495e-03
8.73794e-03
-5.58798e-03
5.43096e-04
2.81407e-03
1.08497e-02
2.02104e-01
2.42998e-01
4.54947e-01
5.24140e-01
5.31227e-01
5.35872e-01
5.39596e-01
5.38384e-01
5.41628e-01
5.41328e-01
5.39650e-01
5.39232e-01
5.38953e-01
5.37324e-01
5.35524e-01
5.33140e-01
5.26314e-01
5.29161e-01
5.27307e-01
5.22209e-01
5.20240e-01
5.04414e-01
3.11577e-01
2.16713e-01
3.80482e-02
1.62265e-03
3.72799e-03
-2.12383e-03
4.46045e-03
-3.35588e-03
2.38609e-04
-7.47189e-03
-8.43590e-03
2.60906e-03
-2.82287e-03
-2.85791e-03
3.62101e-03
4.43222e-03
4.24036e-03
2.37991e-03
-5.81975e-04
-6.73117e-03
-2.95897e-03
1.22422e-03
-1.45752e-03
5.34857e-03
4.68145e-03
1.47928e-03
2.82746e-03
-5.08455e-03
-6.85211e-03
-3.00467e-03
-6.79612e-05
4.36183e-03
7.16281e-03
3.68612e-04
-8.47149e-03
1.26316e-03
1.05818e-03
-4.15380e-04
7.39228e-05
2.16961e-03
-2.19160e-03
4.33521e-03
-6.87391e-05
2.58132e-03
-2.35520e-03
1.48897e-03
-6.86817e-03
-1.10055e-03
-7.52674e-03
7.40717e-03
-1.52136e-03
2.66059e-03
2.36213e-03
-1.46925e-03
4.86905e-03
-1.60548e-03
2.27482e-03
-8.53054e-04
-3.84755e-04
8.58471e-04
-2.42119e-03
-5.36747e-03
-7.83554e-04
-2.41006e-03
1.95976e-03
3.60611e-03
-2.17609e-03
2.87636e-03
1.40407e-03
4.66932e-03
-3.03740e-03
2.50321e-03
-5.01695e-04
-2.49555e-04
1.05547e-03
-1.53723e-03
-2.20288e-03
-6.04756e-03
-3.65822e-03
-1.92316e-03
-2.06294e-03
9.64546e-03
5.51985e-03
7.68718e-03
-5.19109e-03
-2.29191e-03
3.80608e-03
-2.75592e-03
-5.35707e-03
-3.02896e-03
-6.06253e-04
2.56724e-03
5.51103e-04
9.61631e-04
2.09177e-03
-4.70642e-04
2.47021e-03
1.99339e-02
1.75249e-01
2.57314e-01
4.54655e-01
5.02456e-01
5.10340e-01
5.14545e-01
5.15510e-01
5.19385e-01
5.20146e-01
5.21673e-01
5.24222e-01
5.22795e-01
5.23288e-01
5.22369e-01
5.22812e-01
5.26931e-01
5.23707e-01
5.23322e-01
5.27536e-01
5.23287e-01
5.23669e-01
4.86056e-01
3.00521e-01
2.32704e-01
2.24488e-02
-4.08752e-04
3.24899e-03
-1.72236e-03
-2.38196e-03
-1.39853e-03
-5.42296e-03
2.59862e-03
-3.52376e-03
3.12542e-03
6.47209e-05
2.15204e-03
-6.82079e-04
-3.81893e-03
-4.64671e-04
3.11131e-03
3.47548e-04
-2.40326e-03
4.64293e-03
3.38383e-03
8.24798e-04
2.32688e-03
-3.65729e-03
-2.18915e-03
-6.60678e-03
3.93702e-03
-4.93590e-05
1.98887e-03
-2.01272e-03
-1.70762e-04
4.05375e-04
-6.25001e-04
-1.88516e-03
-4.52050e-04
5.07065e-03
3.17286e-03
1.42707e-03
-1.12024e-03
-3.81639e-03
1.77588e-03
-4.79336e-03
4.49444e-04
1.36512e-03
-1.74394e-03
-1.72768e-04
-1.03979e-03
2.65608e-03
5.19825e-04
-5.25072e-04
2.37115e-03
1.27248e-03
-1.31279e-03
1.83623e-03
-3.92085e-03
3.41440e-03
-2.47111e-03
-1.61647e-03
-4.28574e-04
-7.88267e-04
-7.13380e-04
2.09191e-03
2.49453e-03
2.60639e-04
2.47563e-03
-2.79547e-03
-1.20832e-03
-1.20907e-03
-2.12798e-03
4.44171e-03
-2.65684e-03
-5.42636e-03
4.00054e-03
-6.49010e-04
-1.04766e-03
4.12212e-03
2.05890e-03
2.80110e-03
1.02341e-03
2.29616e-03
-7.13810e-04
-6.19738e-04
-3.09084e-03
-7.04225e-03
-5.45230e-03
-4.86864e-03
5.68016e-04
2.71530e-04
6.26642e-03
2.64326e-03
7.59220e-03
5.06328e-03
2.82133e-05
-2.00425e-03
-5.52082e-04
-2.33891e-03
3.07895e-02
2.04516e-01
3.27936e-01
4.85605e-01
5.22057e-01
5.28499e-01
5.34236e-01
5.36446e-01
5.34511e-01
5.37149e-01
5.37283e-01
5.37414e-01
5.33649e-01
5.35433e-01
5.34052e-01
5.31932e-01
5.32490e-01
5.34146e-01
5.37034e-01
5.31978e-01
5.29688e-01
5.27090e-01
4.56385e-01
2.87850e-01
2.03396e-01
1.89286e-02
6.75907e-03
-3.50175e-03
-2.49369e-04
6.29924e-04
1.25739e-03
2.50678e-03
2.42834e-03
-1.02620e-03
-6.36078e-04
-6.39037e-03
2.65513e-04
8.39975e-04
5.10549e-03
-2.66835e-03
