# Supplementary material for: Scanless two-photon voltage imaging
Source: Nat Commun. 2024 Jun 14;15:5095. doi: 10.1038/s41467-024-49192-2 (PMC11178882; doi:10.1038/s41467-024-49192-2)
Supplement: Supplementary file 4 — Source Data [file 41467_2024_49192_MOESM4_ESM.zip › upd_source_data_files/figure_2/figure_2b_init_protocol_1_weighted_average_df_f_trace_holography.txt]

-1.83060e-03
1.37519e-03
-6.16499e-04
3.74062e-03
7.24051e-04
-1.53223e-03
-6.19903e-04
-1.87586e-03
1.63988e-03
-1.67318e-03
-1.99787e-03
1.61535e-03
7.71424e-02
1.10435e-01
3.11019e-01
3.79381e-01
3.91969e-01
3.95043e-01
3.92934e-01
3.94079e-01
3.98305e-01
3.98343e-01
3.99158e-01
3.98747e-01
3.97802e-01
3.99166e-01
4.00484e-01
3.97912e-01
3.96361e-01
3.95691e-01
3.92555e-01
3.92450e-01
3.93336e-01
3.78547e-01
1.87469e-01
9.51889e-02
1.49101e-02
6.40817e-04
-9.86415e-05
9.01880e-05
3.57968e-03
3.50660e-03
5.18249e-03
-4.45418e-03
-2.85161e-03
-8.96083e-04
-1.51987e-03
-9.99221e-04
-1.89103e-03
1.40016e-03
-3.59852e-03
-2.73660e-03
2.14755e-03
2.71681e-03
3.74011e-05
-3.00268e-04
1.06288e-04
5.77955e-03
4.82401e-04
-9.16567e-04
-2.77700e-03
-4.94528e-04
-1.04731e-03
-1.55626e-03
3.52351e-03
4.64406e-03
-1.64268e-04
8.08886e-04
-5.84289e-04
-3.99770e-03
-2.95729e-03
-1.68281e-03
-3.24036e-03
1.48691e-03
1.39718e-03
-1.39991e-04
8.50985e-04
-7.63725e-04
-3.20595e-04
2.36968e-03
1.02837e-03
2.61923e-03
4.38912e-03
1.07559e-03
8.86461e-04
-4.89299e-04
-1.53926e-03
-2.24999e-03
-7.38581e-03
-2.15181e-04
-3.33909e-03
3.87057e-03
-2.76537e-04
1.54784e-04
-6.89967e-04
-1.08057e-03
-1.02076e-03
-1.58063e-03
3.52158e-03
3.68505e-03
4.26352e-03
4.81389e-03
-3.81897e-04
-1.49075e-03
-3.59145e-03
-5.66605e-05
-5.98011e-04
1.45156e-03
-3.53936e-03
-4.82327e-03
-1.71883e-03
-2.93161e-03
-3.33489e-03
1.64226e-03
6.11767e-03
6.68904e-03
7.22443e-03
3.21877e-03
1.23640e-03
-3.02056e-03
-9.43135e-04
-5.32309e-03
-6.80747e-03
-6.79146e-03
1.03978e-03
-6.07884e-04
-2.71024e-03
1.70773e-03
4.03568e-03
4.67944e-03
5.56752e-04
-3.92974e-04
6.81741e-02
1.45689e-01
3.27881e-01
3.78806e-01
3.87403e-01
3.91808e-01
3.94791e-01
3.98847e-01
3.98245e-01
3.98415e-01
4.02200e-01
4.05433e-01
4.03765e-01
4.04919e-01
4.04290e-01
4.03322e-01
4.02920e-01
4.05402e-01
3.98668e-01
3.99963e-01
4.02076e-01
3.57918e-01
1.70254e-01
1.09208e-01
1.62752e-02
3.14491e-03
3.49658e-03
-3.94073e-03
-2.54687e-03
-1.17519e-03
-5.42524e-03
-4.39565e-03
2.67044e-03
-1.17877e-03
2.34857e-03
3.23548e-03
8.27778e-04
5.82355e-04
1.05631e-03
-2.04187e-03
5.06140e-03
1.14140e-03
-1.87901e-03
-2.03658e-03
1.19604e-03
-5.11622e-04
-2.30816e-03
-1.40291e-03
8.97461e-04
-4.06053e-04
-4.43616e-03
9.23874e-04
2.40558e-03
7.79874e-04
6.06324e-03
1.61214e-03
3.91514e-03
-1.39526e-03
-4.30847e-03
-4.64397e-03
-3.54271e-03
-2.95713e-03
-1.67936e-04
7.51455e-03
-2.84872e-05
2.71350e-03
-8.06223e-04
-2.74654e-03
-3.10052e-03
-7.49392e-04
9.16317e-04
3.57784e-03
8.20792e-04
4.97585e-04
4.34162e-03
-9.53942e-04
2.88119e-03
-5.42297e-03
-2.18097e-03
-1.97624e-03
-2.10568e-03
-8.13702e-04
-1.27078e-03
4.23758e-03
3.93116e-03
3.09162e-03
-6.37299e-04
-3.03583e-03
-2.07919e-04
-4.93476e-03
-1.45676e-03
7.02012e-04
1.93590e-03
3.02772e-03
-2.41451e-05
1.25807e-03
2.68239e-03
-4.63880e-05
1.43490e-03
-1.77841e-03
4.28280e-04
-1.51490e-03
-1.94024e-03
-2.51775e-03
-1.03995e-03
-6.70341e-03
-2.75325e-03
1.23803e-04
4.79239e-03
5.15442e-03
3.46839e-03
4.94538e-03
6.03097e-05
9.68796e-04
-1.68191e-04
-3.45965e-03
-2.70319e-03
-1.24910e-03
-1.31045e-03
2.21765e-02
7.90683e-02
2.03610e-01
3.54703e-01
3.92991e-01
4.02303e-01
4.05883e-01
4.06730e-01
4.04764e-01
4.03939e-01
4.05700e-01
4.05543e-01
4.08671e-01
4.09280e-01
4.09840e-01
4.12154e-01
4.11240e-01
4.08939e-01
4.09624e-01
4.10513e-01
4.05693e-01
4.05131e-01
3.29731e-01
1.61523e-01
1.08422e-01
1.75130e-02
-7.12924e-04
1.69739e-03
2.57141e-03
-3.82882e-03
-2.94402e-03
-1.88991e-03
-6.24623e-04
1.18065e-03
2.85136e-03
1.26029e-03
1.39204e-03
-3.96125e-03
2.91054e-04
1.02658e-03
