# Supplementary material for: Scanless two-photon voltage imaging
Source: Nat Commun. 2024 Jun 14;15:5095. doi: 10.1038/s41467-024-49192-2 (PMC11178882; doi:10.1038/s41467-024-49192-2)
Supplement: Supplementary file 4 — Source Data [file 41467_2024_49192_MOESM4_ESM.zip › upd_source_data_files/figure_2/figure_2b_init_protocol_1_weighted_df_f_traces_all_cells_gaussian.txt]

-4.60864e-03 1.67433e-03 -2.37762e-03 -1.23782e-02 1.20614e-02 8.84999e-03 5.23716e-03 -6.04725e-03 -6.38839e-03
-6.17717e-03 -2.48864e-03 -1.33204e-03 4.76478e-03 -1.17926e-02 -1.31080e-02 -8.84966e-03 2.54677e-04 -1.37690e-03
1.48789e-02 -3.50210e-03 9.76220e-03 1.63045e-02 -1.52047e-02 -4.51429e-03 -3.95255e-03 1.98786e-02 9.01570e-03
9.44686e-03 4.86999e-03 -2.36062e-03 5.71278e-03 2.25412e-02 7.28701e-03 3.56740e-03 1.99738e-03 1.20941e-02
-2.37737e-03 2.74705e-03 -1.47346e-03 -1.07400e-02 -6.16947e-03 -1.20701e-03 3.09474e-03 -1.09064e-02 1.48045e-02
-4.60515e-03 -3.76214e-04 -1.08559e-04 1.64064e-02 -3.12115e-02 -6.51208e-04 4.72249e-03 -7.03321e-03 -1.93023e-02
9.44760e-03 -6.44733e-03 -4.35496e-03 -5.31900e-03 3.98688e-03 7.02713e-03 8.84622e-03 -1.54434e-02 -1.45160e-02
-1.24648e-02 1.74925e-03 1.21838e-03 -2.03136e-02 2.15529e-03 6.23436e-03 2.48424e-03 7.87297e-03 1.26154e-02
7.00906e-03 7.58969e-03 1.15234e-02 1.97566e-03 2.12594e-02 -1.71171e-02 7.17567e-03 -6.19741e-03 -1.73321e-03
-1.57447e-02 9.46860e-03 1.50304e-03 3.41839e-03 2.01007e-02 -8.11050e-03 -8.02617e-03 2.34233e-02 -1.91076e-02
7.42061e-04 -5.93785e-03 -2.85367e-02 -4.42080e-03 -1.61634e-03 1.17621e-02 -9.87691e-03 -1.17573e-02 7.57033e-03
3.57329e-03 -1.21432e-02 1.63696e-02 1.78442e-03 -1.65294e-02 5.09264e-03 -1.00600e-02 4.66528e-03 6.81871e-03
2.60508e-01 7.40870e-02 2.57626e-01 1.54951e-01 3.18803e-01 1.97650e-01 1.42315e-01 2.86212e-01 2.91057e-01
3.01223e-01 1.03272e-01 3.13067e-01 1.87723e-01 3.40449e-01 2.35712e-01 1.56395e-01 3.52413e-01 3.25015e-01
4.94345e-01 3.13647e-01 5.34902e-01 5.82252e-01 5.24068e-01 4.23361e-01 4.49812e-01 5.93730e-01 5.05484e-01
5.49589e-01 3.16555e-01 5.59301e-01 6.01466e-01 5.48180e-01 4.51597e-01 4.78808e-01 5.78760e-01 5.20946e-01
5.43048e-01 3.02083e-01 5.88620e-01 5.99608e-01 5.33293e-01 4.52645e-01 4.80248e-01 6.10857e-01 5.42387e-01
5.51507e-01 3.06229e-01 5.69413e-01 5.98609e-01 5.51387e-01 4.67483e-01 4.94685e-01 5.96427e-01 5.43327e-01
5.56273e-01 3.14636e-01 5.69357e-01 5.80642e-01 5.52442e-01 4.57059e-01 4.98101e-01 5.90398e-01 5.60098e-01
5.55030e-01 3.20203e-01 5.81037e-01 6.10617e-01 5.52365e-01 4.64129e-01 4.86523e-01 6.20336e-01 5.48992e-01
5.66966e-01 3.11277e-01 5.78563e-01 5.92850e-01 5.65959e-01 4.66019e-01 4.95892e-01 6.16580e-01 5.42283e-01
5.55164e-01 3.12647e-01 5.71159e-01 5.87951e-01 5.58796e-01 4.71065e-01 4.91450e-01 5.95242e-01 5.44445e-01
5.51522e-01 3.21406e-01 5.89080e-01 5.99261e-01 5.57840e-01 4.70941e-01 4.92437e-01 6.01161e-01 5.52519e-01
5.58073e-01 3.07890e-01 5.80610e-01 5.91437e-01 5.49360e-01 4.51127e-01 4.92024e-01 6.00831e-01 5.47450e-01
5.64026e-01 2.92325e-01 5.73664e-01 5.96169e-01 5.57941e-01 4.57512e-01 4.97917e-01 5.95057e-01 5.43675e-01
5.56077e-01 3.14050e-01 5.73193e-01 5.98894e-01 5.60938e-01 4.69258e-01 4.89223e-01 6.17207e-01 5.20006e-01
5.44811e-01 3.12341e-01 5.64840e-01 5.94683e-01 5.29595e-01 4.54569e-01 4.86747e-01 5.95429e-01 5.27096e-01
5.49841e-01 2.99973e-01 5.69216e-01 6.00775e-01 5.45246e-01 4.63115e-01 4.87898e-01 5.85943e-01 5.34924e-01
5.51414e-01 3.12828e-01 5.44332e-01 5.84148e-01 5.25076e-01 4.62304e-01 4.87612e-01 5.92152e-01 5.34577e-01
5.47842e-01 2.97795e-01 5.55359e-01 5.94073e-01 5.34766e-01 4.45837e-01 4.77113e-01 5.90778e-01 5.18638e-01
5.35891e-01 2.95670e-01 5.48817e-01 5.89785e-01 5.15001e-01 4.42268e-01 4.84114e-01 5.90522e-01 4.97055e-01
5.29688e-01 2.85176e-01 5.67384e-01 5.76617e-01 5.10102e-01 4.40879e-01 4.78995e-01 5.80062e-01 5.17263e-01
5.18711e-01 2.92102e-01 5.29851e-01 5.83711e-01 4.94911e-01 4.22664e-01 4.70636e-01 5.61195e-01 5.03397e-01
5.15079e-01 2.91228e-01 5.09450e-01 5.66896e-01 4.72596e-01 4.06885e-01 4.57389e-01 5.52198e-01 4.77143e-01
3.35335e-01 9.57673e-02 2.90061e-01 2.09658e-01 2.90026e-01 2.31350e-01 2.12012e-01 3.19421e-01 3.08000e-01
2.56346e-01 7.38149e-02 2.20927e-01 1.50804e-01 2.69890e-01 1.78731e-01 1.42632e-01 2.66559e-01 2.86986e-01
1.42446e-02 5.49736e-03 8.04296e-03 7.28988e-03 6.45968e-04 -8.18964e-04 -2.36328e-04 -9.11663e-03 2.88262e-02
-1.44726e-02 1.58690e-02 -9.74365e-03 3.14035e-03 -1.44788e-03 -1.50319e-02 1.32535e-02 -4.53606e-04 7.83028e-03
1.05776e-02 4.55127e-03 5.99463e-04 8.18084e-03 -1.46352e-02 -2.63443e-03 2.20832e-02 -8.24189e-03 -8.84108e-03
8.67686e-03 -9.23441e-04 -4.22385e-03 -1.11778e-02 -1.14544e-02 3.64628e-03 4.81626e-03 -6.48141e-03 5.15381e-03
-9.78092e-04 -7.31082e-03 6.97526e-03 3.74199e-03 -1.93936e-03 2.70577e-05 1.38571e-02 1.80144e-03 -4.77787e-02
9.44725e-03 -1.16794e-02 1.24589e-02 1.19372e-03 3.49176e-03 4.52235e-03 -4.40851e-03 2.29796e-02 -2.42156e-02
-9.40392e-03 -4.91735e-03 1.29262e-02 1.74003e-02 1.70613e-02 -1.12083e-03 -4.41955e-03 9.09875e-03 -2.40712e-02
2.05056e-02 5.04249e-03 -1.89673e-02 -4.42237e-04 9.00380e-03 -4.24468e-03 -2.40072e-03 -1.28832e-03 2.52784e-02
-2.34900e-02 -3.30148e-03 -9.34093e-03 5.98529e-03 -5.59693e-03 9.39347e-03 -5.61961e-03 -6.69075e-03 3.04081e-02
-2.99970e-02 -5.90615e-03 -2.44594e-03 -5.26263e-03 3.85568e-03 1.07039e-02 -2.35051e-02 -4.85001e-03 -6.81361e-03
4.73647e-03 7.66065e-03 -1.26407e-02 -3.27891e-03 2.18835e-02 1.48469e-02 -4.08348e-03 9.42797e-04 1.51042e-03
1.06284e-02 1.77088e-03 1.73563e-02 -1.01914e-02 1.48286e-02 -5.00359e-03 -1.40889e-02 2.14878e-02 -6.24467e-03
-1.32672e-02 -6.90540e-04 -5.31365e-03 -2.19012e-02 -4.44106e-02 1.24182e-03 -5.96137e-03 -8.51604e-03 -5.55779e-03
1.24635e-02 -9.31495e-03 2.53490e-02 -4.65711e-02 1.02731e-02 -1.57269e-02 -6.74367e-03 -1.94124e-02 2.35352e-02
-2.13500e-02 -1.08838e-03 -2.24022e-02 8.96658e-04 -9.01945e-03 -8.67559e-03 -9.38184e-03 6.64045e-04 2.56207e-02
-1.34044e-02 -8.74779e-03 -1.65382e-02 7.50307e-03 1.16957e-02 9.06477e-03 -4.54450e-03 1.38227e-03 1.29264e-02
2.03396e-02 5.95366e-03 1.02747e-02 1.63516e-02 3.53161e-03 5.40640e-03 -9.48516e-04 2.08801e-03 -3.46021e-03
2.27466e-02 2.50011e-03 -6.74462e-03 1.61642e-02 1.56882e-02 1.46067e-03 4.65526e-03 2.28015e-02 -1.06499e-02
-1.69458e-02 2.17781e-04 2.09207e-02 2.70299e-03 -9.22574e-03 -1.46719e-02 1.18962e-02 -3.24780e-03 6.56308e-03
6.67190e-03 2.12189e-03 -1.36642e-03 2.86771e-02 -2.93524e-02 8.27472e-04 -4.43501e-03 -1.43956e-02 7.73466e-03
3.37608e-03 7.67239e-04 4.87478e-03 1.68063e-03 -1.10388e-02 -1.00274e-03 -3.88508e-03 6.81274e-03 -9.21289e-03
-1.42936e-04 9.57324e-04 -2.42189e-02 4.99732e-03 2.33224e-02 9.96111e-04 2.68526e-02 -8.43243e-03 -5.17395e-02
-3.00307e-03 8.72384e-03 7.37528e-03 -8.70388e-03 3.36117e-02 1.34809e-02 1.10414e-02 -1.61037e-02 -2.90094e-02
1.90736e-02 2.97957e-03 1.71143e-03 9.53479e-04 1.39076e-02 -4.82959e-03 5.78899e-03 1.44869e-02 1.46907e-02
-7.30774e-03 2.05657e-03 5.11788e-03 -2.10029e-02 -3.16116e-02 1.65853e-03 1.24699e-02 9.76789e-03 1.71981e-02
-1.33515e-02 -3.66259e-03 -1.02690e-02 -3.04404e-03 -1.36087e-02 -7.47206e-03 8.62074e-03 -8.53744e-03 1.34014e-02
1.13636e-02 -8.99326e-04 6.21851e-03 5.21657e-03 -1.71623e-02 -4.59093e-03 2.94181e-03 -1.04300e-02 1.04801e-02
-6.74161e-03 -1.04273e-02 3.20716e-02 1.96838e-02 -3.15477e-02 3.09104e-03 -1.03468e-02 -1.27794e-02 4.59340e-03
-7.24702e-03 7.74807e-04 -1.20924e-02 -5.91711e-03 7.27741e-03 1.72888e-02 -9.10477e-03 2.27602e-02 2.01611e-02
1.35546e-02 1.44210e-02 -5.25958e-03 -7.89651e-03 2.77564e-02 -1.74067e-02 -9.70528e-03 1.24707e-02 -1.86112e-02
7.93606e-03 2.08559e-03 -1.77439e-03 -2.91463e-02 1.37109e-02 3.98556e-04 -1.16683e-02 -7.32586e-03 -2.07676e-02
-8.75840e-03 -9.79796e-03 -1.13925e-02 -2.27496e-02 -3.72867e-03 -5.08462e-04 -1.24541e-02 -3.80577e-03 -1.72256e-02
1.02631e-02 2.78295e-03 -5.52754e-03 3.17377e-02 1.51843e-02 -1.40365e-04 -8.95339e-03 1.93933e-02 1.73932e-02
-1.56261e-02 -4.50204e-03 1.44088e-02 2.26744e-02 -5.81979e-03 4.90700e-03 2.13184e-03 9.18243e-03 2.30087e-03
-2.75139e-03 -2.50948e-03 9.73418e-03 -1.35012e-02 1.14123e-02 -2.24413e-03 1.07124e-02 -2.14104e-02 -5.09430e-03
8.52251e-03 -6.94378e-03 -1.34049e-02 9.75078e-03 6.92106e-03 1.01309e-02 1.40405e-02 -1.13580e-02 7.92499e-03
-1.03005e-02 4.77098e-03 -1.78190e-02 6.23423e-03 -2.56705e-02 -7.72799e-03 -6.60133e-03 5.91877e-03 -5.64976e-03
-1.09829e-02 -2.86288e-03 1.17556e-03 1.57707e-02 3.37655e-03 3.07560e-03 -1.63519e-03 -3.00728e-02 2.79903e-02
7.16648e-03 -2.91691e-03 -7.46191e-03 -4.55459e-03 -8.62976e-04 -5.72605e-03 1.09518e-03 8.36257e-03 1.58005e-02
-9.80041e-03 5.47138e-04 7.40364e-03 9.86580e-03 3.39540e-03 8.24475e-03 6.04804e-03 2.82315e-03 2.18537e-02
-9.80161e-03 1.98097e-03 -4.87841e-03 -1.30209e-02 8.49541e-03 -1.58333e-02 1.20717e-02 -4.87110e-03 -1.68809e-02
-7.57623e-03 4.07283e-03 7.18965e-03 9.73366e-03 1.10313e-02 1.19005e-03 -1.17992e-02 1.66290e-02 -2.73159e-02
1.57118e-02 7.53001e-04 1.53096e-02 -2.30198e-02 -1.18188e-02 1.34824e-02 -1.22990e-02 1.04775e-02 2.26046e-03
2.93370e-02 1.27998e-03 -1.50306e-02 -1.03069e-02 7.15807e-04 9.46052e-03 -3.15556e-03 1.39228e-02 -2.02105e-02
2.25286e-02 1.19649e-02 2.60451e-02 -1.16668e-02 1.46632e-02 -4.41637e-03 1.10822e-02 1.75464e-02 -1.90818e-02
-2.68303e-02 9.00991e-04 -5.58667e-04 3.70346e-02 -3.10468e-02 -5.20688e-03 8.94674e-03 -2.23834e-03 -1.98293e-02
2.57883e-02 9.79904e-03 8.58611e-03 -9.68717e-03 -4.46997e-02 -1.41927e-02 2.21358e-03 -2.28187e-02 2.82955e-03
-9.21149e-03 -3.41734e-03 7.86607e-03 -4.76156e-02 1.96557e-02 5.65560e-03 -6.68406e-03 -4.11292e-03 1.71937e-03
-4.85834e-03 -5.47617e-03 -6.37512e-03 3.68181e-03 -1.03908e-02 -6.17292e-03 8.40033e-03 -2.11762e-02 3.26629e-02
-1.30576e-03 -2.16859e-02 3.36719e-03 -1.76824e-02 2.12772e-02 2.15457e-03 5.41987e-03 -9.44599e-03 3.56648e-02
-1.20635e-02 -1.94285e-02 -3.56311e-02 2.52045e-03 5.56038e-03 -3.40869e-03 -4.26437e-03 1.70964e-03 -1.27655e-02
-1.16522e-03 7.47286e-03 -1.25837e-02 3.13527e-02 4.25802e-03 7.83747e-03 -9.60365e-03 -1.58072e-03 7.22259e-04
-1.43121e-02 8.22797e-03 -1.20744e-03 3.46983e-02 1.82565e-02 -9.85597e-04 -1.13343e-02 -1.65278e-02 4.38650e-03
4.23782e-03 4.98656e-03 -2.01912e-02 7.89315e-03 2.20623e-02 3.88779e-03 -2.78360e-03 2.52939e-02 -7.10793e-03
-1.90364e-02 1.12001e-02 1.40252e-02 1.83646e-02 -2.25002e-02 5.62941e-03 9.43581e-03 1.06992e-02 2.21048e-03
6.00534e-04 1.17498e-03 2.12405e-02 -3.61867e-03 -4.86460e-03 -1.15015e-02 9.14657e-03 2.68898e-02 -9.67603e-04
1.38814e-02 2.04095e-03 9.42123e-03 -1.76542e-02 1.11324e-02 5.59816e-03 -1.68914e-02 -3.05458e-03 -3.29995e-02
1.45556e-02 4.91217e-03 1.84753e-02 -2.38359e-03 1.26601e-02 9.22980e-03 7.30529e-03 1.33409e-02 1.59895e-02
3.14741e-03 1.19902e-03 -5.66550e-03 -1.66647e-02 -1.96821e-02 -3.24081e-03 4.13668e-03 -3.58170e-03 1.04283e-02
-1.07878e-02 -5.85812e-04 1.24790e-02 3.90375e-03 7.89537e-03 1.89515e-02 -6.89289e-03 -6.57963e-04 6.52459e-03
1.14145e-02 -1.08352e-02 -2.02346e-02 2.37392e-02 -1.80096e-02 -2.28796e-03 1.09795e-03 -9.95131e-03 -3.11507e-02
6.78637e-03 6.30857e-04 1.49658e-02 -4.68671e-03 -9.70235e-04 -9.60873e-03 -3.51575e-03 -1.83624e-02 2.85524e-03
-2.08170e-02 -1.03596e-03 -2.17773e-02 -4.51569e-02 8.86255e-03 -9.88015e-03 3.77567e-03 -1.14251e-02 -3.59396e-03
-3.94490e-03 -3.86227e-05 -1.54058e-03 -2.35715e-02 -7.05004e-03 -1.20115e-02 2.27221e-03 8.87449e-03 4.26934e-03
-2.94908e-03 -3.75604e-03 -5.48228e-05 4.75026e-02 -2.29546e-02 -3.11555e-04 -6.31601e-03 1.40631e-03 1.41570e-02
1.01483e-02 1.64071e-03 -4.94331e-03 -1.01931e-02 1.99760e-02 -6.45306e-03 -1.39468e-03 -3.21015e-03 8.91266e-03
1.71895e-02 4.20416e-04 -5.15774e-03 -1.10697e-03 -1.18762e-02 1.07773e-02 1.43607e-02 -9.33809e-03 6.02809e-03
-2.09698e-02 -2.94362e-03 -2.88870e-03 -1.31638e-02 -6.80235e-03 3.91570e-03 1.68539e-02 -1.96867e-02 8.26446e-03
1.61018e-02 -6.84118e-03 -7.32732e-03 -9.19827e-03 1.03748e-02 -5.21383e-03 -3.45199e-03 1.16048e-02 -4.27315e-03
1.29009e-02 -6.37669e-03 5.70177e-03 8.52525e-03 2.16264e-02 -8.14085e-03 -7.00097e-04 7.79315e-03 -7.57774e-03
-1.08266e-02 -1.96217e-03 7.66164e-03 1.64612e-02 1.47554e-02 -6.91022e-03 -4.76217e-03 -1.36078e-02 2.37261e-03
3.07449e-02 2.32721e-03 -4.33833e-03 2.26729e-02 -4.21233e-03 9.27599e-03 1.87779e-03 1.48365e-02 -1.65035e-02
-2.53164e-02 1.52049e-02 9.95435e-03 -8.28251e-03 -3.13644e-02 6.75895e-03 -9.01569e-03 1.87425e-02 -1.06662e-02
-1.83099e-02 1.26208e-03 -2.22018e-03 2.86035e-02 1.07239e-02 5.95853e-03 3.69057e-03 -4.43208e-03 -1.61615e-02
2.54669e-03 9.69443e-03 5.32334e-03 -2.36359e-02 -1.42312e-02 8.08163e-03 -1.24958e-02 9.22650e-03 -3.94417e-03
-1.30958e-02 1.14229e-02 8.89772e-03 -8.09103e-03 2.01176e-02 1.99663e-03 -3.93470e-04 2.04614e-02 1.38563e-02
-1.63205e-02 -1.88035e-03 2.50741e-02 7.18614e-03 3.16089e-02 -3.73409e-03 -1.19029e-02 7.37753e-03 1.75564e-02
1.03577e-03 -4.64536e-04 -4.38960e-03 1.04290e-02 -2.87810e-02 1.69820e-03 -1.38847e-02 -1.53826e-02 8.72182e-03
3.57914e-03 -1.72949e-02 -2.87313e-02 -1.11691e-02 -2.30841e-02 2.01770e-02 8.81358e-03 -1.55707e-02 2.06647e-02
2.58813e-02 -6.39974e-03 1.04886e-02 -4.57154e-02 -3.89595e-03 1.49710e-03 1.15294e-02 -3.12919e-03 1.28960e-02
4.01615e-05 -2.04544e-03 -5.13209e-03 -1.06517e-02 6.43005e-03 -6.62743e-03 -7.67457e-03 -7.80934e-03 1.89500e-03
-3.02890e-02 1.54717e-02 -2.71113e-03 5.99135e-03 1.69761e-02 -1.00127e-02 -1.92404e-03 -5.12956e-03 -3.70616e-02
3.96686e-03 6.11746e-03 -1.12789e-02 1.75255e-02 4.95657e-03 -2.11686e-02 -4.68968e-03 3.65938e-02 -2.62449e-02
-7.42477e-03 -4.31390e-03 1.94649e-02 2.09642e-02 1.88119e-03 5.67205e-04 8.67861e-03 -1.84983e-02 5.43645e-03
1.95703e-02 -1.01507e-02 -9.66031e-03 -2.96484e-03 -9.39933e-03 -7.84307e-03 1.41876e-02 -2.70785e-02 -1.70611e-03
2.78429e-02 -1.15148e-02 -6.66196e-03 2.23239e-02 8.38041e-03 4.74496e-03 1.22525e-02 -2.04137e-02 1.56126e-02
5.59963e-03 1.94237e-03 -1.44095e-02 -2.77181e-02 -3.39904e-02 -5.19757e-04 2.72190e-02 3.88377e-03 1.51556e-02
1.27720e-03 -3.82327e-04 -1.04934e-03 1.32353e-02 -5.33917e-04 3.60884e-03 -2.62980e-03 9.35035e-03 1.34780e-04
-7.38119e-03 1.00337e-03 3.50460e-02 4.77845e-03 7.87601e-03 3.71940e-03 -1.23676e-02 1.72254e-02 -1.16701e-02
-4.64421e-04 3.66749e-03 8.08765e-04 -6.78126e-03 1.94605e-03 -7.12239e-04 -7.90162e-03 2.74859e-03 -4.52662e-03
2.15139e-02 3.28388e-04 -1.57025e-02 2.89384e-02 1.38210e-02 -1.33202e-03 -1.28818e-02 1.57547e-02 -4.59915e-03
-1.90343e-02 2.25358e-03 -1.74561e-02 4.10011e-04 6.51325e-03 -5.45569e-03 -7.86129e-03 1.44297e-02 4.80007e-03
4.72525e-03 -1.50757e-03 -2.61692e-04 -1.74209e-02 2.13534e-02 1.45572e-03 -5.54606e-04 -1.53547e-02 -1.48417e-02
-7.26238e-03 1.49585e-03 -1.02765e-02 -3.02407e-04 8.13788e-03 4.77090e-04 -4.52630e-03 8.33736e-04 4.75277e-04
-1.87269e-02 1.82426e-03 8.13545e-03 -1.87367e-02 -9.82510e-03 1.24851e-02 1.61020e-02 -7.48074e-03 1.79612e-02
2.13092e-03 1.60536e-03 1.95343e-02 -7.72960e-05 -2.54971e-02 -2.08645e-03 -6.51316e-03 -4.45710e-03 -7.42535e-04
2.35521e-01 5.81010e-02 2.38882e-01 1.74172e-01 2.35275e-01 1.61603e-01 1.24287e-01 2.48601e-01 2.48833e-01
2.93073e-01 1.34319e-01 3.04447e-01 3.31788e-01 3.02413e-01 2.30509e-01 2.13244e-01 3.41254e-01 3.01588e-01
4.82625e-01 2.94299e-01 5.18903e-01 5.55147e-01 4.52518e-01 3.98628e-01 4.54760e-01 5.52350e-01 4.61008e-01
5.03957e-01 2.94442e-01 5.41560e-01 5.85621e-01 5.01812e-01 4.06944e-01 4.66920e-01 5.58899e-01 4.63324e-01
5.22216e-01 2.99447e-01 5.42051e-01 5.84891e-01 4.97496e-01 4.17259e-01 4.71133e-01 5.58571e-01 4.72258e-01
5.22545e-01 3.08516e-01 5.45620e-01 5.83254e-01 5.14853e-01 4.06110e-01 4.61093e-01 5.57922e-01 4.73249e-01
5.30389e-01 3.13769e-01 5.61362e-01 5.81883e-01 5.33976e-01 4.17946e-01 4.71913e-01 5.81159e-01 5.10543e-01
5.31110e-01 3.15090e-01 5.57467e-01 5.97096e-01 5.24686e-01 4.31277e-01 4.76554e-01 5.78741e-01 4.97769e-01
5.28943e-01 3.20648e-01 5.51356e-01 6.00045e-01 5.23359e-01 4.29696e-01 4.75373e-01 5.72496e-01 4.98595e-01
5.39306e-01 3.19656e-01 5.71204e-01 5.77144e-01 5.15919e-01 4.30109e-01 4.73379e-01 5.80947e-01 5.00730e-01
5.41290e-01 3.09757e-01 5.58113e-01 5.88183e-01 5.14972e-01 4.31516e-01 4.75105e-01 5.80894e-01 5.08651e-01
5.48522e-01 3.08436e-01 5.60531e-01 5.92399e-01 5.22644e-01 4.42804e-01 4.73778e-01 5.78376e-01 5.18975e-01
5.49479e-01 3.09848e-01 5.47747e-01 5.92835e-01 5.32671e-01 4.31313e-01 4.77264e-01 5.82161e-01 5.00150e-01
5.60340e-01 3.09603e-01 5.65454e-01 5.95970e-01 5.13283e-01 4.34952e-01 4.79908e-01 5.97184e-01 5.04497e-01
5.46304e-01 3.08542e-01 5.61782e-01 5.92931e-01 5.35856e-01 4.37346e-01 4.90906e-01 5.81674e-01 5.22421e-01
5.50617e-01 3.16475e-01 5.61221e-01 5.90495e-01 5.39877e-01 4.33093e-01 4.81682e-01 6.18834e-01 5.05184e-01
5.46698e-01 3.16623e-01 5.81038e-01 5.98719e-01 5.39286e-01 4.26898e-01 4.81910e-01 5.95136e-01 5.05492e-01
5.59525e-01 3.09320e-01 5.66527e-01 6.13195e-01 5.32927e-01 4.44241e-01 4.81587e-01 5.91946e-01 5.27018e-01
5.47539e-01 3.22394e-01 5.65021e-01 5.91157e-01 5.45297e-01 4.35077e-01 4.76479e-01 5.60626e-01 5.00553e-01
5.30837e-01 3.22480e-01 5.65731e-01 6.08414e-01 5.23295e-01 4.26782e-01 4.75858e-01 5.82204e-01 5.16963e-01
5.67537e-01 3.12851e-01 5.63397e-01 6.23123e-01 5.13382e-01 4.34031e-01 4.78528e-01 5.75021e-01 5.12493e-01
5.04904e-01 2.78606e-01 5.07371e-01 5.30184e-01 4.91835e-01 3.84409e-01 4.31739e-01 5.13474e-01 4.56840e-01
3.63424e-01 9.76832e-02 3.16807e-01 2.19304e-01 3.03548e-01 2.06952e-01 2.02267e-01 3.28472e-01 3.09313e-01
3.22816e-01 8.47012e-02 3.05322e-01 1.93404e-01 2.81907e-01 1.81073e-01 1.60201e-01 3.12616e-01 2.87879e-01
6.81674e-04 1.82106e-03 5.01495e-03 1.46980e-02 3.94759e-03 -4.43439e-03 -2.64299e-03 -7.70566e-03 9.78452e-03
2.93819e-03 -3.95597e-03 6.58099e-03 3.60435e-02 -7.84191e-03 -4.42002e-03 -9.76670e-03 1.08948e-02 -2.73582e-03
1.63956e-02 4.31373e-03 -1.24039e-03 -1.62762e-02 -1.36966e-02 3.33053e-03 -6.84175e-03 -1.01279e-02 2.65805e-03
7.38183e-03 3.31100e-03 2.33777e-03 -2.42917e-02 -1.79003e-02 6.61789e-03 8.28142e-03 2.11498e-02 5.30985e-03
-1.05218e-02 -9.20376e-03 3.28718e-03 -8.30264e-03 9.51139e-03 3.11688e-03 1.12229e-02 -8.91135e-03 -5.46084e-03
-7.61788e-03 -1.38832e-03 -1.19649e-02 -6.25104e-03 2.59749e-02 1.00076e-03 4.71551e-03 2.44722e-03 -1.19044e-02
2.77006e-03 3.83923e-03 -1.32222e-02 -3.66096e-03 2.14048e-02 3.19854e-03 -5.93135e-03 -1.04004e-02 -1.65494e-02
-3.25892e-02 -1.73446e-03 -3.89895e-03 2.94104e-02 2.74446e-03 -1.33225e-02 1.15832e-02 7.73333e-03 1.35813e-02
-6.75917e-04 9.57880e-04 -8.60560e-03 -4.09502e-02 4.04972e-03 2.43210e-03 3.63788e-03 -1.72934e-02 -9.07113e-03
1.15738e-02 -1.12520e-03 1.27226e-02 -1.20819e-02 2.36021e-03 2.69884e-03 1.00159e-04 1.21455e-02 1.24354e-02
5.07394e-03 -1.54708e-02 -1.43275e-02 7.50969e-03 -1.01074e-02 -1.73265e-02 -2.27213e-03 -1.38931e-02 -1.40655e-02
1.52440e-02 -3.20442e-03 -4.37150e-03 2.06099e-02 -3.25912e-03 1.97249e-03 1.13943e-02 5.36953e-04 -2.22450e-02
-1.16710e-02 6.90605e-03 7.76753e-04 -9.32364e-04 -1.62548e-02 5.75075e-03 -5.44686e-03 2.97230e-02 1.34444e-02
3.58491e-03 2.42021e-02 1.49090e-02 2.20290e-02 -1.06088e-03 1.00999e-02 -1.41406e-02 -1.07102e-02 2.41699e-02
1.46617e-02 2.29947e-02 -1.56703e-03 -3.54292e-03 8.44032e-03 -1.10919e-02 -1.37953e-02 2.84780e-03 1.59624e-02
-1.09148e-03 1.72234e-03 1.14884e-02 2.28602e-02 -3.56074e-02 1.23749e-02 -4.80851e-03 1.40320e-02 5.90573e-03
4.94822e-03 -7.69962e-03 -2.40927e-03 -2.92744e-03 2.53373e-02 1.80641e-03 1.26149e-03 -1.24402e-02 -1.76905e-04
1.79456e-02 -1.33568e-02 6.95973e-03 -1.17398e-02 1.06537e-02 2.00695e-03 -2.40398e-03 3.98331e-04 -4.61651e-03
-3.05880e-02 -1.59471e-02 1.99371e-02 -2.71307e-02 -4.91273e-03 -1.04611e-02 -1.26369e-03 -2.40076e-03 -1.18308e-02
-1.31516e-02 -1.60317e-02 4.39465e-03 -2.44992e-02 1.16428e-02 3.77399e-03 1.19055e-02 -1.04418e-02 -8.81429e-03
-2.32707e-02 -8.44914e-03 -4.41865e-03 7.71198e-03 -2.16029e-02 5.84290e-03 5.26040e-03 2.25062e-03 -1.46344e-02
2.36457e-03 3.75945e-03 -6.76966e-03 1.64549e-02 7.21369e-03 -5.94356e-03 1.02316e-02 3.51613e-03 4.54807e-03
2.62806e-02 6.23537e-03 -1.89662e-02 5.45206e-03 -1.82512e-02 -1.13973e-03 3.44309e-03 -3.11935e-02 1.00768e-02
-1.66215e-02 2.67133e-03 3.93082e-04 -1.00355e-04 -1.16926e-02 1.28909e-02 1.86306e-03 6.25182e-03 1.38654e-02
1.73824e-02 1.21376e-02 -5.16391e-03 4.41059e-03 3.84288e-03 -3.66893e-03 -2.79854e-03 9.59051e-03 8.19971e-03
7.88351e-03 2.07267e-03 6.22087e-03 1.87203e-02 1.15634e-02 -7.11065e-03 -2.41886e-03 1.00954e-03 -6.32520e-03
-3.64370e-03 -1.32206e-03 -1.17849e-02 1.34980e-02 -2.42796e-03 -6.52362e-03 -3.76737e-03 -2.89843e-03 -1.35175e-02
6.72771e-03 -7.66894e-03 1.00398e-02 -4.99246e-03 2.88996e-02 -5.99566e-03 -9.10462e-03 6.77089e-03 7.67341e-06
2.78089e-03 2.91262e-03 -5.41187e-03 -1.48904e-02 7.19470e-03 4.35754e-03 9.64044e-03 1.63309e-02 8.47671e-03
-2.37032e-03 9.48997e-03 1.51970e-02 -2.48527e-02 1.13974e-02 2.97197e-03 3.57611e-03 1.11844e-02 -1.50331e-02
-1.14968e-02 5.74843e-03 -1.44600e-02 -1.35259e-02 1.31028e-02 4.44277e-03 -2.06448e-02 6.71463e-03 2.31904e-03
-4.54479e-03 6.57680e-03 4.09728e-03 -4.59821e-03 -3.58224e-02 -7.29083e-03 -9.87972e-03 1.47293e-03 -1.10753e-02
5.82817e-03 6.74592e-03 3.23224e-03 -2.87501e-03 1.46978e-03 3.77737e-03 -1.09341e-02 -8.22908e-04 1.45077e-02
2.16652e-02 2.64939e-03 -9.03685e-03 1.96167e-02 -1.44782e-02 1.43727e-02 1.08210e-02 -1.35721e-02 -7.23780e-03
-1.51598e-02 1.32319e-02 1.29028e-02 3.21281e-02 -9.17700e-03 -3.79782e-03 6.27290e-03 -2.77177e-03 8.72375e-03
-1.37783e-02 -1.57133e-02 9.20037e-03 -7.56793e-03 -3.14974e-03 6.47025e-05 1.65227e-02 7.00505e-03 8.02470e-03
1.86144e-02 -1.98590e-02 7.40859e-03 -4.01775e-03 3.56173e-04 -1.29914e-02 -8.79390e-03 -2.39827e-02 6.47933e-04
7.86265e-04 -1.25627e-02 -1.45763e-03 -6.78927e-03 -1.03288e-03 -2.55986e-03 5.22863e-03 -1.03341e-02 2.44811e-02
2.17323e-03 -8.74477e-03 -5.38194e-03 1.13528e-02 8.55149e-03 9.21481e-03 2.59917e-03 -1.32996e-02 -1.05473e-02
-4.36255e-03 -8.94934e-03 -1.24095e-02 1.46248e-02 4.84475e-04 1.10446e-02 5.49055e-03 4.82961e-03 -2.71383e-02
-3.28023e-02 5.51331e-03 -3.00507e-03 -1.45522e-02 5.67044e-03 -1.60100e-02 1.01298e-02 2.56601e-02 -1.30433e-02
4.97388e-03 1.76347e-03 -1.95912e-02 -1.62368e-02 1.98338e-02 -4.46795e-03 9.73138e-04 -2.50205e-02 1.12656e-02
6.08069e-03 6.90353e-04 -2.18210e-05 -1.68988e-02 8.05153e-03 1.72066e-02 6.33101e-03 2.19581e-02 -6.09126e-03
-3.87874e-03 -2.99940e-03 1.53969e-02 -7.11039e-03 -2.68276e-02 -2.12833e-03 8.85842e-03 7.79168e-03 7.85767e-03
-7.49644e-03 1.35920e-02 -8.19858e-03 3.14626e-02 1.60664e-02 -2.55971e-02 -1.72843e-02 1.62254e-03 1.16407e-02
1.65663e-02 3.32793e-03 -2.03213e-03 3.12036e-03 -9.45854e-03 1.00735e-02 -2.46462e-02 8.63959e-03 -1.68916e-04
-3.09024e-03 6.92858e-03 1.06601e-02 -1.49922e-02 -8.66046e-03 -6.63735e-05 -7.87488e-04 -1.75214e-02 -2.05602e-02
-1.27767e-02 6.43828e-03 9.41309e-03 6.54926e-03 1.10839e-02 -2.14576e-04 8.00646e-03 -1.14437e-02 -9.48785e-04
2.96806e-02 1.07507e-02 1.95957e-02 1.44079e-02 -1.64336e-02 8.43022e-03 -2.14478e-02 3.38740e-05 1.33101e-02
1.31496e-02 5.53555e-04 -6.37774e-03 1.57816e-03 -1.07106e-02 2.02059e-02 -3.77295e-03 1.74812e-02 1.68510e-02
4.58303e-04 -5.61983e-04 -1.22282e-02 -6.46652e-03 1.50009e-02 -1.12029e-03 1.20466e-02 -1.41032e-03 1.80141e-03
-7.51244e-04 -1.10772e-03 7.18873e-03 -6.88373e-03 1.34251e-02 -5.86699e-03 1.03308e-02 1.08378e-02 -5.71288e-03
4.60040e-03 3.28666e-04 -3.43126e-03 -6.24162e-03 -1.33859e-02 -8.77038e-03 4.11146e-03 -4.97151e-03 6.87941e-03
4.22765e-03 -7.14549e-03 -4.12209e-03 -2.39968e-03 -8.25585e-03 -1.17068e-02 5.43531e-03 1.73216e-02 6.55872e-03
2.79994e-04 -5.85226e-03 -3.83932e-03 -6.07442e-03 6.67578e-03 -1.18876e-03 -1.81896e-03 -8.06764e-03 -4.09308e-02
-1.43416e-02 -1.65245e-02 1.14013e-02 2.75657e-02 -7.96495e-03 -1.29615e-04 -1.08482e-02 1.94878e-03 6.05221e-03
-1.61108e-02 -1.48223e-03 -4.15457e-03 -2.56298e-03 2.97063e-02 9.30779e-03 4.26642e-03 -1.45708e-02 -8.32260e-03
-2.24996e-02 2.92696e-03 3.39608e-03 -6.04533e-04 -1.70061e-02 -8.11950e-03 -2.50180e-03 -1.95111e-02 1.26968e-02
8.14591e-03 -5.00917e-03 -7.20122e-03 -1.39747e-02 1.00733e-02 3.54840e-03 9.25210e-03 -1.36533e-02 -1.21096e-02
-1.08793e-02 3.18064e-03 -9.88446e-03 -1.43766e-02 6.49834e-03 -7.01184e-03 2.53702e-03 1.16601e-02 4.61995e-03
1.01867e-03 1.84502e-03 -2.87868e-02 3.49327e-03 -2.82526e-02 5.89408e-03 5.69918e-03 -1.22950e-03 1.08593e-03
-3.03067e-03 -1.06102e-02 9.79643e-03 2.37311e-02 3.50990e-02 6.33885e-03 3.56006e-03 2.86364e-02 1.60885e-02
1.99901e-02 9.66762e-03 -8.19259e-03 1.17405e-02 1.07868e-02 9.61542e-03 -8.77493e-03 -9.32865e-04 2.84323e-02
3.76725e-03 2.45433e-02 1.65729e-02 3.48475e-03 -2.56680e-02 5.59892e-03 -3.85362e-03 -8.15259e-04 -7.62343e-03
-1.53214e-03 1.94836e-02 2.16173e-02 -3.88516e-02 -2.67340e-02 -4.18492e-03 -2.76820e-03 -3.01913e-02 -6.70419e-03
-7.48486e-03 -2.10734e-03 2.76429e-02 -1.41301e-02 -2.13188e-02 -1.04062e-03 -3.81437e-04 6.81060e-03 -7.15669e-03
2.24747e-02 -1.79078e-02 6.02782e-03 2.34050e-02 8.03902e-03 1.55528e-03 6.61491e-03 -1.07103e-02 -7.09671e-05
2.49780e-02 -6.94434e-03 -2.19567e-02 2.97449e-03 2.68821e-02 2.44153e-03 -7.15842e-04 2.99756e-03 7.11784e-03
1.13288e-02 -6.84334e-03 -5.64489e-03 -8.62052e-03 3.49654e-02 -1.48341e-02 -6.24194e-03 1.80630e-02 -1.84771e-02
-1.73411e-03 -7.91867e-03 -1.86664e-02 -1.00465e-02 -1.56711e-02 -7.42152e-03 -4.76159e-03 1.21823e-02 -1.15176e-02
-4.11661e-02 9.93162e-04 1.06836e-02 1.08327e-02 -1.60409e-02 -1.61494e-02 -7.82240e-03 -7.61136e-03 -5.41978e-03
-1.71603e-02 -7.06742e-03 -5.45774e-04 3.30532e-02 2.08892e-02 3.80435e-03 -7.24170e-04 2.33771e-02 -2.26949e-03
-1.61680e-02 -3.86920e-04 -1.02649e-03 -1.02591e-03 -9.86129e-03 -6.16305e-03 3.18497e-03 4.39552e-03 2.59359e-03
4.01359e-03 -4.67460e-03 -2.18497e-02 6.02560e-03 -4.86321e-03 5.37201e-03 1.98353e-02 -2.36008e-03 -5.95898e-03
8.81113e-03 6.38433e-03 3.16208e-04 -1.32815e-02 -9.15320e-03 1.36137e-02 -9.62838e-03 1.57504e-02 2.29017e-02
-4.51542e-03 4.64796e-03 -5.44294e-03 9.59520e-03 3.76848e-04 9.44267e-03 -3.05784e-03 -6.79530e-03 -6.13891e-04
2.24190e-02 6.90124e-03 7.50952e-03 -8.50628e-03 3.42166e-03 1.11411e-02 -3.68369e-03 -2.08461e-02 -7.29829e-03
5.84173e-03 5.96835e-03 4.64359e-03 -2.35654e-02 -2.93754e-03 1.14247e-02 8.52545e-03 -2.00945e-02 -1.23413e-02
9.49518e-03 3.20943e-03 3.68694e-02 2.08483e-02 9.49714e-03 -7.28985e-03 -1.23556e-02 1.11248e-02 1.45576e-02
-4.30134e-03 3.25284e-03 -4.79168e-03 -2.09629e-02 -7.28240e-03 -2.51415e-03 1.44147e-02 -2.11336e-02 9.72068e-03
-4.14819e-03 4.19654e-03 6.96722e-03 -8.28698e-03 1.77663e-02 -2.46305e-03 8.05258e-03 -3.92562e-02 2.87562e-02
2.04861e-02 7.62186e-03 -2.88742e-03 -1.61222e-02 -2.57368e-02 -7.84627e-03 1.15015e-03 9.83128e-03 -1.03591e-02
5.38618e-03 -2.65555e-03 -1.85244e-02 7.70912e-03 -2.19388e-03 -8.90412e-03 -4.26217e-03 1.29722e-02 1.01368e-02
-2.04575e-02 -8.14077e-03 6.28437e-03 -8.38220e-03 6.80809e-03 -8.78247e-03 -1.86478e-03 -1.97531e-02 1.48808e-02
-1.11435e-02 -9.61263e-03 5.01380e-03 -1.48951e-02 2.23602e-02 -3.05398e-03 1.18531e-02 1.41929e-02 -5.31355e-03
-1.54986e-02 -8.81827e-03 -1.27860e-02 2.45698e-02 -2.12176e-02 -1.24736e-03 -2.12977e-03 1.21270e-02 -1.80319e-02
-1.14567e-03 -5.54630e-03 8.70059e-03 1.48986e-02 -8.35196e-03 3.96242e-03 -5.22613e-03 2.52945e-02 -1.96728e-02
1.33883e-02 5.11416e-03 7.48727e-04 -7.78779e-03 -5.75251e-03 8.78246e-03 -1.14536e-02 -7.33575e-03 2.54743e-03
1.08405e-03 3.16851e-03 -2.01622e-02 2.68946e-02 1.66582e-02 7.11403e-03 -3.35800e-03 1.21525e-02 -6.16751e-03
6.21638e-03 3.57211e-03 -1.25044e-02 1.25868e-02 1.23406e-02 3.92441e-03 -6.36411e-03 1.59928e-02 -1.69841e-02
-9.75707e-03 3.58884e-03 -9.32750e-03 4.02022e-04 -1.62684e-02 -2.33806e-03 -6.98319e-03 6.47911e-03 -1.36075e-02
-9.31483e-05 -5.33863e-03 1.63755e-02 6.15364e-04 1.12443e-02 -8.33392e-04 1.94878e-03 1.90955e-03 9.03900e-03
5.62291e-03 -4.90992e-03 7.42331e-03 1.10503e-02 9.58081e-03 -5.52469e-03 1.09900e-02 1.14947e-04 5.03178e-03
-4.83316e-03 -5.15469e-05 6.80264e-03 1.24060e-03 -3.53223e-03 1.80783e-02 5.11670e-03 -6.61757e-04 -1.02681e-02
2.57658e-02 6.69048e-03 -3.04799e-03 -2.06876e-02 -9.83264e-03 -8.32238e-03 -4.66826e-04 -1.92291e-02 2.07252e-02
-2.31952e-02 5.11076e-04 5.07008e-03 -1.86288e-02 -6.82089e-04 -8.86758e-03 1.64427e-01 -1.07948e-02 7.08553e-03
2.36441e-01 5.68438e-02 2.39728e-01 1.77248e-01 2.58740e-01 1.63700e-01 1.64179e-01 2.79367e-01 2.41418e-01
3.67957e-01 1.75690e-01 4.00642e-01 3.83304e-01 3.78494e-01 2.77587e-01 2.92225e-01 4.02710e-01 3.72485e-01
5.15419e-01 2.92069e-01 5.32146e-01 5.72643e-01 5.17900e-01 4.35193e-01 4.68946e-01 5.64150e-01 4.94599e-01
5.22279e-01 3.12665e-01 5.41510e-01 5.81811e-01 5.27077e-01 4.21730e-01 4.79487e-01 5.83272e-01 4.87495e-01
5.23292e-01 3.19359e-01 5.50937e-01 5.92685e-01 5.23421e-01 4.35900e-01 4.79415e-01 5.83085e-01 5.07788e-01
5.55626e-01 3.15682e-01 5.63464e-01 5.92929e-01 5.26240e-01 4.26222e-01 4.86567e-01 5.80047e-01 5.05016e-01
5.60963e-01 2.93593e-01 5.72545e-01 5.91195e-01 5.30821e-01 4.31916e-01 4.75680e-01 5.85843e-01 5.13549e-01
5.42505e-01 2.91162e-01 5.58271e-01 6.01598e-01 5.23039e-01 4.37504e-01 4.91138e-01 6.05664e-01 5.36984e-01
5.41475e-01 3.05858e-01 5.63302e-01 6.05582e-01 5.23659e-01 4.49822e-01 4.87266e-01 6.05754e-01 5.27929e-01
5.49734e-01 3.19715e-01 5.56105e-01 6.14571e-01 5.41651e-01 4.42021e-01 4.91536e-01 5.89448e-01 5.27595e-01
5.45424e-01 3.09679e-01 5.68411e-01 5.98181e-01 5.39205e-01 4.39642e-01 4.89094e-01 5.99206e-01 5.14417e-01
5.51175e-01 3.07553e-01 5.60919e-01 6.00970e-01 5.35285e-01 4.46478e-01 4.98725e-01 6.07629e-01 5.45188e-01
5.48007e-01 3.17997e-01 5.66974e-01 6.03213e-01 5.65918e-01 4.46552e-01 4.89038e-01 5.96882e-01 5.23356e-01
5.56779e-01 3.16695e-01 5.82159e-01 5.95972e-01 5.52483e-01 4.45883e-01 4.96124e-01 5.85092e-01 5.08575e-01
5.60043e-01 3.10263e-01 5.75346e-01 5.94307e-01 5.24776e-01 4.39555e-01 4.90541e-01 5.86104e-01 5.18074e-01
5.53041e-01 2.93536e-01 5.75451e-01 5.97210e-01 5.41893e-01 4.42559e-01 4.98892e-01 6.02670e-01 4.90424e-01
5.51887e-01 2.95795e-01 5.60877e-01 5.97825e-01 5.35047e-01 4.47513e-01 4.87592e-01 6.05355e-01 5.27032e-01
5.44930e-01 3.03796e-01 5.85477e-01 5.94333e-01 5.47357e-01 4.42824e-01 4.93023e-01 5.90245e-01 5.09704e-01
5.40994e-01 3.08918e-01 5.74335e-01 6.04370e-01 5.34820e-01 4.44024e-01 4.93044e-01 5.91889e-01 4.89760e-01
5.44712e-01 3.09064e-01 5.53446e-01 5.97789e-01 5.35986e-01 4.54603e-01 4.81663e-01 5.92576e-01 5.12629e-01
5.46661e-01 3.06847e-01 5.65029e-01 5.86388e-01 5.16911e-01 4.33935e-01 4.76562e-01 5.93952e-01 4.99971e-01
4.78154e-01 2.21850e-01 4.79386e-01 4.55589e-01 4.45415e-01 3.57894e-01 3.82352e-01 4.99966e-01 4.36627e-01
3.21378e-01 8.33063e-02 2.94428e-01 2.22988e-01 3.15678e-01 2.07104e-01 1.89233e-01 3.32418e-01 3.06725e-01
2.94925e-01 6.96094e-02 2.70448e-01 1.98587e-01 2.72108e-01 1.86273e-01 1.61099e-01 3.20739e-01 2.83309e-01
2.69740e-02 -6.43018e-04 -9.69174e-03 1.68464e-02 -1.14383e-02 9.68834e-03 8.38905e-03 2.03245e-02 7.59375e-03
8.23743e-04 9.75242e-03 9.82788e-04 -9.74967e-04 -5.12552e-03 -7.51768e-03 -6.06572e-04 -7.44668e-03 -1.91780e-02
-3.98619e-03 4.71012e-04 -6.17208e-03 -2.36367e-02 1.11826e-02 -4.04159e-03 4.63069e-03 -3.13378e-02 1.78277e-02
-1.01119e-02 -3.23149e-04 -1.39238e-02 1.31007e-02 1.56496e-02 9.69416e-03 -1.36457e-02 -1.67075e-03 9.89677e-03
-1.88726e-03 -2.63914e-03 4.19422e-03 -3.08709e-03 -2.08962e-02 -6.49873e-03 3.41325e-03 4.02397e-03 4.54402e-03
-8.41362e-03 -3.69479e-03 5.42881e-03 9.99489e-03 1.67895e-02 -7.82273e-03 -4.83503e-03 -3.56648e-03 -1.33482e-02
-2.59569e-02 -5.50015e-03 1.19649e-02 -6.56079e-03 -4.46739e-03 5.22938e-03 -6.45016e-03 1.31635e-02 -1.23954e-02
1.42534e-02 -6.97416e-03 1.92999e-02 4.62856e-03 3.83058e-03 8.92696e-03 1.96569e-03 3.96451e-02 6.23172e-04
-2.22873e-03 -1.60979e-03 1.53689e-02 -2.62675e-03 1.10383e-02 -9.29865e-03 5.21037e-03 -5.30049e-03 -3.23291e-02
1.15501e-03 4.44138e-04 1.01708e-02 -2.28162e-02 -1.09393e-02 1.10172e-04 2.02127e-05 1.12845e-02 1.22893e-02
-1.93755e-02 1.05161e-02 -2.65300e-02 1.67791e-02 -1.55102e-02 2.77765e-03 -5.97099e-04 -2.43267e-02 1.08354e-02
2.78818e-02 5.76634e-03 3.28404e-03 -5.26044e-04 1.21114e-02 1.99333e-03 1.79180e-03 -2.50443e-02 9.37721e-03
6.89918e-03 -3.13705e-03 -2.83054e-02 6.58874e-03 6.64453e-03 -5.09811e-03 3.28590e-03 4.77155e-03 4.03196e-03
7.57059e-03 -2.71557e-03 -1.51659e-03 -4.89441e-03 -1.65455e-02 3.74754e-03 -2.88134e-03 1.93872e-03 1.15552e-02
-1.11828e-02 4.41364e-04 1.27096e-02 -4.89441e-03 7.27867e-03 -1.05442e-03 3.33574e-04 4.21604e-03 -1.16929e-02
