# Supplementary material for: Scanless two-photon voltage imaging
Source: Nat Commun. 2024 Jun 14;15:5095. doi: 10.1038/s41467-024-49192-2 (PMC11178882; doi:10.1038/s41467-024-49192-2)
Supplement: Supplementary file 4 — Source Data [file 41467_2024_49192_MOESM4_ESM.zip › upd_source_data_files/figure_2/figure_2b_init_protocol_1_weighted_df_f_traces_all_cells_gpc.txt]

-5.51141e-03 -6.56931e-03 -9.07660e-03 -1.26510e-02 -5.29381e-03 -1.70411e-02 -1.48492e-03 -2.00969e-02 -4.22889e-03 2.51921e-03 -1.00322e-02 2.10165e-02 7.96988e-03 -5.19601e-03 5.75569e-03 4.80842e-03 -7.39230e-03
-6.64013e-03 1.50315e-02 -9.67982e-03 8.22814e-03 -4.83874e-03 2.42014e-02 7.86272e-03 8.40480e-03 8.04952e-03 -1.33883e-02 5.99573e-05 -5.93371e-03 -5.12995e-03 7.06597e-03 -1.51784e-02 -5.24992e-03 6.64609e-03
1.15818e-02 -1.14058e-02 4.77878e-02 3.08384e-03 9.99909e-05 7.63109e-03 4.86668e-03 3.81060e-02 1.41927e-03 1.18311e-02 5.88696e-03 -3.00201e-02 -1.07757e-03 3.79912e-03 6.52876e-03 1.75616e-03 6.75886e-03
1.35853e-02 2.86582e-03 -1.39563e-02 8.55148e-03 3.11377e-02 -2.63092e-02 -2.21329e-02 3.86597e-02 -3.53324e-03 -5.70380e-03 2.25930e-02 -1.82727e-02 -1.05306e-02 7.33155e-04 -1.13791e-03 -1.31191e-02 3.10396e-03
5.88260e-03 2.25499e-03 -5.14703e-03 2.67268e-03 3.46795e-04 4.78227e-02 -2.02425e-03 -4.89359e-02 3.81801e-04 1.75131e-02 5.55420e-03 -1.01414e-03 1.01924e-02 1.65772e-03 4.91631e-03 9.94327e-03 2.10504e-03
-3.39231e-03 5.04614e-03 3.94011e-03 1.33362e-02 -3.49906e-03 -1.17685e-02 -4.38774e-03 -2.26383e-02 -4.93132e-03 -4.81418e-03 4.58325e-03 1.17970e-02 -2.32475e-02 -1.95569e-02 3.59393e-03 -5.32247e-03 -3.82153e-03
-8.28776e-03 -7.98767e-03 -1.82398e-02 4.73495e-03 -2.12006e-02 -2.08801e-02 6.35220e-03 -1.05212e-02 -8.30678e-03 -4.71414e-05 -3.19547e-02 2.01057e-02 -1.46328e-02 -6.28232e-04 9.79785e-03 7.45398e-03 -2.63721e-02
5.41245e-03 2.40355e-03 2.98686e-04 -9.84462e-03 2.49010e-02 4.75975e-02 3.53085e-02 -5.52646e-03 -2.82638e-03 -1.31309e-03 -4.81828e-03 3.82146e-02 1.23783e-02 -2.54284e-04 1.08967e-02 -5.45361e-03 1.17034e-03
-2.07936e-02 5.81202e-03 4.78702e-03 -1.46184e-02 -1.48726e-02 -5.57085e-02 -3.76740e-03 -5.46110e-04 -3.63688e-03 7.97298e-03 4.06059e-03 -1.53189e-02 2.05394e-02 7.37486e-03 -1.83056e-02 8.43457e-03 -6.40917e-03
-1.36921e-02 1.78827e-03 4.76674e-03 -1.04956e-02 -1.65587e-02 6.34464e-03 -8.69449e-03 1.00796e-02 1.28314e-02 1.64188e-03 4.85316e-03 -4.48729e-03 3.02159e-02 -1.28759e-03 -1.32068e-02 -8.85571e-04 6.01912e-03
5.32406e-03 -5.71488e-03 -1.47753e-03 -3.42909e-03 7.59684e-03 4.97373e-03 -1.17961e-02 1.51445e-02 2.79610e-03 -1.58056e-02 3.36736e-03 -6.14988e-04 8.58953e-03 2.27165e-02 -2.20882e-03 4.30245e-03 1.40752e-02
1.75182e-02 -5.81759e-03 -4.05791e-03 4.91066e-03 2.43079e-01 -3.49664e-03 -2.00331e-03 -1.96498e-03 9.21011e-03 -6.58967e-03 -7.69617e-03 -1.72119e-02 -3.57588e-02 -1.50541e-02 6.94423e-03 -6.95969e-03 9.39355e-03
2.26621e-01 1.86583e-01 3.09563e-01 1.44730e-01 2.50440e-01 4.27336e-01 3.01095e-01 4.35620e-01 -2.45913e-03 1.12410e-01 -9.02611e-04 1.02609e-01 1.84142e-01 1.21748e-01 1.99501e-01 2.89595e-01 1.47135e-01
2.61223e-01 1.97141e-01 3.58224e-01 1.78528e-01 3.00601e-01 4.41901e-01 3.18205e-01 4.67758e-01 1.02938e-01 1.75506e-01 1.09391e-01 1.29393e-01 2.19643e-01 1.34593e-01 2.48992e-01 3.29788e-01 1.57149e-01
5.08652e-01 4.56660e-01 5.77254e-01 4.57212e-01 5.34322e-01 6.11085e-01 5.64257e-01 6.39058e-01 1.29968e-01 5.22230e-01 1.38344e-01 4.05057e-01 3.59271e-01 4.27716e-01 5.25889e-01 4.88076e-01 3.89051e-01
5.37531e-01 4.66036e-01 5.96316e-01 4.93295e-01 5.49855e-01 6.43530e-01 6.15951e-01 6.83568e-01 4.89597e-01 5.24736e-01 5.34055e-01 4.21190e-01 3.95263e-01 4.87420e-01 5.50348e-01 4.93223e-01 4.28459e-01
5.27491e-01 4.54526e-01 6.13378e-01 4.93629e-01 5.68471e-01 6.28026e-01 6.19863e-01 6.92655e-01 5.15066e-01 5.33223e-01 5.76377e-01 4.40987e-01 3.90598e-01 4.72264e-01 5.48022e-01 5.17665e-01 4.38619e-01
5.35303e-01 4.64479e-01 6.32123e-01 4.91550e-01 5.63085e-01 6.23518e-01 6.15160e-01 7.07260e-01 5.17404e-01 5.28759e-01 5.86843e-01 4.45553e-01 4.00108e-01 4.88876e-01 5.44721e-01 5.27869e-01 4.37212e-01
5.31180e-01 4.59443e-01 6.11186e-01 4.88652e-01 5.61081e-01 6.58879e-01 6.34559e-01 6.92196e-01 5.12654e-01 5.46020e-01 5.93052e-01 4.50781e-01 3.94925e-01 4.91950e-01 5.67818e-01 5.32421e-01 4.46326e-01
5.45948e-01 4.71919e-01 6.23108e-01 4.83367e-01 5.58130e-01 6.37195e-01 6.25962e-01 6.86912e-01 5.21442e-01 5.49038e-01 5.89266e-01 4.61175e-01 3.96189e-01 4.75699e-01 5.56917e-01 5.29563e-01 4.40694e-01
5.56098e-01 4.79182e-01 6.38809e-01 4.77381e-01 5.47789e-01 6.54493e-01 6.19086e-01 6.90397e-01 5.26307e-01 5.54418e-01 5.97949e-01 4.54505e-01 3.93099e-01 4.78753e-01 5.72793e-01 5.20827e-01 4.45787e-01
5.53320e-01 4.78409e-01 6.16651e-01 4.94776e-01 5.61070e-01 6.46071e-01 6.13899e-01 6.89273e-01 5.29741e-01 5.51436e-01 5.86161e-01 4.52229e-01 3.94923e-01 4.88944e-01 5.74278e-01 5.23450e-01 4.47943e-01
5.34219e-01 4.75234e-01 6.16195e-01 4.98086e-01 5.50683e-01 6.48906e-01 6.23338e-01 7.02184e-01 5.31132e-01 5.41534e-01 5.91021e-01 4.54615e-01 4.00058e-01 4.73067e-01 5.61453e-01 5.36984e-01 4.35342e-01
5.47536e-01 4.78841e-01 6.22250e-01 5.11156e-01 5.32797e-01 6.33091e-01 6.13905e-01 6.96902e-01 5.35282e-01 5.36205e-01 5.90287e-01 4.61539e-01 3.92913e-01 4.98013e-01 5.44810e-01 5.32661e-01 4.38750e-01
5.54650e-01 4.71384e-01 6.14595e-01 5.02453e-01 5.22163e-01 6.54991e-01 6.07105e-01 6.83361e-01 5.35567e-01 5.46966e-01 5.90153e-01 4.68490e-01 3.81000e-01 5.04956e-01 5.62294e-01 5.24933e-01 4.37132e-01
5.45004e-01 4.73523e-01 6.27469e-01 4.99373e-01 5.33154e-01 6.29483e-01 6.14634e-01 6.85265e-01 5.42109e-01 5.34745e-01 6.01408e-01 4.65628e-01 3.87427e-01 5.07628e-01 5.47852e-01 5.13851e-01 4.25955e-01
5.44299e-01 4.74629e-01 6.20846e-01 5.01452e-01 5.24772e-01 6.35387e-01 6.25595e-01 6.78673e-01 5.33489e-01 5.41543e-01 5.98215e-01 4.52360e-01 3.96230e-01 4.92591e-01 5.45087e-01 4.98436e-01 4.40304e-01
5.32678e-01 4.64781e-01 6.20164e-01 4.89578e-01 5.18228e-01 6.12529e-01 6.10484e-01 6.74329e-01 5.42461e-01 5.49118e-01 6.11971e-01 4.65875e-01 3.90657e-01 4.74692e-01 5.57852e-01 5.09156e-01 4.38828e-01
5.26077e-01 4.57322e-01 5.89888e-01 4.93354e-01 5.37017e-01 6.14922e-01 5.98462e-01 6.75867e-01 5.22961e-01 5.39033e-01 6.08172e-01 4.53517e-01 3.83842e-01 4.81627e-01 5.39767e-01 4.97027e-01 4.28486e-01
5.31848e-01 4.51126e-01 5.94024e-01 4.84956e-01 5.38801e-01 6.35760e-01 6.16888e-01 6.63387e-01 5.32920e-01 5.42803e-01 6.00539e-01 4.52848e-01 3.86746e-01 4.79012e-01 5.51267e-01 5.06076e-01 4.26735e-01
5.26858e-01 4.54970e-01 6.07020e-01 4.87918e-01 5.39710e-01 6.28543e-01 6.04104e-01 6.73001e-01 5.44021e-01 5.43785e-01 6.03962e-01 4.35872e-01 3.72475e-01 4.78653e-01 5.36046e-01 4.92544e-01 4.34745e-01
5.27527e-01 4.49004e-01 5.97333e-01 4.89658e-01 5.46588e-01 6.17249e-01 5.99781e-01 6.62027e-01 5.40542e-01 5.37330e-01 6.02858e-01 4.23018e-01 3.60237e-01 4.76879e-01 5.39707e-01 4.74124e-01 4.33688e-01
5.37789e-01 4.49372e-01 5.95973e-01 4.82552e-01 5.39192e-01 6.28461e-01 5.82173e-01 6.61730e-01 5.35471e-01 5.36026e-01 5.98880e-01 4.14434e-01 3.61745e-01 4.85781e-01 5.32042e-01 4.65793e-01 4.36664e-01
4.99300e-01 4.24949e-01 5.67258e-01 4.75582e-01 5.21075e-01 5.79531e-01 5.77615e-01 6.48533e-01 5.30719e-01 5.29525e-01 5.92865e-01 4.06454e-01 3.54864e-01 4.84882e-01 5.18371e-01 4.46262e-01 4.17252e-01
2.28827e-01 2.13289e-01 3.62495e-01 2.46620e-01 2.89401e-01 4.56313e-01 3.74725e-01 4.68806e-01 5.07687e-01 1.82629e-01 5.78851e-01 1.46514e-01 1.99037e-01 2.59169e-01 2.64838e-01 3.09090e-01 2.08516e-01
1.67418e-01 1.54222e-01 2.89616e-01 1.55949e-01 2.27919e-01 3.87187e-01 2.62016e-01 4.00861e-01 1.86487e-01 1.42302e-01 2.89973e-01 1.13814e-01 1.86726e-01 1.40128e-01 1.85383e-01 2.56059e-01 1.38058e-01
-1.57166e-03 2.44413e-02 9.71864e-03 6.89775e-03 1.82858e-01 2.20965e-02 1.57140e-02 2.39566e-03 1.02350e-01 8.47943e-03 1.57328e-01 2.11869e-02 -1.14262e-03 1.19909e-01 -6.62290e-03 -2.95470e-03 -1.42642e-02
-9.58496e-03 9.91957e-03 3.69959e-03 1.07893e-03 -8.39541e-04 1.27549e-02 2.24431e-02 -1.16594e-02 -1.03612e-02 1.77712e-02 1.96500e-02 -7.06418e-03 -9.24734e-03 -3.20057e-03 1.12439e-02 -1.13014e-02 -7.71750e-03
-2.13019e-03 -2.99248e-03 8.31240e-03 5.82074e-03 2.05620e-02 -1.82839e-03 -3.31276e-03 -1.57750e-02 -4.27334e-03 1.98878e-02 3.06209e-02 9.40901e-03 -6.09125e-03 -4.24360e-03 8.04051e-03 1.25849e-02 -1.12155e-02
-1.10524e-02 1.73305e-04 -1.37730e-02 4.85823e-03 2.53196e-02 -2.75697e-03 -1.29712e-03 -5.92350e-03 -1.64170e-02 -1.23238e-03 1.32597e-03 3.01067e-03 2.06609e-03 -3.73640e-03 -7.50371e-03 -8.70925e-03 -4.57177e-04
5.27806e-03 -1.54297e-02 -1.31546e-03 1.50336e-02 8.56313e-03 3.34152e-02 -1.39282e-02 1.71806e-02 -1.80931e-02 1.46932e-02 -2.54565e-03 1.37716e-03 4.94931e-03 3.02991e-04 3.55842e-02 9.30149e-03 -1.85393e-02
1.81964e-02 -9.12938e-03 2.54678e-02 6.11785e-03 -2.04804e-02 -1.17134e-02 -1.88319e-02 1.24702e-02 -7.76417e-03 -5.11271e-03 -6.08981e-03 -2.38011e-02 6.06477e-04 -5.31083e-03 -6.11303e-03 -3.08275e-03 -2.47927e-03
2.71770e-02 -7.38164e-03 -1.56484e-02 1.02385e-02 -2.02251e-02 -1.62266e-02 -3.53349e-03 6.96014e-03 8.91735e-03 -6.82864e-03 -8.33039e-03 -1.57925e-02 9.01298e-03 3.61181e-04 1.90365e-03 1.96329e-02 1.38194e-02
1.64160e-02 -1.97796e-02 -2.37793e-03 4.79526e-03 -4.69904e-03 -6.43043e-02 -2.20097e-02 -2.18082e-02 1.54189e-02 -1.41679e-02 -2.14253e-02 -6.62692e-03 3.39322e-03 4.85353e-03 -2.12217e-02 -2.25610e-03 2.87776e-02
1.63551e-04 -6.52980e-03 -2.44376e-02 7.27027e-03 -1.67702e-02 -2.23175e-02 -1.11972e-02 -2.60009e-02 1.88050e-02 -1.42656e-02 -3.36347e-02 -1.70601e-02 -2.79078e-03 9.21282e-03 -1.00816e-02 2.18370e-03 4.04030e-03
-1.37700e-02 3.50247e-03 2.04122e-02 1.02839e-02 4.15709e-03 1.70084e-03 9.80260e-05 1.29540e-02 1.85882e-02 -3.42437e-02 -3.02845e-02 -4.99435e-03 2.15883e-02 2.24295e-02 -1.14488e-03 1.28480e-02 2.29003e-04
-3.01649e-02 1.23540e-02 -1.97266e-02 -6.44251e-03 3.37438e-03 1.41770e-02 7.78818e-03 9.66619e-03 1.32494e-02 -3.67550e-02 9.17663e-03 2.73361e-03 -1.81929e-03 -5.01540e-03 -1.79518e-02 -1.78680e-02 1.52355e-02
-2.64207e-02 -1.12453e-02 -2.70067e-02 -1.72688e-02 -2.40732e-03 1.08282e-02 6.83842e-03 1.70300e-02 9.64374e-03 -2.06976e-03 1.77166e-02 7.84895e-03 -1.76576e-02 -1.53459e-02 1.14163e-03 -3.19021e-03 2.98033e-03
3.98800e-03 2.17946e-02 1.38680e-03 -3.45800e-02 1.02423e-02 -6.80664e-03 3.61581e-02 1.25035e-02 -4.70627e-03 4.62187e-03 1.97316e-02 2.32829e-02 8.55191e-03 -1.63950e-02 -1.40208e-02 -2.34364e-02 1.92406e-02
1.23593e-02 -6.24962e-03 1.08095e-02 -3.51662e-02 1.52420e-03 8.23546e-03 3.30036e-02 1.94867e-02 2.26836e-03 2.40008e-02 2.82751e-03 2.18889e-02 6.88544e-03 -1.75983e-02 -1.29117e-03 6.82293e-03 -1.44596e-02
2.10003e-03 1.05373e-02 1.54639e-02 -3.03308e-02 -3.32913e-03 6.63035e-03 -2.31148e-02 1.69542e-02 -7.83277e-04 3.74029e-02 1.14262e-02 2.51792e-02 -6.44232e-03 4.26243e-03 7.16961e-03 1.76366e-03 -2.80331e-03
1.53343e-02 6.09871e-03 -8.70967e-03 -3.17143e-02 -1.43476e-02 2.97115e-02 -3.10802e-04 -4.21341e-03 2.45659e-04 9.13663e-03 2.75047e-03 1.92611e-02 7.53726e-04 2.40317e-02 -1.53142e-04 -6.07778e-03 -1.33862e-03
1.31180e-02 -2.94071e-03 5.69317e-03 -9.14693e-03 -1.85895e-03 1.23402e-02 -2.86765e-02 -3.54523e-03 -7.55544e-03 -8.66095e-03 -1.13722e-02 -3.70834e-03 -1.38066e-02 3.05487e-02 8.75276e-03 3.66060e-03 7.26492e-03
-1.09624e-02 5.51563e-03 7.35311e-03 -7.78853e-04 2.03074e-02 -3.85560e-02 -3.00045e-02 -1.60612e-02 -2.26621e-02 4.34500e-03 -1.19659e-02 -2.33345e-02 -1.73075e-02 -7.26459e-03 1.24265e-02 8.85081e-03 5.66914e-03
-2.78819e-02 -9.93725e-04 3.11795e-02 2.31622e-02 -4.52360e-03 -1.73112e-03 1.10319e-02 -4.06711e-02 -9.41001e-03 -7.06851e-03 9.96156e-03 -4.54030e-02 -8.66578e-03 -1.70724e-03 1.51323e-02 1.11890e-02 -3.90292e-03
-2.15521e-02 1.38849e-02 6.79865e-03 1.95439e-02 -1.22958e-02 2.83079e-02 2.33421e-02 -1.44170e-02 -1.52676e-02 -4.03895e-03 2.62740e-02 -8.22717e-03 -5.60269e-03 -1.63710e-03 1.66074e-02 -1.29240e-02 -1.79847e-02
-1.21197e-02 3.72662e-04 1.81321e-02 1.75576e-02 -1.25163e-02 -9.67360e-03 1.52765e-02 3.34624e-03 -1.19025e-02 -7.74156e-03 -3.14065e-03 -7.65881e-03 4.61137e-03 9.44545e-03 7.92857e-03 -5.71619e-03 -3.09791e-02
3.03224e-02 -2.07866e-03 -8.50015e-03 5.06659e-02 -1.67734e-02 2.37558e-02 -9.64999e-04 2.97683e-02 5.21024e-03 1.81777e-02 -7.32315e-03 -7.73035e-03 8.58911e-04 8.37372e-03 -1.33071e-02 -2.69895e-03 -1.68307e-02
3.26662e-02 -6.75733e-03 -2.92781e-03 1.82750e-02 1.24031e-02 -1.64620e-02 2.43522e-03 1.40825e-02 6.90731e-03 -1.39326e-02 2.44322e-03 2.67731e-02 2.27025e-02 -1.68142e-02 -3.07365e-03 3.15152e-03 -2.28749e-03
1.56999e-02 -3.81562e-03 -4.53483e-02 9.59554e-03 9.13815e-03 5.11794e-03 -7.15249e-03 -2.62178e-02 1.86580e-02 9.29000e-03 -1.89582e-02 2.14367e-02 2.59737e-02 -5.93537e-03 -5.67437e-03 5.95701e-03 1.73830e-02
6.18582e-03 -1.75897e-02 -1.80222e-02 -2.15788e-04 1.42551e-02 -9.57830e-03 -1.29844e-02 3.22662e-02 1.17693e-02 9.43183e-03 -7.33504e-04 2.06025e-02 -6.54909e-03 -1.78708e-02 -1.74557e-02 2.28182e-02 3.17376e-02
3.39877e-03 -3.04388e-02 -2.11826e-02 8.30800e-03 3.02584e-03 -2.54156e-02 -1.23087e-03 -1.10889e-02 1.14428e-02 -1.39674e-02 -1.67233e-02 6.48817e-04 2.19732e-02 -1.99546e-02 -1.76301e-02 1.11183e-02 1.12791e-02
-1.19247e-02 -4.59738e-03 -9.61775e-03 -7.36429e-03 1.92098e-02 -6.40883e-03 -8.79478e-03 -2.54215e-02 1.09362e-02 -1.11550e-02 7.19331e-03 -1.51801e-02 -1.14669e-02 -3.08572e-03 -2.63719e-02 -2.53659e-02 1.29296e-02
-2.71673e-02 8.90389e-03 2.13412e-02 -3.36668e-03 -1.50471e-03 2.52566e-03 1.03120e-02 -4.48840e-04 -6.70059e-03 5.47417e-03 -1.57394e-03 -2.41527e-02 -6.48132e-03 4.97173e-03 1.14527e-02 -2.14495e-02 -2.32152e-02
-1.09822e-02 1.68397e-02 3.01822e-03 1.25659e-03 1.41583e-02 -1.72003e-03 -6.82774e-04 -4.74133e-03 -1.22456e-04 -5.11069e-03 7.15740e-03 -1.47516e-02 -1.67759e-02 -2.76860e-03 1.84909e-02 1.64330e-04 -4.58518e-03
1.56314e-03 1.02016e-02 1.43981e-02 8.52339e-03 8.81206e-03 -1.77587e-03 -4.78362e-03 1.79080e-02 2.38431e-04 2.16442e-03 1.05592e-02 -1.09186e-02 4.85053e-03 -5.41101e-04 1.14608e-02 -3.29543e-03 4.78613e-03
1.44205e-02 1.61434e-02 2.71774e-02 -2.50321e-02 -5.65542e-03 1.09860e-02 1.52509e-02 2.65324e-02 -1.38983e-02 1.18873e-02 2.26450e-02 5.82916e-03 -3.63509e-03 1.45609e-02 -1.06458e-02 3.05931e-02 -1.53915e-02
8.05569e-03 -1.76488e-02 -4.69636e-03 -3.31053e-02 -8.61378e-03 1.20934e-03 8.14145e-04 -1.74894e-02 -6.67975e-03 -8.36062e-04 1.98559e-02 2.23929e-02 -1.04466e-02 2.47154e-02 6.91446e-03 1.91463e-02 2.67829e-03
-1.65017e-03 -5.16261e-04 -1.38719e-02 -1.22934e-02 -3.00434e-02 -2.67822e-02 -1.86755e-02 -2.24290e-02 -4.70758e-03 1.11169e-02 -2.03739e-02 4.98835e-03 1.31176e-03 1.34061e-02 -1.17654e-02 -1.82453e-02 6.51547e-03
-9.49838e-04 1.34412e-02 7.62609e-03 -1.43680e-02 -8.32182e-03 3.82972e-02 -5.78748e-03 3.07064e-03 6.10812e-03 -1.97258e-02 -1.10356e-02 3.61626e-03 -7.83679e-03 6.98501e-03 1.73443e-02 -8.15581e-03 1.16627e-03
-1.71459e-02 1.05373e-03 9.14199e-03 -1.06615e-02 -5.98019e-03 2.23335e-02 -3.45329e-04 5.47431e-02 4.91262e-03 2.13069e-03 -1.31770e-02 -1.42848e-02 8.34984e-03 -1.65219e-02 8.05327e-03 -6.14036e-03 -8.47275e-03
1.67905e-03 -4.63132e-03 6.52003e-03 2.11152e-03 -1.44707e-02 6.87259e-03 2.96707e-02 -1.08415e-02 -1.54108e-02 -2.95893e-03 1.09136e-03 -7.89496e-03 -2.73943e-03 -1.15732e-02 2.13127e-02 -5.43288e-03 -3.65728e-04
-2.50547e-03 2.69331e-02 5.42468e-03 1.04577e-02 -1.33012e-02 1.67200e-02 -3.74275e-03 -7.83311e-03 -2.38101e-02 1.33086e-05 -9.05112e-03 2.15316e-02 -1.15968e-02 1.33502e-02 -7.88911e-03 -1.16510e-02 -1.79317e-03
2.63596e-03 -8.20228e-03 1.05807e-02 2.87536e-02 6.77105e-03 3.16141e-03 1.28901e-02 -2.09494e-02 -8.40525e-04 -1.10719e-02 -9.92275e-04 2.47397e-02 1.38574e-02 -8.66814e-03 1.06846e-02 -1.53236e-02 -1.11431e-02
6.40231e-03 -1.19114e-02 -2.12287e-02 8.29603e-03 2.02525e-02 -1.13338e-02 7.05583e-03 -2.42463e-02 -1.01395e-03 7.90050e-03 -2.03551e-02 -5.02203e-03 -2.39247e-03 -2.06421e-02 -1.42505e-02 3.03860e-02 1.48460e-02
-5.76139e-03 -1.07818e-02 1.55221e-02 1.44517e-02 4.34982e-02 -4.24127e-02 -1.83316e-02 -2.33781e-03 2.99575e-02 2.61893e-02 -3.02731e-03 7.63502e-03 1.85601e-02 2.09040e-03 -4.97969e-03 -4.41914e-04 3.86846e-03
-3.48776e-03 6.09436e-04 -2.35152e-02 -9.47937e-03 7.08583e-03 -2.24711e-02 2.56073e-03 -1.43279e-02 1.25319e-02 1.60126e-02 9.18454e-04 2.72622e-03 -6.94636e-04 4.52339e-03 -2.20792e-05 -1.03617e-03 2.68972e-02
6.17644e-03 2.37108e-03 5.30055e-03 -1.38759e-02 3.86480e-03 -1.64658e-02 -1.18665e-02 1.00899e-02 4.19500e-03 6.36943e-04 1.88956e-02 1.22455e-02 1.07061e-02 -1.45659e-02 1.48632e-03 1.25669e-02 1.21215e-02
1.90343e-03 -2.67839e-03 -2.68153e-03 -6.75487e-03 -7.95977e-03 1.68639e-02 -7.92784e-04 -5.97626e-03 9.41805e-03 -1.27536e-02 1.14582e-02 -2.20346e-02 -1.17707e-02 1.43495e-02 -1.03260e-03 9.53954e-03 -2.91360e-02
4.41606e-04 1.42239e-02 -2.04211e-02 9.02875e-03 -4.07279e-03 8.73870e-03 -2.73151e-02 3.16226e-02 -5.45978e-03 -2.64465e-02 3.11101e-02 1.12493e-03 -4.94046e-03 5.13355e-03 1.15216e-02 1.53484e-03 -5.12456e-04
2.04580e-02 -1.28283e-02 -2.17921e-02 -3.43771e-04 -2.55463e-02 -2.49761e-02 4.63583e-03 1.28316e-02 -6.10704e-04 -9.11232e-03 -1.28355e-02 -1.87050e-02 6.43829e-03 6.62810e-03 -2.27705e-02 -8.87156e-03 -9.35859e-03
-9.97347e-03 4.79191e-04 1.04524e-02 -2.12636e-03 -1.70253e-02 3.22087e-02 1.78534e-02 2.66142e-02 -1.67992e-02 -1.57124e-04 -6.62456e-03 -3.02543e-02 -1.99377e-02 1.53147e-03 -8.38769e-03 4.25205e-03 -8.15176e-04
-4.80560e-03 -1.77529e-02 5.59081e-03 1.68151e-02 8.00349e-03 -1.01413e-02 -2.67274e-03 -3.97986e-03 -1.26685e-02 3.87475e-03 -1.47744e-03 -2.94948e-02 -1.80753e-02 -6.55615e-03 -2.34722e-02 -2.24322e-02 -8.70966e-03
-1.63339e-03 -5.64328e-03 1.27602e-02 1.05441e-02 5.51844e-03 4.44775e-02 1.99984e-02 2.25616e-02 2.14361e-03 -2.80169e-03 6.12101e-03 -2.89138e-03 5.81876e-03 9.62791e-03 -5.23019e-03 4.47790e-03 7.23364e-05
-1.63887e-03 5.76178e-03 5.04295e-03 4.01950e-03 -1.90835e-02 3.70473e-04 1.31370e-02 -3.94754e-02 1.23318e-02 -1.55421e-03 3.47413e-03 -1.16022e-02 1.34799e-02 -1.16417e-02 9.32515e-03 1.46202e-03 -9.27201e-03
1.00676e-02 3.47907e-03 -4.57262e-03 1.85523e-03 8.66338e-04 4.46942e-02 -1.22893e-02 4.10519e-03 6.03551e-03 1.57477e-03 9.47073e-03 4.07674e-03 9.18487e-03 -2.28103e-03 -1.67538e-03 -2.43047e-02 -5.05728e-03
-3.68407e-03 6.50824e-03 2.49424e-02 -1.71913e-03 1.77729e-02 -2.26580e-02 -1.11375e-02 -7.72783e-04 7.48583e-03 -1.06531e-02 7.19224e-03 1.38153e-02 1.80853e-02 1.26024e-03 -3.52219e-03 -2.22934e-03 -5.30242e-04
1.70308e-04 7.69172e-03 2.64903e-02 -7.86820e-03 1.50799e-03 -2.05149e-02 -2.87600e-02 -5.00691e-02 -5.32743e-04 1.26918e-02 -1.09444e-02 2.38338e-02 8.31770e-03 8.24880e-04 9.35478e-04 1.44336e-02 -3.18537e-03
8.40233e-03 1.31377e-03 -3.76131e-02 -1.64745e-03 8.03384e-03 -2.37999e-02 3.73505e-03 2.66376e-02 -1.35826e-02 1.22324e-02 -1.78243e-02 2.38913e-02 1.09283e-02 3.70818e-03 2.68125e-02 2.81475e-02 2.33987e-02
-2.82375e-03 -1.11879e-02 -1.16809e-02 -4.99649e-04 1.42833e-02 1.58648e-02 -6.22808e-03 -1.31236e-02 3.90587e-03 6.84518e-04 -1.91691e-02 9.12625e-03 -2.06525e-02 1.77990e-02 1.04240e-03 -7.23790e-03 2.60406e-03
-7.82089e-03 1.70418e-02 -7.45932e-03 -1.96070e-02 9.00723e-03 -5.92843e-03 1.43903e-02 -2.44605e-02 -4.41964e-03 8.16268e-03 -5.92543e-03 2.36401e-02 -7.28982e-03 8.56940e-03 1.23076e-02 1.57978e-02 1.26662e-02
-8.89639e-03 7.06319e-03 1.96075e-02 -8.23795e-03 -1.71501e-02 -2.07801e-02 7.05899e-03 1.06951e-02 -1.64556e-02 -1.24570e-02 -2.11136e-02 2.71480e-02 -1.18663e-02 -7.87570e-03 1.87194e-02 -3.15596e-03 2.31946e-02
-1.09268e-02 -9.61622e-03 2.13174e-02 -8.05737e-03 3.02558e-03 -3.59324e-02 2.65629e-02 2.17364e-02 -2.57453e-03 9.65044e-03 9.66252e-03 -5.63382e-04 -1.00181e-02 -2.54823e-02 2.43812e-02 -2.22460e-02 2.53989e-03
-2.26902e-03 -6.81650e-03 -2.21317e-02 -1.54920e-02 -1.26938e-02 6.04535e-03 2.38947e-02 8.57497e-03 6.08449e-03 2.56047e-02 1.00280e-02 -1.06741e-03 -1.58432e-02 -3.58875e-03 7.88695e-03 9.71712e-03 -3.33980e-03
1.23157e-03 4.44931e-03 -1.38478e-02 -6.42297e-04 3.49908e-03 -2.46566e-02 -7.23143e-04 1.11021e-02 4.80959e-03 5.16389e-03 4.07127e-03 -5.59040e-03 2.63259e-03 -1.15343e-02 -2.18295e-03 6.62199e-03 -2.55641e-02
-9.28088e-04 1.53247e-02 -1.41433e-02 -2.89251e-03 -4.35328e-03 2.43082e-02 -2.87819e-02 -1.66026e-04 1.39863e-02 -7.95564e-03 4.80053e-04 -2.35713e-02 -5.58658e-03 -6.41306e-03 -2.61708e-02 -1.76186e-02 -6.76515e-03
-1.49091e-04 4.08576e-04 1.04257e-03 1.90495e-03 -3.23638e-03 -1.66997e-02 5.30120e-03 2.02638e-02 1.39105e-02 -9.87495e-03 1.90080e-02 -4.68000e-03 5.86023e-03 -2.23149e-03 -2.67415e-02 -2.80159e-03 -1.46056e-02
1.44792e-03 8.17137e-03 -1.18529e-03 1.02236e-02 -1.06390e-02 8.10372e-03 -2.08238e-02 -2.20252e-02 -1.21176e-04 -1.25152e-02 1.57647e-02 -2.06452e-02 1.00895e-02 6.21923e-03 -2.09015e-02 -2.14629e-03 1.00115e-02
1.89476e-02 -3.19521e-03 -3.02826e-03 2.31275e-02 -8.22453e-04 2.62452e-02 -1.55819e-03 1.81117e-02 -2.08068e-02 -1.92498e-02 3.73949e-02 -3.13069e-02 2.61961e-03 -8.19706e-04 -1.69824e-02 -7.70073e-03 1.23400e-02
1.74823e-02 3.61956e-03 1.20765e-03 1.49761e-02 4.65559e-03 4.25416e-02 7.21305e-03 -3.23650e-03 -1.59014e-02 -2.47186e-02 -1.11660e-02 -1.20463e-02 2.68152e-02 1.42806e-02 -2.13506e-03 5.31396e-03 -7.59786e-03
2.73177e-03 -2.18024e-02 -5.08069e-03 9.88272e-03 -1.42994e-03 7.24733e-03 -1.92457e-02 -1.85909e-02 -1.33209e-03 1.44071e-02 -9.64468e-03 3.32737e-03 3.63531e-03 3.58514e-03 2.04482e-04 6.76374e-03 -1.16521e-02
1.25214e-02 -1.51349e-02 2.34996e-02 1.81243e-02 -6.77767e-03 2.80000e-03 5.16497e-03 -3.63190e-03 6.49151e-03 1.84807e-02 -3.39740e-02 4.28963e-03 1.50678e-03 2.43717e-02 2.15434e-03 3.14801e-03 -1.41363e-02
2.86256e-03 -1.38172e-02 6.09482e-03 6.69567e-03 -1.65664e-02 2.30319e-02 -7.24233e-03 -2.62708e-02 1.38302e-02 1.39488e-03 -7.53695e-03 1.47555e-02 7.88584e-03 -5.58991e-03 1.66034e-02 1.35507e-02 -5.81271e-03
-9.67674e-03 1.32094e-02 3.09479e-02 -1.73005e-03 1.06576e-02 9.89781e-04 6.84822e-03 6.79366e-03 1.57486e-03 5.83296e-03 -2.47911e-02 1.58999e-02 4.90394e-03 -2.49865e-03 1.97320e-02 -3.95483e-03 4.63960e-03
-3.37532e-02 -1.35775e-02 9.85271e-03 1.51976e-03 1.56146e-02 -2.60264e-02 5.88429e-03 2.22500e-02 2.25664e-03 -1.50330e-02 -5.01275e-03 -1.30500e-02 -1.03051e-02 -3.60916e-04 4.56822e-03 -1.33521e-02 1.68890e-02
-4.44515e-02 -3.68148e-02 2.58400e-02 -7.50804e-03 3.64481e-02 8.27963e-03 3.11081e-03 -1.55227e-03 1.71109e-02 -5.75960e-04 2.14152e-03 2.22876e-03 -5.37020e-03 2.26215e-02 5.35503e-03 2.60984e-03 1.30813e-02
-1.05729e-02 4.51566e-03 -1.04150e-02 -2.95745e-02 3.56211e-02 -1.62952e-02 2.52425e-03 -2.80274e-02 2.36082e-03 1.25741e-03 6.27857e-03 1.17322e-02 -1.84895e-02 -4.13071e-03 -1.09764e-03 2.54321e-02 2.03519e-02
1.78105e-02 2.75806e-02 -7.03144e-03 -2.48805e-02 1.45943e-02 -1.63495e-02 -2.68907e-02 -7.27138e-03 -6.08036e-03 -2.48275e-03 1.31248e-02 1.99113e-02 -1.24546e-02 -7.58542e-03 -7.05475e-03 3.29623e-03 1.75213e-02
3.44881e-02 -1.15825e-02 -3.40126e-02 -5.12956e-03 -1.39639e-02 -1.01703e-02 -1.43784e-03 -1.65859e-03 -6.53545e-03 1.62105e-02 2.73765e-02 5.10908e-03 5.44515e-04 3.02912e-03 2.20084e-02 -1.86069e-02 1.22744e-02
2.56275e-02 1.49838e-02 -5.80219e-03 -3.87030e-03 -9.29587e-03 -2.73566e-02 -1.51640e-02 2.16394e-02 -6.82609e-03 -2.33454e-02 1.88891e-02 7.03127e-03 -1.12580e-02 1.75775e-04 1.06560e-02 -5.50063e-03 -1.67167e-02
1.27172e-02 2.11804e-02 -1.85523e-02 -6.10452e-03 -3.52314e-02 1.59785e-02 2.86005e-02 2.52197e-02 -9.38772e-03 1.63382e-03 1.52872e-02 5.84208e-03 1.10808e-03 -1.84832e-02 -1.42412e-02 -1.81867e-02 -4.48295e-02
9.13918e-03 3.43629e-02 -3.31260e-02 -9.00096e-04 -4.37216e-02 -5.39775e-02 2.07544e-02 1.39085e-02 -1.39427e-02 1.40422e-03 -5.06782e-03 -4.75693e-03 1.61333e-02 -1.69794e-02 -1.21685e-02 1.06217e-02 -2.44921e-02
-2.08332e-02 2.87739e-02 -2.03104e-02 -1.12862e-03 -9.52285e-03 2.40906e-02 2.53842e-02 -1.94669e-02 -8.83926e-03 2.78047e-02 -2.55987e-02 -2.00953e-02 1.07301e-02 -2.07894e-02 -1.07859e-02 -1.29684e-02 -8.63432e-03
-7.06403e-03 5.33790e-03 -1.26844e-03 1.69576e-02 -2.19848e-02 -5.26314e-03 -4.30262e-03 5.30476e-03 -6.15397e-03 2.34333e-02 1.05853e-02 -1.43707e-02 -6.36344e-03 6.43747e-03 -3.00640e-02 -2.16373e-03 -1.75106e-03
-1.95763e-02 7.59925e-03 -3.05577e-02 1.10516e-02 -1.58914e-02 -3.62476e-03 1.52944e-02 1.67107e-02 9.02223e-03 2.84786e-03 -1.60223e-02 -2.24893e-02 1.58184e-02 1.80741e-03 -1.38223e-02 6.97825e-03 -2.15981e-04
-1.54548e-04 9.70055e-03 2.34686e-02 1.56157e-02 1.57515e-03 6.25282e-02 7.30258e-03 8.67391e-03 1.08929e-02 2.33010e-02 -3.92687e-02 1.12096e-02 6.52664e-03 -1.36998e-02 5.99722e-03 -1.19949e-03 3.15034e-02
-6.05642e-03 -1.39733e-02 3.31637e-02 1.63872e-02 1.11925e-02 1.69285e-02 3.94588e-03 9.86722e-03 2.25094e-02 -1.04713e-02 -1.52191e-02 -3.19144e-03 -2.09813e-02 -5.44888e-03 1.47650e-02 1.42725e-02 2.61473e-02
7.85272e-03 -1.67744e-02 4.32034e-02 9.87677e-03 2.01738e-02 1.80453e-02 -7.16190e-03 3.52874e-02 5.54800e-03 -1.42224e-02 5.97886e-03 -1.34210e-02 -3.26847e-03 9.87939e-03 -7.42502e-03 2.11270e-02 1.59827e-02
7.65540e-03 -4.13865e-02 1.56509e-03 1.61329e-03 3.89826e-02 -1.18412e-02 -2.01345e-02 -4.50186e-02 1.72903e-03 -2.33653e-02 -1.10826e-02 1.87902e-02 -1.16306e-02 3.24973e-03 1.77943e-02 -5.25927e-03 -9.90951e-03
3.21068e-03 -2.18068e-02 2.38184e-03 -1.39406e-02 4.36191e-02 -1.60936e-02 -3.00886e-02 -9.94321e-03 -9.86197e-03 -1.21678e-02 -2.95645e-03 -7.05549e-03 -1.34076e-03 1.46357e-02 1.49610e-02 5.06984e-03 2.41472e-03
5.45143e-06 -6.10753e-03 1.68125e-02 -1.18747e-02 1.84226e-02 -9.73391e-03 -2.86198e-03 3.42944e-02 1.86525e-03 -2.21313e-02 2.14318e-02 3.00294e-03 2.46880e-02 1.12265e-02 6.35785e-04 -1.79675e-02 2.99519e-03
-1.79281e-03 -7.79099e-03 -7.47563e-03 -1.35092e-02 1.57271e-03 -2.80882e-03 8.33068e-03 -4.88674e-02 -1.65434e-02 -1.71235e-02 1.46903e-02 1.53637e-02 -2.95620e-03 2.16619e-02 6.74784e-03 6.45610e-03 -2.80586e-03
4.19038e-03 -4.26566e-03 -1.18602e-02 -1.43822e-02 -5.14755e-03 -2.10185e-02 -5.91286e-03 -3.62133e-03 -5.22592e-03 -9.21562e-03 1.65024e-03 7.73248e-03 -5.71394e-03 4.85200e-04 -5.10756e-03 -6.96277e-03 -6.69452e-03
7.49263e-03 -8.64475e-03 -1.14960e-02 1.10369e-03 -1.09053e-02 1.67541e-02 -9.40282e-03 -4.65088e-02 5.19857e-03 1.29890e-02 -7.23675e-03 1.79775e-02 -5.47228e-03 8.55863e-04 1.40755e-02 -4.59137e-03 -2.36810e-02
-4.83775e-03 7.58888e-04 1.30391e-02 9.79838e-03 -3.31435e-02 -1.78829e-02 -4.77649e-03 -1.17229e-02 3.59651e-03 2.59691e-02 3.43993e-03 -1.66686e-02 1.35846e-02 4.40086e-03 9.29134e-03 -9.33344e-03 4.18055e-03
1.02912e-03 -1.71164e-02 1.07406e-02 -7.63798e-04 -3.94972e-03 2.17258e-02 -7.11339e-04 -1.08073e-03 -4.86270e-03 -1.51445e-03 4.62392e-02 6.60333e-04 1.16903e-02 -4.55011e-03 1.31877e-02 -1.39383e-02 -1.31425e-02
-1.55107e-02 5.68627e-03 5.16633e-03 -1.21478e-02 -3.00858e-02 -7.24941e-03 -2.23913e-02 8.80872e-03 1.15252e-02 1.81609e-04 3.95778e-02 8.58888e-03 -1.84465e-03 7.42385e-03 2.95077e-03 1.27319e-02 -4.04297e-03
-2.75213e-02 1.88326e-02 1.92209e-02 4.08674e-03 -1.32139e-02 5.16814e-03 -8.69559e-03 -1.80898e-02 7.60724e-03 2.23660e-03 2.26380e-02 -2.52157e-03 9.32869e-03 2.90165e-03 -2.75536e-02 1.44726e-02 7.45032e-03
4.44467e-04 1.10777e-02 -7.53354e-03 1.09204e-02 -1.14489e-02 1.79317e-02 -6.52339e-04 8.70396e-03 5.88924e-03 1.12968e-02 5.36610e-03 1.71683e-02 -2.60439e-02 3.89648e-03 -1.64711e-02 8.66271e-03 -3.64816e-03
7.21297e-03 1.72053e-02 -1.25118e-02 7.48928e-04 1.95669e-02 -1.04727e-02 1.86770e-02 2.05662e-02 1.19221e-04 1.65828e-03 -1.82217e-02 3.70141e-03 -1.61184e-02 -2.25030e-02 -1.88074e-02 5.14650e-03 -3.96862e-03
1.39413e-02 5.64175e-03 -4.18253e-03 1.43785e-02 2.26163e-02 1.65387e-02 2.32246e-02 2.43587e-02 -2.90750e-03 -7.93604e-04 -5.93013e-02 -1.05667e-02 4.34104e-03 -1.41359e-02 6.42279e-03 -2.19199e-03 4.60937e-03
1.45902e-02 1.76393e-01 -2.33437e-02 -8.52608e-03 2.07817e-01 -2.19804e-02 8.49355e-03 8.58700e-03 -6.23761e-03 2.68987e-04 -1.77361e-02 -2.51197e-02 1.34995e-02 -2.95219e-04 9.44032e-03 -1.26517e-02 1.56762e-02
1.66039e-01 1.81347e-01 2.75109e-01 1.22047e-01 2.02688e-01 3.38971e-01 2.64871e-01 3.27773e-01 -8.17191e-03 1.54666e-01 -7.10579e-03 9.86004e-02 1.75009e-01 1.38687e-01 1.76539e-01 2.31755e-01 1.40410e-01
2.55749e-01 2.62042e-01 3.50538e-01 1.98548e-01 3.05322e-01 3.65531e-01 3.43715e-01 3.80280e-01 1.01905e-01 2.72996e-01 1.46128e-01 1.94350e-01 2.11461e-01 2.10028e-01 2.67743e-01 3.13978e-01 1.94026e-01
4.87309e-01 4.52020e-01 5.75844e-01 4.51289e-01 5.08076e-01 5.45750e-01 5.70404e-01 5.97613e-01 2.09163e-01 5.30628e-01 2.33881e-01 4.11877e-01 3.44310e-01 4.80615e-01 5.12333e-01 4.15546e-01 4.02474e-01
5.06413e-01 4.51576e-01 5.98306e-01 4.66787e-01 5.30437e-01 5.45187e-01 5.80889e-01 6.42991e-01 5.12049e-01 5.26139e-01 5.61974e-01 4.16983e-01 3.54973e-01 4.89519e-01 5.19629e-01 4.33131e-01 4.04769e-01
4.77628e-01 4.54353e-01 6.02187e-01 4.77474e-01 5.26686e-01 5.91598e-01 6.09135e-01 6.61127e-01 5.02333e-01 5.26730e-01 5.74755e-01 4.08134e-01 3.65609e-01 4.90579e-01 5.33345e-01 4.51447e-01 4.22666e-01
4.96829e-01 4.53135e-01 6.03258e-01 4.93422e-01 5.24016e-01 5.77129e-01 5.93949e-01 6.82659e-01 5.27261e-01 5.45073e-01 5.75455e-01 4.20060e-01 3.66910e-01 4.84307e-01 5.28325e-01 4.49098e-01 4.26373e-01
5.22014e-01 4.53677e-01 6.15029e-01 4.94345e-01 5.24060e-01 5.79618e-01 5.96002e-01 6.51814e-01 5.25235e-01 5.39918e-01 5.86485e-01 4.13824e-01 3.64306e-01 4.91451e-01 5.32789e-01 4.44247e-01 4.28849e-01
5.16987e-01 4.56857e-01 6.28405e-01 4.89555e-01 5.19173e-01 5.85783e-01 6.12609e-01 6.79984e-01 5.37478e-01 5.17132e-01 5.91933e-01 4.18882e-01 3.71231e-01 4.78062e-01 5.30374e-01 4.56441e-01 4.38666e-01
5.26492e-01 4.60095e-01 5.98917e-01 4.86831e-01 5.14300e-01 6.19903e-01 5.98862e-01 6.61453e-01 5.33541e-01 5.30377e-01 5.85808e-01 4.25170e-01 3.83512e-01 4.86121e-01 5.40481e-01 4.44692e-01 4.45929e-01
5.23887e-01 4.61060e-01 6.17351e-01 4.94859e-01 5.19569e-01 6.07378e-01 6.05675e-01 6.77452e-01 5.26406e-01 5.24289e-01 5.88034e-01 4.51392e-01 3.56737e-01 4.85236e-01 5.30777e-01 4.67245e-01 4.31092e-01
5.41623e-01 4.56460e-01 6.41688e-01 4.85493e-01 5.22159e-01 6.13487e-01 6.09577e-01 6.66997e-01 5.18512e-01 5.37034e-01 5.82970e-01 4.50469e-01 3.58359e-01 4.90937e-01 5.38385e-01 4.70299e-01 4.27327e-01
5.21572e-01 4.57398e-01 6.19093e-01 4.73822e-01 5.26677e-01 6.16624e-01 6.01541e-01 6.83899e-01 5.18169e-01 5.32433e-01 5.88966e-01 4.34189e-01 3.68687e-01 4.96694e-01 5.44711e-01 4.61674e-01 4.41364e-01
5.18552e-01 4.70861e-01 6.22166e-01 4.75692e-01 5.25607e-01 6.28357e-01 6.14183e-01 6.69094e-01 5.19956e-01 5.40531e-01 5.89937e-01 4.20051e-01 3.66043e-01 4.83210e-01 5.43870e-01 4.66635e-01 4.41149e-01
5.11876e-01 4.60979e-01 6.29446e-01 4.79803e-01 5.08664e-01 6.08583e-01 6.16119e-01 6.68554e-01 5.29727e-01 5.38782e-01 6.05112e-01 4.20505e-01 3.64594e-01 4.85878e-01 5.44136e-01 4.77451e-01 4.30069e-01
5.14617e-01 4.45793e-01 6.28483e-01 4.74341e-01 5.19859e-01 6.25099e-01 6.22441e-01 6.67553e-01 5.26357e-01 5.40468e-01 5.98750e-01 4.27153e-01 3.62667e-01 4.85320e-01 5.54783e-01 4.62060e-01 4.32051e-01
5.14412e-01 4.59919e-01 6.36955e-01 4.77500e-01 5.20114e-01 6.20179e-01 6.00112e-01 6.85371e-01 5.31003e-01 5.41098e-01 6.04801e-01 4.49291e-01 3.72411e-01 4.81918e-01 5.49735e-01 4.76796e-01 4.36218e-01
5.09182e-01 4.62737e-01 6.02403e-01 4.83753e-01 5.11184e-01 6.15835e-01 6.42817e-01 6.88374e-01 5.20232e-01 5.36067e-01 5.92248e-01 4.54577e-01 3.63149e-01 4.86188e-01 5.36911e-01 4.69992e-01 4.27370e-01
5.32048e-01 4.50170e-01 6.12935e-01 4.73859e-01 5.30765e-01 6.17495e-01 6.06958e-01 6.63704e-01 5.22991e-01 5.43450e-01 5.95987e-01 4.43988e-01 3.50109e-01 4.95265e-01 5.45320e-01 4.71372e-01 4.40064e-01
5.30682e-01 4.49985e-01 6.13344e-01 4.81304e-01 5.34878e-01 6.09730e-01 6.22325e-01 6.78747e-01 5.39642e-01 5.42820e-01 5.84825e-01 4.57754e-01 3.68524e-01 5.00071e-01 5.33548e-01 4.80233e-01 4.39703e-01
5.19070e-01 4.70523e-01 6.03639e-01 4.79434e-01 5.10360e-01 6.12806e-01 6.20529e-01 6.58607e-01 5.39886e-01 5.51839e-01 5.82713e-01 4.63652e-01 3.56163e-01 4.78356e-01 5.48234e-01 4.52860e-01 4.47212e-01
5.22745e-01 4.70513e-01 5.97701e-01 4.93398e-01 5.17073e-01 6.07421e-01 5.97754e-01 6.74653e-01 5.32950e-01 5.50723e-01 5.84249e-01 4.49105e-01 3.70126e-01 4.89961e-01 5.38167e-01 4.64060e-01 4.41768e-01
4.70321e-01 4.10515e-01 5.64063e-01 4.52978e-01 4.61294e-01 5.92366e-01 5.72993e-01 6.00282e-01 5.40261e-01 4.69562e-01 5.96164e-01 4.10236e-01 3.40931e-01 4.54045e-01 4.94881e-01 4.25419e-01 4.06648e-01
2.41417e-01 1.97644e-01 3.58401e-01 2.15822e-01 2.41028e-01 4.36235e-01 3.67712e-01 4.58021e-01 4.75674e-01 1.80573e-01 5.47876e-01 1.74983e-01 2.35368e-01 1.80291e-01 2.58099e-01 3.27349e-01 2.12373e-01
2.25676e-01 1.69921e-01 3.19220e-01 1.53301e-01 2.41687e-01 3.83355e-01 2.92541e-01 3.85132e-01 1.82810e-01 1.54677e-01 2.59031e-01 1.70312e-01 2.19350e-01 1.50182e-01 2.04939e-01 2.99990e-01 1.43845e-01
-1.83755e-03 8.65549e-03 5.39038e-03 -8.00949e-03 1.85191e-02 -6.97342e-03 2.71175e-02 1.65299e-02 1.27958e-01 -1.17275e-02 1.83270e-01 5.01709e-03 -6.59593e-03 -1.07107e-03 2.07771e-02 -7.43915e-03 1.20494e-02
-3.12143e-02 -2.28041e-04 4.25750e-03 -9.48668e-03 2.79355e-02 -2.87783e-02 2.44721e-02 2.19554e-02 -2.19578e-02 -1.49924e-02 5.37684e-03 -1.35473e-02 -6.07982e-03 1.42687e-02 1.44904e-02 -5.68010e-03 1.22595e-02
-1.17930e-02 1.64740e-02 5.92952e-03 -8.62817e-03 2.93671e-02 -6.39155e-03 2.40307e-02 -1.55626e-04 1.64272e-02 3.36909e-03 -1.86509e-03 -2.03787e-02 2.55663e-03 6.62268e-03 -1.93969e-02 1.18382e-02 7.22674e-03
-2.75173e-03 -1.00229e-02 -1.26531e-02 1.41795e-02 4.14832e-03 1.41805e-02 -1.77379e-02 -5.51141e-03 2.13004e-03 3.52966e-04 -4.66123e-03 -5.10012e-03 -2.28103e-03 -1.88765e-02 9.07887e-04 1.71103e-02 -2.69392e-03
1.07863e-02 -8.04335e-03 -2.29944e-02 1.70877e-02 -2.38575e-02 2.58249e-02 -9.26332e-03 -2.08993e-02 -5.75351e-04 -7.78942e-03 5.12088e-03 2.13955e-02 1.21386e-02 -1.04850e-02 -1.72943e-02 2.80950e-03 -1.44548e-02
1.61533e-02 -6.64199e-03 2.21742e-02 4.97282e-03 -1.82322e-02 1.08299e-02 -4.54558e-02 -1.65429e-02 5.67590e-03 1.14843e-02 9.60444e-03 4.16682e-03 -7.38915e-03 -6.32999e-03 1.28454e-02 -9.82908e-03 -1.12609e-02
1.21193e-02 -2.50973e-02 4.24064e-03 -2.34337e-02 -2.74735e-02 -6.10547e-03 -3.80379e-02 -1.15390e-02 -2.38830e-03 3.16186e-02 -2.06264e-03 2.11023e-02 3.39769e-03 8.78853e-03 -1.47279e-02 -1.87633e-02 -3.82819e-03
3.73523e-02 6.36032e-03 6.89968e-03 -1.93775e-02 -2.70933e-02 3.43804e-02 -1.62772e-02 -1.14725e-02 -1.26210e-02 2.46820e-02 1.03835e-02 1.73415e-02 -3.21623e-03 1.21057e-02 -1.49219e-02 6.49548e-03 -6.84479e-03
1.55441e-02 -1.29785e-02 1.00625e-02 1.67218e-02 -2.95862e-02 -2.41120e-02 -1.78112e-02 -1.40352e-02 2.09796e-02 -3.32427e-03 -1.17911e-02 3.62129e-03 1.04670e-02 1.56347e-02 -2.18796e-03 -1.65599e-02 -2.05485e-02
1.68259e-02 2.00646e-03 -7.99508e-03 1.15413e-02 -2.33873e-02 2.16993e-02 -1.24867e-02 -2.10953e-02 1.22625e-02 -2.20401e-02 1.27969e-02 1.36001e-02 1.61214e-02 -4.92458e-03 1.33470e-02 2.37557e-02 1.10463e-03
-4.72482e-03 2.09622e-03 9.36817e-03 2.36684e-02 -4.40705e-03 1.29176e-02 3.34560e-03 -9.50319e-03 1.55647e-02 -1.63618e-02 7.02769e-03 1.91414e-03 -1.01199e-02 -1.35123e-02 -1.12424e-03 -1.21911e-02 -2.85782e-03
-3.28893e-02 1.42490e-02 2.13349e-03 1.67825e-02 -5.77402e-03 -1.18619e-02 1.09524e-02 -1.46645e-03 -9.67983e-03 -7.01901e-03 1.57872e-02 -7.27905e-03 1.86017e-03 2.05901e-02 7.92917e-03 2.12678e-02 1.00236e-03
-2.81830e-02 -4.49861e-03 7.10489e-03 7.21219e-03 3.83300e-02 1.85050e-02 -4.43664e-03 -6.67021e-03 -1.24969e-02 5.98153e-03 7.03916e-03 -2.12578e-02 -1.05785e-03 -3.61890e-03 7.18824e-03 -1.02405e-02 -1.04959e-02
-1.67772e-02 1.06646e-02 -4.06957e-02 -1.03179e-02 3.49916e-02 -4.41300e-02 3.29239e-02 2.13734e-03 -6.81009e-03 1.13038e-02 -2.76914e-03 -2.65182e-02 6.88737e-03 -2.84847e-03 -1.46938e-02 -1.05518e-02 1.22819e-02
-1.04207e-02 2.44370e-03 1.03174e-02 -1.23231e-02 3.70814e-02 -3.32758e-02 1.63765e-02 1.34860e-02 -1.56976e-02 -3.37697e-03 -1.89256e-02 -3.70749e-02 1.34671e-02 -6.84030e-03 1.49012e-02 1.39871e-02 7.97528e-03
3.75830e-03 7.38673e-03 -1.71172e-02 -2.52320e-02 2.03118e-02 -7.38272e-03 1.46470e-02 6.00783e-02 8.78762e-04 -5.39021e-03 -2.13689e-02 -9.62711e-03 7.26731e-03 -1.05111e-02 1.70854e-02 9.83358e-05 1.80097e-02
-1.78201e-02 -6.52099e-03 7.71467e-03 -2.51290e-02 1.30004e-04 9.37331e-03 3.04885e-02 3.85927e-02 1.15801e-02 -2.00642e-02 -1.62982e-02 -1.11814e-02 -2.09401e-02 5.84181e-03 -4.45427e-03 1.39176e-02 1.06777e-02
-1.12735e-02 4.23257e-03 1.36211e-02 -1.44132e-02 -2.56400e-02 6.42473e-03 -1.30054e-03 8.79131e-03 -4.32588e-03 -1.47841e-02 -7.22493e-03 2.92785e-02 -1.92654e-02 -8.94722e-03 -1.71811e-02 5.56216e-03 1.55902e-02
9.87864e-03 -2.26776e-02 -1.17595e-02 7.48568e-03 1.15940e-02 -7.21977e-04 8.71920e-04 1.32938e-03 5.46000e-03 1.98433e-02 1.23155e-02 5.08364e-02 -1.16916e-02 5.97228e-03 7.56797e-03 -2.70796e-02 1.97049e-02
4.65914e-02 6.96415e-03 -2.69809e-03 2.10292e-02 -2.13084e-02 -4.60867e-03 2.54811e-02 2.31312e-03 -4.89574e-03 8.62526e-03 -1.42669e-02 2.50527e-02 -1.80607e-02 1.11393e-02 8.17797e-03 -1.44243e-02 -1.75863e-02
4.27462e-02 -1.67902e-03 4.23820e-03 1.70958e-02 -1.24005e-02 8.76716e-03 3.63759e-03 -9.11646e-03 -9.24819e-03 1.40984e-02 -2.81337e-05 -1.09480e-02 6.29135e-03 -1.15943e-02 -1.66857e-02 -4.16727e-03 -6.98573e-03
1.94660e-02 2.48539e-02 -2.65613e-04 1.50965e-02 -1.68793e-02 1.53561e-02 -6.87286e-03 2.14968e-02 9.35143e-03 9.60476e-03 2.40742e-03 -7.48920e-03 2.31453e-03 -1.26030e-02 -1.58525e-02 1.24723e-02 -3.29003e-02
-2.07446e-02 8.53754e-03 1.43912e-02 -5.39173e-03 1.05304e-02 -1.22828e-02 -1.79375e-02 -4.83584e-02 -2.94800e-03 6.38306e-03 2.26079e-03 -2.70392e-04 3.21490e-03 -3.25675e-03 -7.75960e-03 6.22083e-03 5.23695e-03
-2.68735e-02 9.88894e-03 -5.87359e-03 -1.54754e-02 -2.72858e-03 -8.37261e-03 4.31728e-03 1.45743e-02 -1.79021e-02 -1.61476e-02 2.25382e-02 -4.43557e-03 -8.57056e-03 3.63560e-03 6.97724e-03 1.29921e-02 -5.75986e-03
-2.12372e-02 -9.29280e-04 -2.26817e-02 -2.33133e-02 -4.43314e-03 -9.60030e-04 -1.02442e-02 -3.53940e-02 8.15221e-03 1.90356e-03 -1.01644e-02 -8.56340e-03 1.25662e-02 -2.52489e-03 2.61812e-03 -1.01521e-02 1.30425e-02
-1.44792e-02 -1.22618e-02 1.73658e-02 1.78030e-02 1.08278e-03 1.10713e-02 6.76849e-03 -5.30874e-03 -2.26100e-03 3.44334e-03 -3.42700e-04 -1.62406e-02 2.30099e-02 1.95920e-02 1.42361e-02 -1.82376e-02 2.16882e-02
-1.02082e-02 2.11132e-03 -1.40912e-03 2.08635e-02 -1.50892e-02 -7.14590e-03 -2.50091e-02 -8.86360e-03 1.77009e-02 -6.97530e-03 -2.62307e-03 -1.05831e-02 1.83606e-02 8.66370e-03 1.13219e-02 1.07525e-02 -2.70704e-03
-2.28191e-02 -2.46796e-03 1.74170e-02 -3.74813e-03 -7.80794e-03 1.62421e-02 -8.83596e-03 1.87474e-02 2.06570e-02 -3.76397e-03 -1.97624e-03 9.49539e-03 6.09353e-03 9.96141e-03 -1.44865e-02 1.02804e-02 -9.17761e-03
8.93984e-03 1.44267e-02 3.61441e-03 -1.84580e-02 1.32252e-02 9.13838e-03 -3.08962e-02 -1.08778e-02 -1.16519e-02 1.37880e-03 -2.92639e-03 1.32149e-02 -9.56605e-03 -7.56347e-03 1.44182e-02 -1.25857e-02 -8.04729e-03
1.63207e-02 -1.81763e-02 -8.42938e-03 -1.76815e-04 2.68081e-02 -1.56935e-03 -2.82543e-04 -1.96523e-02 -6.97523e-03 -4.07117e-03 1.44189e-02 1.97733e-02 -1.26606e-02 1.35195e-03 -2.85459e-03 6.57475e-03 -1.33023e-02
6.72421e-03 -2.22598e-02 1.44575e-02 1.83259e-02 8.27258e-03 2.55955e-02 -7.64731e-04 6.80747e-05 5.24452e-03 -5.42591e-03 2.32690e-02 -2.20297e-02 -1.27287e-02 1.09064e-03 -8.27650e-03 -1.29967e-02 -1.16744e-02
1.66647e-02 -2.81039e-02 -6.44456e-03 1.41057e-03 -1.97630e-03 -5.33515e-02 4.02169e-03 2.94476e-02 -4.48990e-03 -9.27627e-03 1.31587e-02 -6.30296e-03 3.89792e-03 -1.11045e-02 6.79252e-03 3.26677e-02 2.36341e-03
3.22866e-02 -2.42545e-02 -3.90249e-02 2.31300e-03 -8.07126e-03 8.06622e-03 1.53685e-02 9.87364e-03 1.15970e-02 -2.94185e-02 5.77955e-03 -7.17442e-03 6.54330e-03 -1.80713e-02 4.38356e-03 1.12197e-02 -1.34640e-02
3.35838e-02 3.69548e-04 4.31457e-03 -9.80686e-03 1.35006e-02 -7.68216e-03 1.06099e-02 1.20267e-02 -1.97537e-02 4.45521e-03 -8.03094e-03 -2.84724e-02 -5.20344e-03 -7.80465e-03 7.56793e-03 -1.70693e-02 9.71033e-03
-2.38984e-03 1.28465e-02 -3.29448e-03 6.62061e-03 6.29938e-03 2.24081e-03 2.93273e-03 1.13384e-03 1.07687e-02 2.45317e-02 -7.65784e-03 7.16399e-03 -1.09274e-02 1.38748e-03 -4.97825e-03 1.58773e-02 2.36457e-02
-8.43485e-03 8.54110e-03 1.81892e-02 7.89695e-04 -1.29273e-02 3.41781e-03 -1.03693e-02 3.10315e-02 5.11970e-03 2.41083e-02 -1.12602e-02 1.01258e-02 1.34827e-02 3.27213e-03 -1.15202e-02 -2.20399e-02 1.24127e-02
-1.85519e-02 3.69150e-02 -2.63616e-02 -2.29354e-03 3.37746e-03 2.10501e-02 -5.14689e-03 -9.42915e-03 -8.45870e-03 1.14709e-02 -7.94154e-03 -4.77142e-03 7.05191e-03 2.68230e-03 -5.80783e-03 2.10381e-02 9.43697e-03
-2.53574e-02 3.52551e-02 1.07009e-02 -1.17429e-02 2.13940e-02 4.67812e-03 1.53162e-03 -3.49049e-02 1.66355e-04 -1.10652e-02 -1.63174e-02 1.56875e-02 -5.75240e-03 9.42502e-03 2.05720e-03 -3.72419e-03 -1.10756e-02
-9.28073e-03 1.84425e-02 -2.20544e-02 -8.21620e-03 -1.66762e-03 -8.58873e-03 2.63210e-02 7.93020e-03 -2.53756e-03 2.24722e-04 -1.23032e-02 5.99224e-03 9.25553e-03 6.93916e-03 -1.50227e-02 -3.83421e-02 -2.19707e-02
-3.33133e-02 3.07966e-03 4.64793e-02 1.40809e-02 -1.58369e-02 7.84109e-04 3.24797e-02 1.59865e-03 1.05510e-04 -1.48430e-02 -2.03380e-02 2.59392e-02 -2.35784e-02 1.06079e-02 1.18734e-02 -6.40848e-03 -2.52031e-03
-2.15492e-02 -9.87187e-03 5.23902e-03 -1.49330e-02 -1.70069e-02 -3.50934e-02 1.11754e-02 -8.34821e-03 6.23040e-04 1.08196e-02 9.29540e-03 2.30985e-02 -1.34204e-02 -1.09892e-02 -1.32572e-03 -2.21415e-02 1.29411e-02
-9.91621e-03 -2.02868e-02 2.02620e-02 -1.07550e-02 -1.80742e-02 8.86810e-03 1.11965e-02 -1.09540e-02 -9.55959e-03 8.98249e-03 8.54726e-03 -3.64711e-03 4.07139e-03 -4.72323e-03 -4.90861e-03 1.68301e-02 2.17076e-02
1.14409e-02 -1.54230e-02 1.27130e-02 1.56522e-04 -1.32890e-02 3.23585e-03 -1.59828e-02 1.97896e-03 -1.03111e-02 8.42755e-03 1.04943e-02 1.38544e-03 -4.11409e-03 1.07462e-02 5.93832e-03 5.05331e-03 1.07567e-02
1.44825e-02 -5.00985e-03 -1.19399e-02 8.24000e-03 -3.80319e-03 -1.97753e-02 -1.61939e-02 -3.43339e-03 -1.31619e-02 -9.11502e-03 2.61346e-03 1.63354e-03 3.85293e-03 4.00556e-03 3.23821e-03 1.93784e-02 -4.65924e-03
2.25071e-02 -5.81657e-03 -5.35401e-03 2.30336e-02 -1.65328e-02 1.32561e-02 -2.58576e-02 -1.55173e-02 -3.12847e-03 1.28511e-03 -3.52897e-03 -2.51369e-02 1.49661e-02 2.30360e-02 3.24658e-03 5.68371e-03 -9.07881e-03
1.36603e-02 7.30744e-04 -1.91179e-02 1.55153e-02 8.76606e-03 3.35345e-02 6.85075e-04 -5.03260e-02 6.89410e-03 -1.15062e-02 1.00552e-02 -2.52414e-02 2.31242e-02 -1.52205e-02 -5.75375e-03 4.87295e-03 -8.34914e-03
1.05882e-02 -1.22503e-02 1.18633e-02 -1.18504e-03 1.09437e-02 -5.20401e-03 -1.65502e-02 3.79916e-02 9.02705e-03 6.58313e-03 -2.24699e-03 8.38324e-03 2.54993e-03 -5.46187e-03 1.81540e-03 -1.31820e-03 -1.03755e-02
1.13852e-02 -6.75845e-03 -1.63659e-02 1.34348e-02 6.05085e-03 1.53307e-02 -1.27775e-02 1.64559e-02 2.93930e-02 -2.38439e-03 -4.24022e-03 -1.04172e-02 -1.83362e-03 -9.55784e-03 -1.51029e-03 -3.29618e-04 -1.70383e-02
2.82424e-03 7.42726e-03 -1.94515e-03 -2.39744e-02 4.12462e-02 -8.46440e-03 5.85065e-03 1.67401e-02 1.87899e-02 3.85054e-03 1.09842e-02 -1.81648e-02 -1.33056e-02 -2.42582e-02 -1.79716e-03 -1.65117e-02 -8.21795e-03
5.63313e-03 6.07049e-03 -6.23722e-03 -1.02997e-02 1.60415e-02 -5.66739e-03 -7.90542e-03 1.94759e-02 5.74869e-03 1.14449e-02 1.30654e-02 2.56323e-03 7.23660e-03 -3.10477e-02 9.52164e-03 -3.90764e-03 8.57301e-03
3.98298e-03 -1.91074e-03 -2.33598e-02 -6.98820e-03 6.53622e-03 -2.08391e-02 -8.21202e-03 1.16780e-02 1.37360e-02 -1.82217e-02 1.53814e-02 3.14028e-03 -4.21949e-03 5.38085e-03 3.29523e-03 2.66265e-02 1.56258e-02
8.05251e-03 9.95458e-03 -6.00258e-03 -1.24678e-02 -2.12280e-02 -3.64897e-03 8.70189e-03 1.94102e-02 -9.94637e-03 -2.66431e-02 9.04491e-03 -3.77939e-03 -6.30647e-03 7.54287e-03 -5.25533e-04 1.04405e-02 -4.91645e-03
-9.48557e-03 -3.13328e-03 -2.55000e-02 -5.73603e-03 -6.63238e-03 3.58722e-03 1.93045e-02 3.26568e-02 -1.56886e-02 -2.51102e-02 3.74644e-03 8.20072e-03 -1.71071e-02 4.04504e-02 1.79432e-02 7.24840e-04 1.29951e-02
2.20898e-03 7.77982e-03 1.21644e-02 -5.32091e-03 3.41344e-03 -1.81756e-02 2.08628e-02 9.82125e-03 -4.37364e-02 -2.82837e-02 -1.84583e-02 1.00754e-02 -2.75776e-03 2.45071e-02 -1.45233e-02 -9.93705e-03 -1.62944e-02
-6.08813e-03 1.43400e-02 -2.99116e-03 1.03495e-02 -5.12487e-03 3.85605e-02 1.44722e-02 -2.16418e-02 -2.15551e-03 1.36976e-02 2.54942e-04 -1.09067e-02 -1.88165e-02 1.38407e-02 5.48394e-03 1.87458e-02 -3.97566e-03
-2.53630e-02 2.62049e-03 2.14282e-02 1.43863e-02 -2.48551e-03 -5.70471e-03 -4.46303e-03 -5.35910e-03 -7.58603e-03 1.35644e-02 -3.02717e-02 -3.41906e-03 4.78316e-03 -5.17419e-04 -1.07669e-02 -4.41679e-03 1.56175e-03
-1.45548e-02 -1.83191e-03 2.10759e-02 1.03856e-02 -2.35554e-02 1.02119e-02 -2.44576e-02 -3.64924e-02 2.94080e-03 2.52137e-02 -3.19935e-03 2.78429e-02 1.91676e-02 -2.91704e-02 -3.73543e-03 -3.06192e-02 2.32981e-02
-2.14726e-02 -2.69756e-02 2.41991e-02 1.46599e-02 1.33534e-02 1.29390e-02 -3.11055e-03 -3.82124e-02 2.94567e-02 2.78910e-02 -1.90712e-02 9.71843e-03 -4.40769e-03 -2.22932e-02 -1.05640e-03 -8.24493e-03 5.34127e-03
-1.06430e-02 -9.31175e-03 1.56973e-02 -1.25107e-03 1.45592e-03 -6.93669e-03 8.61966e-03 -2.88610e-02 1.34392e-02 2.01232e-02 -8.73057e-03 -7.77529e-03 2.96104e-02 -2.74385e-03 -1.28144e-02 2.45313e-03 -1.57317e-02
1.12175e-02 -2.77864e-03 2.11909e-02 -1.50864e-02 1.95633e-02 -2.88238e-02 1.02731e-02 -1.84061e-02 4.55663e-03 2.01607e-02 -8.47717e-03 8.62240e-04 -1.68310e-03 5.54071e-03 8.89896e-03 -3.49737e-02 -4.16274e-03
1.79529e-02 1.58873e-02 8.79656e-03 3.90196e-03 -6.94215e-03 -1.45556e-02 4.99018e-03 -1.36817e-02 -1.46100e-02 1.55091e-02 1.91061e-02 8.50901e-03 3.05506e-03 -5.27595e-03 -4.99856e-03 9.95384e-03 -1.20357e-02
2.17482e-03 -3.42394e-03 -1.26186e-02 -5.54033e-03 3.01666e-03 2.55534e-02 -7.42821e-03 3.04229e-03 -7.08994e-03 1.67106e-04 3.65359e-02 3.37829e-03 1.10374e-02 1.68993e-03 -1.06706e-02 -1.35115e-02 1.60943e-02
4.18828e-03 8.01516e-03 -1.05838e-02 4.66436e-03 -1.06277e-02 -3.18041e-02 -1.71705e-02 -1.68097e-03 -1.66283e-02 -2.34081e-03 3.83819e-03 -3.33274e-03 8.84091e-03 -2.80907e-03 7.45560e-03 3.55920e-02 2.88143e-02
1.41034e-04 1.51088e-02 -2.00829e-02 -6.99260e-04 -3.94907e-03 4.41657e-04 -2.11956e-02 1.56184e-02 6.20358e-03 -1.58878e-02 1.05823e-02 2.85452e-03 -9.24559e-03 1.26341e-02 1.84311e-02 2.97035e-02 1.42696e-03
1.87285e-02 -5.04804e-03 -2.20780e-03 -8.19008e-03 -1.42298e-02 6.98990e-03 9.54817e-03 -4.71519e-03 3.40560e-03 -1.97967e-02 -4.24969e-03 3.45653e-04 -1.46043e-02 -8.76455e-03 -9.98633e-03 7.08911e-03 -1.83736e-03
1.87934e-02 -2.81244e-02 -3.39875e-02 1.20213e-02 -1.46002e-02 1.76703e-02 2.42248e-02 3.81112e-02 -1.34673e-02 -3.33508e-02 -2.39370e-02 1.57159e-02 -5.33333e-03 1.09465e-02 -2.54673e-03 4.09106e-03 -6.76877e-03
2.64927e-03 4.77240e-03 -5.04103e-03 -8.64065e-03 1.23479e-02 2.20574e-03 4.06031e-05 -1.61663e-03 9.12689e-03 8.51695e-03 -5.89231e-03 -7.14902e-03 -6.71469e-03 2.03406e-02 -9.49529e-04 -2.15947e-02 -2.29559e-02
-1.75376e-02 2.53182e-02 2.30850e-02 -2.34378e-03 -1.40657e-02 -4.33462e-03 -1.28154e-02 3.66670e-02 1.83647e-02 -8.58304e-03 8.91300e-03 -2.98116e-02 -1.93171e-02 -4.61993e-03 -2.48206e-03 -2.19963e-02 -1.06164e-02
1.53478e-03 1.20530e-02 1.18441e-03 -1.34358e-02 1.18797e-02 2.53784e-02 1.19036e-02 2.49385e-02 1.26684e-02 -2.66486e-03 -1.64509e-02 -1.55441e-02 -4.08300e-03 -1.44184e-02 1.70570e-03 1.81503e-02 2.07093e-02
-1.13944e-02 -1.70087e-02 -3.88584e-02 3.50456e-03 -2.40745e-03 2.23705e-04 6.24621e-04 1.91940e-02 1.34569e-02 -1.18319e-02 6.21916e-03 -5.77951e-03 5.70413e-04 -5.99513e-03 -4.20553e-04 8.24288e-03 -3.50649e-03
-1.94190e-02 -1.34515e-02 -1.48883e-02 6.46748e-03 1.23785e-02 -2.17452e-02 4.28247e-03 4.73017e-03 -1.34768e-02 -1.35629e-02 9.94911e-03 -2.10279e-02 7.83226e-03 -1.35727e-03 1.75192e-02 -9.85408e-03 -2.66243e-02
-8.22910e-03 -1.00551e-04 2.90335e-02 1.27623e-02 1.85274e-02 1.42977e-02 2.55265e-03 -1.01730e-02 -9.38369e-03 -7.30670e-03 -1.14025e-03 -2.93279e-03 9.28689e-03 1.74499e-02 1.87331e-02 -6.79598e-04 -1.46887e-02
1.93886e-02 -6.49950e-03 1.41560e-02 -6.48376e-03 4.09048e-03 -1.00702e-02 -5.89194e-03 -1.05615e-02 -8.82367e-03 1.27149e-02 1.55366e-02 1.15017e-02 7.77509e-03 -2.57881e-02 -7.07345e-03 -1.17660e-02 -3.23833e-03
-6.57580e-03 -1.40057e-03 1.69030e-02 -1.99960e-02 6.34474e-03 1.44118e-02 -1.98799e-02 -1.90221e-02 -1.96060e-02 8.18947e-03 3.55775e-03 1.52319e-02 -2.63063e-03 -3.93494e-03 -1.87979e-03 5.77225e-03 6.70449e-03
1.17022e-02 1.23803e-02 7.46456e-03 -3.39925e-03 -1.24575e-02 -3.73628e-03 -1.51693e-02 1.56322e-02 5.65269e-03 -5.78422e-03 7.96070e-03 1.48678e-02 -5.72623e-04 2.27026e-02 -4.19735e-03 -1.80549e-03 1.88351e-02
7.07710e-03 -7.85444e-03 -1.28488e-02 1.27613e-02 -1.74148e-03 9.49389e-05 8.50652e-03 -1.51193e-02 7.23484e-03 1.33435e-02 1.09977e-03 8.17342e-03 -5.02098e-03 -5.75898e-03 4.72687e-05 9.98816e-03 1.50185e-02
3.52162e-04 1.02434e-02 6.25962e-03 1.12449e-02 3.03959e-02 -2.57950e-02 1.14564e-02 -2.81973e-03 -2.74388e-03 5.47657e-03 -9.36853e-03 7.97616e-04 1.59499e-02 -4.45216e-03 7.64654e-03 -1.39480e-02 6.92291e-03
5.99265e-03 5.09666e-03 1.26276e-02 -1.14099e-02 5.44001e-03 -1.72403e-02 8.00597e-03 -2.40005e-02 1.22711e-02 1.90928e-02 -1.39668e-02 -1.54373e-03 -7.89815e-03 7.05729e-03 -4.01257e-03 1.64710e-02 5.41481e-03
-2.11408e-03 7.14004e-03 -7.39997e-03 5.81165e-03 1.31521e-02 -4.28317e-03 4.99533e-03 -1.91057e-02 1.19129e-02 2.43675e-02 -1.03759e-02 -2.46517e-03 7.37860e-03 2.02498e-02 -1.10505e-02 -1.61482e-02 1.69693e-02
-7.11110e-03 -4.38502e-03 -3.50740e-03 4.45667e-03 -8.37434e-04 2.21602e-03 -1.50386e-02 -2.30601e-02 -2.20606e-03 1.08288e-02 1.05894e-03 2.42444e-02 1.58618e-02 2.71122e-03 -1.76838e-02 -5.76967e-03 6.08652e-03
-2.13831e-03 -7.33102e-03 -6.03821e-03 1.45723e-02 -1.91143e-02 1.98623e-02 1.73934e-02 -5.71931e-03 3.96386e-04 1.14188e-02 2.52139e-03 4.57260e-03 -1.47311e-02 -3.33241e-03 -1.26398e-02 3.86483e-03 -1.40931e-02
-2.43624e-02 1.11306e-02 -2.23581e-02 2.24682e-02 -3.12079e-02 1.26817e-02 -1.33718e-03 -1.02384e-02 -1.10971e-03 1.38487e-03 -8.52208e-04 -9.41773e-03 -8.27035e-03 -1.32494e-02 -1.33117e-02 3.29556e-02 2.54988e-03
5.36427e-03 -2.53918e-02 1.24104e-02 -7.60914e-03 -3.77823e-02 -5.27874e-03 1.00904e-02 1.98672e-03 -1.19157e-02 -6.85979e-03 -1.73883e-02 -2.99708e-03 -7.09605e-03 -6.82035e-03 -1.68650e-02 4.27968e-03 -7.84553e-03
1.22540e-02 1.03744e-03 7.47659e-03 -1.84459e-02 -2.10309e-02 3.55048e-02 2.57690e-04 -1.84871e-02 -2.94659e-02 -1.40565e-02 -2.29453e-02 1.75025e-02 -1.15781e-02 -2.49124e-02 4.37435e-03 -1.00964e-02 -7.81254e-05
4.35068e-03 -1.60740e-03 1.60585e-02 -1.42431e-02 -9.85262e-03 -1.54712e-02 -1.52370e-03 5.73448e-03 -3.72710e-03 -3.08706e-02 1.45155e-03 -7.11931e-03 4.41390e-03 -1.11120e-02 9.94589e-03 -5.21387e-03 -2.39810e-02
1.27823e-02 5.59281e-03 -5.16839e-03 -8.53299e-03 -1.27178e-02 1.93231e-02 1.68121e-02 6.25078e-03 8.90882e-03 -3.04082e-02 1.42561e-02 -1.36010e-02 2.05523e-02 -2.54143e-02 1.88019e-02 1.53616e-02 -3.31428e-02
2.79842e-04 1.66430e-02 -1.08626e-03 -1.85429e-02 1.85711e-04 -1.88903e-02 4.00925e-04 1.72394e-02 2.17192e-02 -2.06007e-02 8.74387e-03 9.06447e-03 8.18780e-03 6.68765e-03 1.48132e-02 -1.51094e-02 -2.51195e-02
-5.68839e-03 9.18140e-03 6.53692e-04 1.59577e-02 -6.41349e-03 -1.54599e-02 -1.64560e-02 6.32349e-02 4.44549e-04 2.35993e-02 1.40696e-03 -1.53852e-02 -3.18058e-03 4.25899e-02 2.73304e-02 -2.61022e-02 1.08161e-02
4.31824e-04 -1.97635e-03 -1.09023e-02 -5.73491e-03 2.15671e-02 -3.54043e-02 -5.52440e-03 2.61710e-02 2.42899e-02 2.39271e-03 2.13937e-02 3.58436e-04 -5.13645e-03 1.57176e-02 -1.36878e-03 -2.64578e-02 2.51183e-02
-3.95590e-03 -1.03605e-02 -1.89131e-02 -1.23879e-03 4.01848e-02 1.76130e-02 -2.53384e-02 3.75706e-02 4.24856e-04 4.46447e-03 5.45373e-03 -1.54171e-02 2.17249e-03 3.20545e-02 -2.34061e-03 2.91653e-02 3.75281e-02
-1.64771e-03 -2.16985e-02 -6.03214e-03 1.13674e-02 3.63897e-02 2.33877e-02 -5.43482e-03 3.65569e-03 -1.72400e-02 -3.29101e-03 2.16114e-02 -1.11171e-02 -1.24479e-02 7.76360e-03 7.50268e-04 3.67336e-02 2.33255e-02
9.91073e-04 7.45548e-03 1.21483e-02 1.78706e-02 3.32538e-02 5.72500e-03 -1.08625e-02 -4.17598e-02 8.15610e-03 1.79002e-02 7.63403e-03 -2.07686e-02 -1.66953e-02 -1.64662e-02 5.88713e-03 -2.60190e-02 1.60293e-02
-1.23891e-02 -2.85083e-04 5.98430e-03 -6.55788e-03 2.01435e-02 -5.14583e-03 -2.33219e-03 -2.11208e-02 -6.14234e-03 1.59878e-02 5.12388e-03 -1.20758e-03 -1.16105e-02 -8.96817e-03 1.04833e-04 3.78389e-03 -9.44101e-03
1.39007e-02 1.81815e-03 2.10597e-02 1.92653e-02 3.11564e-03 3.37463e-03 2.72416e-02 -3.98168e-02 -1.30481e-02 1.93820e-03 -3.05114e-03 1.50112e-02 1.45372e-02 -1.98582e-02 -7.96953e-03 -1.68438e-02 -3.00601e-02
-6.19760e-03 6.04068e-03 -1.25804e-02 -7.35030e-03 -1.09258e-02 -1.99718e-02 2.05000e-03 1.22899e-02 -1.05175e-03 6.86115e-03 -2.57619e-02 2.73176e-02 1.91432e-02 -1.22331e-02 -9.51541e-03 1.20935e-03 -9.08499e-03
1.94468e-01 1.84305e-03 -3.07288e-03 -1.48314e-02 -5.25978e-02 8.24211e-03 5.14139e-03 6.42220e-03 3.88736e-03 -2.28501e-02 -1.54796e-02 1.75696e-01 2.18164e-01 1.13605e-02 -9.18600e-03 1.60794e-02 1.35129e-04
2.13951e-01 1.71638e-01 2.91191e-01 1.46297e-01 2.11663e-01 3.85570e-01 2.65374e-01 3.62739e-01 3.05394e-03 1.47097e-01 1.43242e-01 1.84975e-01 2.14372e-01 1.29393e-01 1.89058e-01 2.85919e-01 1.31237e-01
3.71341e-01 2.99558e-01 4.55742e-01 2.63548e-01 3.68172e-01 4.69950e-01 3.83221e-01 4.51786e-01 1.46253e-01 3.64693e-01 1.81873e-01 3.10273e-01 2.94180e-01 2.77199e-01 3.31171e-01 3.51315e-01 2.54642e-01
5.22139e-01 4.44759e-01 5.99593e-01 4.66372e-01 5.04760e-01 6.00933e-01 5.80441e-01 6.08124e-01 3.34186e-01 5.31419e-01 3.60880e-01 4.62915e-01 3.83127e-01 4.69119e-01 5.11649e-01 4.53418e-01 4.21455e-01
5.22322e-01 4.59030e-01 5.91018e-01 4.73179e-01 4.99088e-01 6.33508e-01 6.00369e-01 6.22921e-01 5.56464e-01 5.45055e-01 5.96031e-01 4.75877e-01 3.70390e-01 4.87550e-01 5.40748e-01 4.64638e-01 4.36787e-01
5.23402e-01 4.58667e-01 6.30284e-01 4.77548e-01 5.21667e-01 6.09963e-01 5.95098e-01 6.66708e-01 5.62859e-01 5.35457e-01 6.10467e-01 4.63162e-01 3.79681e-01 4.98835e-01 5.32771e-01 4.69924e-01 4.48000e-01
5.45008e-01 4.61621e-01 6.40493e-01 4.72628e-01 5.18430e-01 6.52028e-01 5.94324e-01 6.59001e-01 5.61679e-01 5.46314e-01 6.13086e-01 4.64504e-01 4.03708e-01 5.02311e-01 5.31767e-01 4.64004e-01 4.51112e-01
5.38732e-01 4.70804e-01 5.90256e-01 4.90364e-01 5.30909e-01 6.28769e-01 6.07502e-01 6.77294e-01 5.77324e-01 5.51275e-01 6.07836e-01 4.70713e-01 3.90003e-01 5.12662e-01 5.58451e-01 4.86378e-01 4.30314e-01
5.35111e-01 4.67107e-01 6.24141e-01 4.77112e-01 5.19979e-01 6.27483e-01 5.98970e-01 6.55675e-01 5.79735e-01 5.56005e-01 6.16961e-01 4.68418e-01 3.73432e-01 5.12068e-01 5.36833e-01 4.87171e-01 4.50481e-01
5.33123e-01 4.70565e-01 6.23025e-01 4.81337e-01 5.41680e-01 6.50617e-01 6.11189e-01 6.60923e-01 5.71113e-01 5.26326e-01 6.16605e-01 4.51044e-01 3.67630e-01 5.28853e-01 5.41424e-01 5.04133e-01 4.51940e-01
5.22405e-01 4.89859e-01 6.26846e-01 4.67275e-01 5.16551e-01 6.57845e-01 6.21230e-01 6.35549e-01 5.94534e-01 5.28129e-01 6.12965e-01 4.73774e-01 3.83169e-01 5.14303e-01 5.39126e-01 4.91744e-01 4.58509e-01
5.20888e-01 4.71359e-01 6.42980e-01 4.70982e-01 5.26811e-01 6.63976e-01 6.09513e-01 6.53143e-01 5.82700e-01 5.31781e-01 5.98432e-01 4.75185e-01 3.78241e-01 5.13497e-01 5.38259e-01 5.03022e-01 4.55272e-01
5.42512e-01 4.78440e-01 6.12536e-01 4.56090e-01 5.21587e-01 6.57964e-01 5.98943e-01 6.51695e-01 5.85816e-01 5.30578e-01 6.01216e-01 4.75521e-01 3.88377e-01 5.00421e-01 5.41358e-01 4.83417e-01 4.45564e-01
5.44027e-01 4.76807e-01 6.28806e-01 4.65492e-01 5.06343e-01 6.47203e-01 6.14629e-01 6.81600e-01 5.80478e-01 5.49834e-01 5.90568e-01 4.79431e-01 3.72651e-01 4.97955e-01 5.42531e-01 4.87500e-01 4.36502e-01
5.20097e-01 4.72675e-01 6.09239e-01 4.82841e-01 5.21594e-01 6.37382e-01 5.93952e-01 6.79514e-01 5.66924e-01 5.64623e-01 5.95357e-01 4.61116e-01 3.77768e-01 5.04670e-01 5.45513e-01 5.05136e-01 4.40487e-01
5.29188e-01 4.70298e-01 6.33422e-01 4.76568e-01 5.08494e-01 6.14663e-01 6.08818e-01 6.57029e-01 5.70742e-01 5.44494e-01 6.02453e-01 4.53693e-01 3.86482e-01 5.06388e-01 5.36236e-01 5.05953e-01 4.37926e-01
5.33656e-01 4.73990e-01 6.16135e-01 4.58734e-01 5.23205e-01 6.24247e-01 6.07318e-01 6.68271e-01 5.76491e-01 5.46127e-01 6.05342e-01 4.66665e-01 3.83269e-01 4.97338e-01 5.43328e-01 4.93319e-01 4.34889e-01
5.22464e-01 4.59308e-01 6.23783e-01 4.80174e-01 5.08588e-01 6.45915e-01 6.01358e-01 6.84738e-01 5.80816e-01 5.52755e-01 5.89455e-01 4.64972e-01 3.77941e-01 5.00450e-01 5.56834e-01 4.79344e-01 4.51589e-01
5.37808e-01 4.52095e-01 6.35128e-01 4.83441e-01 4.91715e-01 6.49424e-01 6.03003e-01 7.04797e-01 5.81004e-01 5.48514e-01 5.93169e-01 4.50991e-01 3.89060e-01 5.14791e-01 5.45945e-01 5.03812e-01 4.44890e-01
5.18164e-01 4.64074e-01 6.16975e-01 4.82037e-01 4.96230e-01 6.33391e-01 6.14305e-01 6.60160e-01 5.83862e-01 5.54765e-01 6.02573e-01 4.54768e-01 3.84942e-01 5.13875e-01 5.36445e-01 4.76416e-01 4.50641e-01
5.34337e-01 4.56760e-01 6.18379e-01 4.92436e-01 4.95525e-01 6.47202e-01 6.15342e-01 6.56906e-01 5.73783e-01 5.49380e-01 6.02916e-01 4.46384e-01 3.65692e-01 4.99881e-01 5.48095e-01 4.46498e-01 4.55181e-01
5.15347e-01 4.43000e-01 6.02529e-01 5.04921e-01 5.01339e-01 6.10776e-01 5.98034e-01 6.73387e-01 5.73856e-01 5.61353e-01 6.01508e-01 4.52442e-01 3.54510e-01 5.10073e-01 5.50005e-01 4.62931e-01 4.44517e-01
4.14707e-01 3.64495e-01 5.43830e-01 4.23096e-01 4.04751e-01 5.98578e-01 5.24864e-01 5.65877e-01 5.70150e-01 4.38574e-01 6.02784e-01 3.31907e-01 2.93271e-01 4.40894e-01 4.42753e-01 4.15892e-01 3.82130e-01
2.43466e-01 1.96601e-01 3.61326e-01 2.03647e-01 1.76972e-01 4.48861e-01 3.44161e-01 4.12588e-01 4.76929e-01 2.18730e-01 5.18382e-01 1.67712e-01 1.88217e-01 1.88125e-01 2.40618e-01 3.24846e-01 1.82268e-01
2.18077e-01 1.73745e-01 3.15264e-01 1.64129e-01 -4.50168e-02 4.30767e-01 2.96151e-01 3.72981e-01 1.83858e-01 1.87711e-01 2.51112e-01 1.47805e-01 -2.04958e-02 1.42100e-01 2.11461e-01 2.86796e-01 1.41281e-01
1.54572e-02 -8.13213e-03 -3.76531e-03 -1.73238e-02 -2.32295e-02 9.14183e-03 1.60769e-02 -2.69743e-03 1.68271e-01 6.18149e-03 1.75004e-01 1.47658e-03 -2.86296e-03 -2.69973e-03 7.70039e-03 -1.76756e-02 8.63285e-04
1.02353e-02 -7.99048e-03 5.99587e-03 1.69451e-02 1.17009e-03 2.38352e-02 -3.43657e-03 2.37367e-03 3.79962e-03 1.87449e-03 1.30339e-02 2.53449e-02 6.62934e-03 1.11868e-02 2.58200e-03 9.53990e-03 -8.21496e-03
-3.52705e-03 9.21301e-03 -8.99468e-03 3.84468e-03 6.45543e-03 -1.10817e-02 -1.65887e-02 -1.32235e-03 5.48369e-03 6.73724e-05 -7.22471e-03 -4.95834e-03 -8.96427e-03 -5.20379e-03 -7.71087e-03 -6.85643e-03 -2.16094e-03
3.26702e-03 -5.30323e-03 2.38992e-02 -1.00124e-03 2.35815e-02 1.22766e-03 -3.09810e-03 2.31337e-03 -1.76823e-02 1.15468e-03 -1.06480e-02 -1.45955e-02 7.67028e-03 -4.31691e-03 -1.98371e-02 -6.71894e-03 1.58484e-02
-1.29131e-02 1.52373e-02 9.47632e-06 -2.01115e-02 2.42472e-02 -9.03187e-03 -6.61812e-03 1.54685e-02 -1.92312e-02 6.02523e-03 -2.75611e-04 -6.46646e-03 1.24347e-02 2.68388e-03 4.37788e-03 7.41816e-03 -2.54567e-03
4.45555e-03 2.65043e-03 -9.94373e-03 1.24320e-02 1.80396e-02 -1.51852e-02 1.15698e-02 -9.85807e-03 4.16164e-04 -1.06717e-02 -1.27920e-04 -2.36419e-03 1.61654e-02 -1.27179e-02 1.75638e-03 1.50006e-02 -2.41706e-04
-5.94553e-03 -8.55009e-03 -6.10212e-03 7.65122e-03 2.76941e-02 -1.68709e-02 3.41153e-04 9.39567e-03 3.93348e-02 -2.16265e-02 -3.03282e-05 -1.20176e-02 -5.51532e-03 7.63606e-03 2.42618e-02 6.79782e-03 -3.83892e-03
-2.07686e-02 -1.13504e-02 1.24216e-03 4.76330e-03 2.20295e-03 4.36201e-03 -4.39441e-03 -4.60452e-03 1.62736e-02 1.06509e-02 1.54787e-02 -6.56590e-03 -1.43346e-03 1.81128e-02 4.23967e-03 4.87145e-03 8.20149e-03
-2.03177e-02 1.27723e-02 -9.71176e-03 9.76723e-03 1.19803e-02 -7.59959e-03 6.25078e-03 -1.68438e-02 -2.94083e-02 7.24444e-03 7.21809e-03 -2.81402e-03 2.02357e-02 -9.14534e-03 -1.44657e-03 -1.27018e-03 5.64304e-03
8.10186e-03 1.96560e-02 -7.42875e-03 -4.03581e-03 -1.34621e-02 5.75965e-03 -5.44266e-04 -9.38571e-03 -5.58073e-03 6.71596e-03 1.34793e-02 2.15970e-02 -1.53263e-02 -6.48044e-03 -1.69320e-02 -3.01973e-03 -3.92734e-03
-9.01698e-03 -1.00045e-02 -5.33156e-03 -1.28266e-02 -2.50076e-02 -5.27727e-03 -1.52807e-02 2.52538e-02 2.81862e-02 -2.78722e-02 -2.84718e-02 -6.85582e-03 -6.12800e-03 -3.97475e-04 1.30958e-02 4.31414e-03 -2.70157e-02
2.97143e-02 -2.85526e-03 1.13153e-02 -9.69884e-03 -1.79585e-02 -1.87217e-02 1.64497e-02 -4.97715e-03 -1.52499e-02 1.45083e-02 -7.25261e-03 1.31069e-02 -1.01576e-02 9.46813e-03 -8.07947e-03 -1.50559e-02 1.99579e-02
9.02629e-03 -1.80679e-03 -3.07870e-03 9.41337e-03 3.68826e-03 3.68596e-02 -2.04986e-03 -2.52957e-02 -1.99365e-02 1.91946e-02 6.11378e-03 -4.81821e-03 -2.23063e-03 -1.09950e-02 -1.53433e-03 9.25586e-04 8.03909e-04
5.31665e-03 -1.49568e-02 3.16766e-02 -9.48615e-07 -5.64054e-03 3.65504e-02 4.79904e-03 3.27166e-02 1.34866e-02 -1.25347e-02 1.47773e-03 -1.00485e-03 7.76492e-03 3.80109e-03 -6.96664e-03 -7.19703e-03 -2.49476e-03
-1.08964e-02 1.02599e-02 -1.94080e-02 -9.48615e-07 5.02838e-03 -2.94902e-02 -4.14506e-03 -1.16790e-02 1.34866e-02 -1.25347e-02 1.47773e-03 -1.00485e-03 -6.50936e-04 3.80109e-03 6.15772e-03 6.73152e-03 -2.49476e-03
