# Supplementary material for: Scanless two-photon voltage imaging
Source: Nat Commun. 2024 Jun 14;15:5095. doi: 10.1038/s41467-024-49192-2 (PMC11178882; doi:10.1038/s41467-024-49192-2)
Supplement: Supplementary file 4 — Source Data [file 41467_2024_49192_MOESM4_ESM.zip › upd_source_data_files/figure_2/figure_2b_init_protocol_1_weighted_df_f_traces_all_cells_holography.txt]

-6.60267e-04 1.24238e-02 -6.74072e-03 -6.26327e-03 -1.63112e-02 5.69500e-03 2.87743e-03 2.95991e-03 2.53050e-03 -3.27350e-04 -4.82213e-03 2.01033e-03 -4.82213e-03 -5.56411e-03 -1.04448e-02
2.19979e-03 -5.07123e-03 -7.13331e-04 3.42589e-03 9.04141e-03 5.91983e-03 -1.06120e-02 -3.77543e-03 3.21744e-03 1.34496e-03 1.53611e-03 -3.19706e-03 1.53611e-03 3.37969e-03 1.23958e-02
-3.28960e-03 -2.24449e-02 1.37210e-02 8.20031e-03 2.50124e-02 -1.53608e-02 -2.69017e-03 -1.54319e-03 -5.06891e-03 -6.52255e-03 -4.88885e-06 3.12487e-03 -4.88885e-06 3.23960e-03 -5.61575e-03
2.08757e-03 1.10533e-02 6.84146e-03 5.23614e-04 -2.27142e-04 3.92357e-04 1.00304e-02 2.30215e-03 -9.75776e-03 -6.83353e-04 1.00845e-02 2.95218e-03 1.00845e-02 2.54343e-03 7.88202e-03
1.90219e-03 -4.21329e-03 -6.24478e-03 5.40229e-03 -8.80106e-03 -1.51269e-02 1.70678e-02 -6.52903e-03 7.73137e-04 1.44976e-02 4.78296e-03 -7.29310e-03 4.78296e-03 5.34506e-04 9.32551e-03
-1.33719e-03 -3.94059e-03 -3.45159e-03 -9.80801e-03 -1.80857e-03 -1.40789e-03 -3.45617e-04 7.06242e-03 -4.65227e-04 1.05675e-03 -3.23102e-03 -5.04572e-03 -3.23102e-03 1.76545e-03 1.20444e-03
3.57238e-04 8.87141e-04 -2.80911e-03 -2.55006e-03 -5.41180e-03 2.96309e-03 -7.82236e-03 5.27525e-03 1.16007e-02 -5.20541e-03 -3.12854e-03 -4.47702e-03 -3.12854e-03 2.45300e-03 1.69784e-03
-8.59705e-03 6.53885e-03 -1.44027e-03 -9.62022e-03 -3.71849e-03 2.26760e-02 -7.34489e-03 -7.84149e-03 2.61880e-03 -4.65641e-04 -5.35249e-03 2.78946e-03 -5.35249e-03 5.52040e-03 -1.85484e-02
-1.17120e-03 -1.67087e-03 -4.13342e-03 -6.24608e-03 -1.59916e-04 8.73734e-03 -7.28480e-03 1.11057e-02 -4.01168e-04 3.94414e-03 8.36287e-03 6.87574e-03 8.36287e-03 4.97792e-03 -6.70098e-03
1.47573e-03 1.85603e-02 -1.43728e-03 -3.06024e-03 -1.66794e-02 -3.68524e-03 8.28365e-03 -1.38423e-03 2.19635e-03 -4.75884e-03 -3.47566e-03 -1.57024e-02 -3.47566e-03 -5.73158e-03 3.77680e-03
8.41880e-03 -1.25130e-02 -4.83778e-04 8.25409e-03 1.66510e-02 -4.74606e-04 -1.08086e-02 -7.14849e-03 -3.35240e-03 -1.24664e-02 -4.50305e-03 2.11121e-03 -4.50305e-03 -1.02313e-02 1.08164e-03
6.62381e-04 3.41366e-03 7.03972e-03 2.70498e-03 2.31399e-03 -9.53954e-03 7.03545e-03 -1.74423e-03 -4.58397e-03 8.13295e-03 -3.37718e-03 2.21763e-02 -3.37718e-03 -9.06037e-03 2.43328e-03
4.60488e-02 9.59825e-02 7.83675e-02 1.51198e-02 1.33739e-01 7.92403e-02 8.10966e-02 1.33066e-01 4.14324e-02 9.45919e-02 9.39365e-02 1.12078e-01 9.39365e-02 5.92023e-02 -7.01696e-04
7.23453e-02 1.47739e-01 1.05383e-01 8.36766e-02 1.65696e-01 1.13569e-01 8.39662e-02 1.68056e-01 5.53608e-02 1.25130e-01 1.10726e-01 1.50199e-01 1.10726e-01 7.75553e-02 8.63929e-02
3.27266e-01 4.68994e-01 4.07272e-01 1.35261e-01 3.58182e-01 2.96370e-01 3.19195e-01 3.98100e-01 2.65364e-01 3.53748e-01 2.82498e-01 4.13656e-01 2.82498e-01 2.29876e-01 1.27003e-01
3.51282e-01 5.05619e-01 4.25265e-01 5.49572e-01 3.83904e-01 3.18613e-01 3.41211e-01 4.11729e-01 3.15773e-01 3.72999e-01 2.93871e-01 4.40204e-01 2.93871e-01 2.38560e-01 4.48245e-01
3.56980e-01 4.94922e-01 4.32841e-01 5.83127e-01 3.97570e-01 3.15674e-01 3.53763e-01 4.28185e-01 3.32045e-01 3.90537e-01 3.15643e-01 4.25662e-01 3.15643e-01 2.44076e-01 4.92867e-01
3.50202e-01 5.01002e-01 4.33032e-01 5.90047e-01 3.95722e-01 3.18420e-01 3.51895e-01 4.30316e-01 3.31066e-01 4.02630e-01 3.17967e-01 4.38345e-01 3.17967e-01 2.40995e-01 5.06029e-01
3.53536e-01 5.09533e-01 4.20015e-01 5.87560e-01 4.03858e-01 3.20274e-01 3.52869e-01 4.18314e-01 3.37494e-01 4.11072e-01 2.96847e-01 4.31922e-01 2.96847e-01 2.51873e-01 5.01989e-01
3.59736e-01 4.98407e-01 4.24739e-01 5.91692e-01 4.13733e-01 3.16918e-01 3.54902e-01 4.37078e-01 3.28901e-01 3.94894e-01 2.98886e-01 4.30730e-01 2.98886e-01 2.54448e-01 5.07238e-01
3.63644e-01 5.12486e-01 4.22036e-01 5.87688e-01 4.19250e-01 3.26308e-01 3.70387e-01 4.32107e-01 3.37622e-01 3.89609e-01 3.05042e-01 4.39189e-01 3.05042e-01 2.57168e-01 5.06997e-01
3.69184e-01 5.08839e-01 4.36553e-01 5.91503e-01 4.03291e-01 3.28246e-01 3.66198e-01 4.22929e-01 3.45801e-01 3.90816e-01 3.05891e-01 4.30233e-01 3.05891e-01 2.62504e-01 5.07264e-01
3.67830e-01 5.04684e-01 4.33544e-01 5.98135e-01 3.87959e-01 3.33273e-01 3.76230e-01 4.32868e-01 3.44399e-01 3.96430e-01 3.09720e-01 4.33160e-01 3.09720e-01 2.56387e-01 5.03032e-01
3.72583e-01 5.00895e-01 4.34756e-01 6.02760e-01 3.95652e-01 3.20484e-01 3.63481e-01 4.18666e-01 3.38585e-01 3.73417e-01 3.29569e-01 4.37508e-01 3.29569e-01 2.52907e-01 5.10377e-01
3.67907e-01 5.04143e-01 4.30937e-01 5.96302e-01 3.99017e-01 3.21113e-01 3.51233e-01 4.24162e-01 3.42236e-01 3.79208e-01 3.31403e-01 4.23666e-01 3.31403e-01 2.54809e-01 5.09497e-01
3.66413e-01 5.09479e-01 4.27086e-01 5.95632e-01 4.10959e-01 3.26711e-01 3.58241e-01 4.38839e-01 3.38376e-01 3.78767e-01 3.27295e-01 4.22750e-01 3.27295e-01 2.55304e-01 5.04339e-01
3.64140e-01 5.02089e-01 4.22633e-01 5.97376e-01 4.15343e-01 3.24417e-01 3.48966e-01 4.38282e-01 3.38416e-01 3.81985e-01 3.40497e-01 4.26534e-01 3.40497e-01 2.55264e-01 5.10824e-01
3.70373e-01 5.03170e-01 4.22380e-01 5.89811e-01 3.98455e-01 3.18147e-01 3.49544e-01 4.31601e-01 3.36638e-01 3.78435e-01 3.31635e-01 4.49725e-01 3.31635e-01 2.47468e-01 5.09660e-01
3.65134e-01 5.01864e-01 4.17899e-01 5.94251e-01 3.98664e-01 3.25114e-01 3.44427e-01 4.32368e-01 3.34483e-01 3.78521e-01 3.22912e-01 4.45810e-01 3.22912e-01 2.46113e-01 5.14948e-01
3.73347e-01 5.07406e-01 4.21859e-01 5.94917e-01 4.00883e-01 3.16322e-01 3.66134e-01 4.20297e-01 3.28578e-01 3.76920e-01 3.12708e-01 4.43507e-01 3.12708e-01 2.46278e-01 5.13503e-01
3.77019e-01 4.93142e-01 4.07973e-01 5.86554e-01 4.02932e-01 3.13034e-01 3.48922e-01 4.16596e-01 3.36436e-01 3.73776e-01 3.20666e-01 4.26997e-01 3.20666e-01 2.44907e-01 5.18703e-01
3.81944e-01 5.05090e-01 4.13413e-01 5.93849e-01 3.78449e-01 3.21050e-01 3.44949e-01 4.18929e-01 3.26717e-01 3.82455e-01 3.21517e-01 4.32848e-01 3.21517e-01 2.45752e-01 4.98274e-01
3.77344e-01 4.98519e-01 4.17341e-01 5.92191e-01 3.83656e-01 3.16404e-01 3.45030e-01 4.12420e-01 3.34445e-01 3.89390e-01 3.24851e-01 4.31729e-01 3.24851e-01 2.38159e-01 5.13710e-01
3.49933e-01 4.82751e-01 4.11177e-01 5.91158e-01 3.75828e-01 2.99179e-01 3.27569e-01 3.86092e-01 3.25612e-01 3.78157e-01 3.01336e-01 4.08430e-01 3.01336e-01 2.26526e-01 5.13118e-01
7.85894e-02 1.59659e-01 1.21637e-01 5.51816e-01 1.93636e-01 1.44288e-01 1.39755e-01 1.71678e-01 1.56558e-01 1.47796e-01 1.18827e-01 1.17635e-01 1.18827e-01 8.70379e-02 5.04294e-01
4.66989e-02 8.01068e-02 6.52585e-02 1.36767e-01 1.30186e-01 8.47431e-02 7.15133e-02 1.23706e-01 8.34866e-02 8.39782e-02 8.48265e-02 6.83646e-02 8.48265e-02 6.62488e-02 2.17123e-01
-1.05737e-02 -1.96424e-03 -6.18309e-03 6.35725e-02 3.44441e-03 -2.41938e-03 7.22846e-03 -6.25029e-03 7.07356e-02 -4.71599e-03 -2.27805e-03 -2.46237e-02 -2.27805e-03 1.62073e-02 1.23750e-01
-3.81747e-03 -9.36963e-03 -2.88103e-04 -1.76229e-02 -1.82954e-03 -1.26500e-02 7.00986e-03 -4.07241e-03 1.05513e-02 6.13803e-03 2.10658e-03 -5.02527e-03 2.10658e-03 1.34265e-02 2.29487e-02
-6.23989e-03 -1.49080e-02 2.63991e-03 -1.17924e-02 4.69776e-03 -4.82424e-04 1.98618e-03 1.77188e-02 -2.86063e-03 1.87685e-03 8.80456e-03 -9.33980e-03 8.80456e-03 -1.21076e-04 -2.26407e-03
-7.08628e-04 9.29199e-04 -4.22116e-03 -1.51648e-02 -5.44306e-03 2.21008e-03 -2.62421e-04 1.35743e-02 4.83353e-03 -1.74868e-03 5.59288e-03 3.38027e-04 5.59288e-03 7.00845e-03 -1.11778e-02
9.67726e-03 -6.17717e-03 7.36603e-03 -8.51713e-03 8.24780e-03 2.12374e-03 -1.30626e-03 4.47864e-03 3.75716e-03 3.89983e-03 1.88934e-02 7.03794e-05 1.88934e-02 -1.17717e-03 -6.53470e-03
5.46665e-03 -4.41286e-04 3.72928e-03 3.77977e-03 1.74120e-03 4.73069e-03 4.40617e-03 -8.89286e-03 -9.90820e-03 2.47271e-02 7.19295e-03 -4.09275e-04 7.19295e-03 1.63704e-03 7.64685e-03
1.49003e-02 2.01653e-02 9.71610e-04 1.54987e-02 3.30071e-03 2.17074e-03 6.56480e-04 -1.42660e-03 -4.63022e-03 6.96936e-03 4.00998e-03 -1.45033e-03 4.00998e-03 5.89546e-03 6.69583e-03
-1.78739e-04 3.12019e-03 3.86604e-03 9.90388e-03 -2.81325e-02 4.65358e-03 -1.63113e-02 -5.10124e-03 -1.26695e-02 -7.28258e-03 -1.08546e-02 5.12718e-03 -1.08546e-02 5.61270e-03 -7.71126e-03
-7.49907e-03 -7.27881e-03 5.19583e-03 1.00832e-02 -1.07491e-02 3.92220e-03 -1.93758e-02 -8.61336e-03 -5.31394e-03 3.19792e-03 -9.88934e-03 2.73242e-02 -9.88934e-03 -1.01930e-02 -3.69597e-03
-1.30501e-03 1.24749e-02 -7.28731e-04 1.51915e-02 1.76427e-02 4.16290e-03 -8.52515e-03 -7.05099e-03 3.92282e-04 -2.69913e-02 -7.40294e-03 6.62097e-03 -7.40294e-03 -1.52145e-02 4.69509e-03
-2.17564e-03 1.89467e-02 -1.15691e-03 5.12148e-03 7.36039e-03 1.29600e-02 3.33915e-03 6.76173e-03 -5.20116e-04 -2.32062e-02 -2.14756e-02 1.39486e-02 -2.14756e-02 -2.64766e-02 5.25039e-03
-2.85269e-03 -8.63776e-03 1.73878e-03 5.15556e-03 4.21846e-03 6.71426e-03 1.07255e-02 -5.94288e-03 8.37394e-04 -1.01584e-02 4.22505e-03 -7.08624e-03 4.22505e-03 -1.29196e-02 -5.23088e-03
1.94473e-03 -5.37462e-03 2.76761e-03 7.29562e-03 -2.94592e-03 -1.23190e-02 4.78135e-03 -6.86135e-03 7.83093e-03 -4.87783e-03 -9.67001e-03 1.45416e-02 -9.67001e-03 -5.67308e-03 -1.01355e-02
-2.83639e-03 5.96281e-03 -5.97674e-03 4.84777e-03 4.79176e-03 -1.04829e-02 1.44785e-02 -1.89558e-03 1.24439e-02 6.44557e-04 -1.42240e-03 -1.86463e-03 -1.42240e-03 4.09546e-03 -3.61313e-04
2.97088e-03 4.41865e-03 -1.73599e-02 -2.08792e-02 -1.41978e-02 -1.61555e-02 1.09901e-02 1.95792e-03 7.28218e-03 -2.60273e-03 -4.63221e-03 -2.77508e-03 -4.63221e-03 -2.12426e-03 3.76144e-03
3.25861e-03 -9.63815e-03 -1.29613e-02 -6.16753e-03 -3.72626e-03 -1.50828e-02 -6.52951e-03 3.18778e-03 -1.40033e-05 2.28416e-02 7.31909e-04 -3.96214e-03 7.31909e-04 -2.06454e-04 -1.35125e-02
9.89075e-03 -5.97408e-03 5.27455e-03 6.18226e-03 3.58882e-03 6.53990e-03 1.32150e-03 4.89609e-03 3.71251e-03 3.31838e-02 -8.86024e-03 -1.36160e-03 -8.86024e-03 -4.42725e-03 -1.28935e-02
1.41861e-03 1.55720e-02 -3.52249e-03 8.70755e-03 1.30602e-02 1.67840e-02 -1.66638e-02 8.30408e-03 1.31302e-03 6.38280e-03 -1.20035e-03 -9.35138e-03 -1.20035e-03 4.86153e-03 -3.71324e-03
-3.45959e-03 4.54243e-03 3.66907e-03 3.94234e-03 4.88354e-03 4.32665e-04 -6.12414e-03 -3.37446e-04 -4.68909e-03 -7.39612e-03 -9.29870e-04 -4.88810e-03 -9.29870e-04 6.73794e-03 5.10728e-03
2.14514e-03 -7.53751e-03 -3.60081e-03 -8.08850e-03 5.24764e-03 -1.12615e-03 -7.52812e-03 1.40034e-03 -9.26892e-03 -1.61345e-02 1.72402e-02 -8.34212e-03 1.72402e-02 8.42317e-03 5.42595e-03
-1.31696e-02 -9.89399e-03 -5.90432e-03 -1.13161e-02 -3.53269e-03 -5.80292e-03 2.52455e-03 7.61403e-03 9.86524e-05 -3.31257e-03 7.95178e-03 1.32555e-02 7.95178e-03 9.78008e-03 5.35014e-03
-5.32343e-03 1.84017e-03 1.18326e-02 7.48612e-03 2.48134e-03 1.58547e-02 4.78417e-03 5.26893e-03 -2.39463e-03 -5.33917e-04 1.52591e-02 3.25471e-03 1.52591e-02 1.07016e-02 9.22767e-04
5.20076e-03 1.55769e-03 1.58580e-02 -3.94870e-03 -1.33929e-02 -7.60146e-03 1.03808e-02 -1.07442e-02 -8.51885e-03 6.72053e-03 2.94378e-03 -2.99767e-03 2.94378e-03 2.09924e-03 6.73528e-03
-2.45912e-03 -3.01493e-03 9.74101e-03 1.06877e-03 -3.22243e-04 1.33254e-03 7.34583e-03 -1.49338e-03 -7.85053e-03 1.18662e-02 -5.52608e-03 -5.87552e-03 -5.52608e-03 -6.54167e-03 -6.49334e-03
-4.44273e-03 -1.09949e-02 8.80596e-04 -4.88373e-03 -1.39499e-02 -4.43080e-03 -3.35973e-03 -7.17686e-03 -1.21285e-03 4.96222e-03 1.91488e-03 -1.20730e-02 1.91488e-03 1.99662e-03 9.20028e-03
6.28203e-03 -2.45361e-03 1.17859e-03 -1.16406e-02 -1.84044e-02 6.09141e-03 -3.67087e-04 -2.92303e-03 4.36357e-03 -1.14891e-02 1.43613e-03 -3.25339e-03 1.43613e-03 1.69651e-04 2.21558e-02
-1.26866e-03 -9.25339e-03 1.01095e-02 -1.26220e-02 1.34650e-02 -5.21104e-03 -4.56417e-03 -4.15827e-03 9.25080e-03 -2.00542e-02 -1.82061e-03 -1.91450e-03 -1.82061e-03 6.68800e-03 7.46461e-03
1.80309e-03 8.13237e-03 -3.78162e-03 -4.14515e-04 9.50354e-03 -5.61701e-03 -3.62360e-03 -9.41132e-03 7.78115e-03 -1.22897e-02 -8.66018e-03 -8.17212e-03 -8.66018e-03 -9.80054e-05 1.01641e-02
-1.63938e-03 -4.41982e-03 2.28156e-03 1.20212e-04 1.07742e-02 1.56834e-02 1.24602e-02 6.99142e-03 3.52994e-03 -1.73251e-02 4.67259e-03 8.08423e-03 4.67259e-03 1.00164e-02 -3.04981e-03
-5.41190e-03 1.96758e-03 -1.31305e-02 2.95042e-03 9.52094e-03 1.05036e-02 7.10648e-03 -2.04418e-03 5.42634e-03 9.53604e-03 1.59075e-02 2.12467e-02 1.59075e-02 -2.72564e-03 -7.09986e-03
7.99341e-04 1.79483e-02 -1.30140e-02 -2.97925e-03 2.40020e-03 2.02385e-03 3.80041e-03 3.95744e-03 -1.98006e-03 1.12855e-02 -2.27714e-03 3.31415e-03 -2.27714e-03 -8.07768e-03 -1.73879e-02
1.42400e-03 2.75570e-03 -8.62126e-03 1.16808e-02 1.37816e-02 -2.12154e-03 -8.79900e-03 9.47812e-03 -1.10449e-03 9.53478e-03 1.47058e-03 -7.67747e-03 1.47058e-03 -5.33014e-03 -5.80899e-03
1.31855e-02 -9.56275e-03 -1.01081e-02 1.57451e-03 -3.46155e-03 -7.09021e-03 -1.89891e-03 1.62361e-02 2.96675e-03 7.47520e-03 -9.86761e-04 -1.43160e-03 -9.86761e-04 -1.59889e-02 1.31306e-03
7.03244e-03 6.13680e-03 6.14721e-03 4.80473e-03 -1.08645e-02 -7.77726e-03 -1.89093e-02 6.40136e-03 -6.06843e-03 -8.36455e-03 -1.04306e-02 -6.81039e-03 -1.04306e-02 -8.01598e-03 -2.81654e-03
-2.19744e-03 -2.21118e-03 -2.87540e-03 6.85534e-03 -1.06406e-02 -1.31343e-02 -3.14478e-03 5.03293e-03 -5.57197e-03 4.49266e-03 -1.10373e-02 9.68275e-03 -1.10373e-02 -2.57773e-03 -5.99517e-03
1.60173e-03 1.12892e-02 6.92940e-03 1.13480e-02 -7.45497e-03 -5.19748e-03 -1.76987e-03 -8.67811e-03 -6.57761e-03 -6.24848e-04 -1.71131e-02 1.10664e-02 -1.71131e-02 3.52324e-03 -6.47087e-03
-7.18053e-03 4.46358e-05 6.50582e-03 2.58040e-03 -1.00779e-02 -1.14608e-02 9.37485e-04 -1.50425e-02 -3.58798e-03 2.25106e-03 -4.71999e-03 8.30041e-03 -4.71999e-03 6.51391e-03 -1.89494e-02
-4.64002e-03 4.84833e-03 1.18084e-02 2.31291e-02 -7.51831e-04 8.12318e-03 -3.98705e-03 -1.27262e-02 -4.42335e-04 2.03209e-02 -6.78475e-03 -8.25269e-03 -6.78475e-03 3.89405e-03 -5.45071e-03
-1.27993e-02 -1.28901e-03 -1.28091e-04 7.69388e-04 -1.54832e-02 6.90489e-03 2.45197e-02 -1.47531e-02 1.04787e-03 3.00198e-02 1.01860e-02 -8.66958e-03 1.01860e-02 2.47458e-05 -9.57852e-03
-7.02029e-03 -1.51573e-02 -2.52878e-03 -6.46976e-03 8.01848e-03 3.08992e-03 4.19429e-03 -4.55349e-03 2.00813e-03 1.14881e-02 -3.41996e-03 -7.49127e-03 -3.41996e-03 4.01953e-03 1.51425e-02
-3.56072e-03 -5.33470e-03 4.30347e-03 -7.51755e-03 1.07320e-02 1.26642e-02 9.57722e-03 6.45679e-03 -2.92840e-03 -1.11584e-02 8.30009e-04 -3.71480e-03 8.30009e-04 -5.41937e-03 7.00497e-03
1.46603e-02 6.84862e-03 -1.25121e-04 -1.76956e-02 6.23063e-03 -1.01614e-02 -2.10115e-02 1.03516e-02 -2.18699e-03 -8.45903e-03 5.06620e-03 -8.75316e-03 5.06620e-03 7.77847e-04 7.93562e-03
2.61782e-03 -8.42072e-03 -1.98255e-03 -1.02509e-02 3.04007e-03 4.32627e-03 -1.38283e-02 9.34099e-03 5.92705e-03 -1.94072e-02 8.47050e-03 7.95676e-03 8.47050e-03 -3.73039e-03 2.66115e-03
1.13575e-02 3.55353e-04 2.86860e-03 -2.81945e-03 3.27927e-03 1.32305e-02 -8.24641e-03 8.82169e-03 -3.89095e-04 -2.21140e-02 1.00927e-02 6.71861e-03 1.00927e-02 7.12852e-03 -4.83138e-03
1.04635e-02 1.68918e-03 -1.27444e-02 -1.48552e-03 2.61246e-02 1.11901e-02 -9.16668e-03 6.18696e-03 3.42355e-03 -2.45005e-02 -6.65820e-04 -9.87262e-03 -6.65820e-04 -1.99556e-03 1.74446e-02
6.94395e-04 -5.14292e-03 4.16294e-04 -6.92243e-03 2.35035e-03 -1.34326e-02 2.12259e-02 4.44254e-03 3.92365e-04 -2.47879e-02 2.19095e-02 -3.23172e-03 2.19095e-02 -7.59925e-03 2.70643e-02
2.43173e-03 7.94538e-03 -1.47373e-02 -1.46351e-02 -3.39381e-03 -6.17202e-04 3.08873e-02 -1.91845e-02 1.56076e-02 -7.39621e-03 1.58653e-02 1.17741e-02 1.58653e-02 1.41627e-02 1.12615e-02
-1.11438e-02 7.53918e-03 8.71865e-03 -1.20316e-02 -1.63453e-02 -2.28283e-03 9.18887e-03 2.56837e-03 -2.28040e-04 8.61627e-04 3.96957e-03 2.10533e-03 3.96957e-03 1.29520e-02 6.29231e-03
-1.31450e-02 -7.54121e-03 4.55246e-03 2.40435e-03 -2.77477e-03 -5.32793e-03 5.23023e-03 3.93924e-03 2.36733e-03 1.09817e-02 -2.71212e-03 6.19568e-03 -2.71212e-03 8.01782e-03 3.82133e-03
-1.42235e-02 -6.73119e-03 2.29799e-03 -1.73907e-03 2.50782e-04 -9.39388e-03 -7.83178e-03 7.06240e-03 -2.36886e-04 2.62139e-02 -7.69759e-03 8.90313e-03 -7.69759e-03 4.87244e-03 -1.38862e-03
-7.87108e-03 1.44847e-03 4.80540e-03 1.52133e-02 -2.42344e-02 5.00932e-03 -1.13583e-02 -2.76538e-04 -4.44168e-03 2.06653e-02 -5.97062e-03 6.00899e-03 -5.97062e-03 1.32887e-03 -1.74454e-02
5.29203e-03 1.11774e-02 1.42953e-04 1.08875e-02 -8.66381e-04 2.75697e-04 -1.04195e-02 3.54196e-03 -1.20288e-03 9.84307e-03 -1.55403e-02 -5.56904e-03 -1.55403e-02 -8.84335e-03 -1.69288e-02
1.78324e-02 -2.02053e-03 -7.60866e-03 5.94381e-03 1.83933e-02 -1.77271e-03 -6.06926e-03 -1.04144e-02 -9.35513e-03 4.14353e-03 -3.58242e-02 -1.15789e-03 -3.58242e-02 -7.16531e-03 -3.98878e-02
7.35365e-03 1.38643e-03 3.20948e-03 1.76142e-02 6.48501e-03 2.96550e-03 3.27257e-03 1.66308e-03 8.19631e-04 6.58928e-03 -4.69341e-03 -1.28291e-02 -4.69341e-03 -7.29306e-03 -2.50776e-02
6.42334e-03 -3.13027e-03 5.64678e-03 1.32919e-02 -1.85543e-02 -2.07069e-02 -4.76186e-03 -7.28787e-03 -3.84785e-03 -3.71465e-03 -3.74876e-03 3.04486e-03 -3.74876e-03 -8.45709e-03 -5.34844e-04
3.95125e-03 1.21217e-02 9.89964e-03 5.49889e-03 4.96485e-03 1.41724e-02 -6.00035e-03 5.41368e-04 -1.07936e-02 7.93920e-03 1.73913e-02 -1.19495e-02 1.73913e-02 -1.33328e-02 6.26296e-03
-6.54650e-03 -8.58211e-05 -7.36491e-03 5.57649e-04 1.28354e-02 1.10048e-02 1.22960e-03 -1.13486e-02 -3.01447e-03 2.90801e-03 3.96034e-04 -1.44404e-02 3.96034e-04 -1.11537e-02 2.04789e-02
-9.84999e-03 -5.95824e-03 -1.48149e-03 -3.30338e-03 -5.60065e-03 9.80646e-03 -9.91204e-03 1.58718e-03 4.25397e-03 6.38931e-04 3.21787e-03 7.91915e-03 3.21787e-03 -5.59080e-03 1.33769e-02
-1.59294e-03 3.57768e-03 -7.31562e-03 -2.52145e-03 -1.67740e-03 1.19168e-03 -1.58584e-02 -9.64031e-03 8.19397e-03 -7.41258e-03 1.14902e-02 -6.16704e-03 1.14902e-02 -7.12846e-03 1.30209e-02
-4.43180e-03 -2.09515e-02 -5.17562e-03 -1.95673e-03 -2.95210e-03 6.61928e-04 6.99322e-03 -3.95147e-03 1.23915e-03 -1.14261e-02 9.83275e-03 -1.02648e-03 9.83275e-03 -5.33804e-03 1.24414e-02
1.15576e-02 -6.10180e-03 -3.06929e-03 -5.12671e-03 -2.26662e-03 -4.99677e-03 1.02551e-02 -3.90313e-03 -2.73703e-03 -1.23442e-02 -1.89760e-02 1.74858e-02 -1.89760e-02 1.80673e-02 5.82046e-03
3.17803e-03 -1.01952e-02 4.35212e-03 -4.78960e-03 1.65836e-02 -1.84576e-02 1.68122e-03 -2.46132e-03 -2.35039e-03 -4.25713e-03 -1.13095e-02 8.71496e-04 -1.13095e-02 1.85899e-02 -3.83541e-03
4.04030e-03 1.94689e-02 5.65392e-03 -1.41483e-02 6.26027e-03 4.51306e-03 4.34681e-03 4.03191e-03 3.39215e-03 -4.72267e-03 1.72749e-02 -1.81491e-02 1.72749e-02 1.07593e-02 -7.17268e-03
3.84161e-04 5.56267e-03 -1.50540e-03 -2.22514e-03 -4.47816e-03 3.22022e-03 2.87926e-04 2.28197e-02 1.27239e-02 -2.81106e-03 7.60288e-03 7.83716e-03 7.60288e-03 8.73825e-03 -1.04842e-02
-5.20555e-03 -1.80285e-03 -2.40275e-04 9.03130e-04 -1.24125e-02 9.93062e-03 2.48650e-02 1.36153e-02 -4.21585e-03 -3.67415e-03 1.90592e-02 1.19732e-02 1.90592e-02 1.23126e-02 -2.02143e-02
-4.93652e-03 1.36660e-02 4.71558e-03 -1.79816e-02 4.21446e-03 -9.81942e-03 6.84481e-03 1.66757e-02 9.38165e-03 7.72122e-03 1.30966e-03 2.01254e-02 1.30966e-03 7.12134e-03 1.18604e-02
-1.42545e-02 -1.24576e-03 -3.29131e-03 4.62234e-03 7.53305e-03 -9.10689e-03 -7.06778e-03 7.81290e-03 -2.99031e-03 1.52405e-02 -1.20031e-02 9.86525e-03 -1.20031e-02 2.05866e-03 9.10157e-03
-8.75031e-04 1.84390e-03 1.00819e-02 -2.77309e-03 -6.61856e-03 -3.42688e-03 1.80214e-03 2.30634e-03 -5.34984e-04 -1.27032e-02 -6.38267e-03 -2.57008e-03 -6.38267e-03 -7.02508e-03 1.08968e-02
-3.30977e-03 3.13758e-03 2.21576e-03 -1.10941e-02 -1.53157e-02 8.86045e-03 3.70039e-03 -9.13498e-03 -4.87206e-03 -7.68859e-03 -4.74348e-03 -8.29331e-03 -4.74348e-03 -7.56482e-03 4.97438e-03
4.46388e-04 6.18064e-03 -5.84667e-03 -5.14873e-03 -3.25340e-03 6.07907e-04 7.82428e-03 -4.32247e-03 -9.49960e-03 2.39551e-03 5.65272e-03 5.04735e-03 5.65272e-03 -1.12162e-02 4.62967e-03
7.38576e-03 -8.03242e-03 -1.20175e-02 -8.62693e-03 -1.49671e-02 6.69527e-03 1.58231e-02 -1.37508e-02 -6.09840e-04 1.15932e-02 4.97376e-03 3.97439e-04 4.97376e-03 -4.77832e-04 -2.32994e-03
4.91052e-03 8.62209e-03 7.13985e-03 1.46880e-02 5.94898e-03 -7.13803e-03 -3.52910e-03 2.17876e-03 -5.30527e-04 6.24984e-03 1.33400e-02 -1.86906e-02 1.33400e-02 -7.20501e-03 -1.75513e-02
-5.78146e-03 -1.78153e-02 -5.46273e-03 6.74335e-03 1.29534e-02 3.87363e-03 -1.90744e-02 -9.44620e-03 6.23621e-04 1.11830e-02 -1.01649e-02 -1.20407e-02 -1.01649e-02 -2.89029e-03 4.37346e-03
8.81913e-03 -2.20912e-02 -6.87087e-03 1.86339e-02 1.51374e-02 9.61164e-03 -2.24899e-02 -2.37588e-02 -1.37959e-03 -5.71582e-03 -7.59097e-03 -1.93834e-02 -7.59097e-03 -7.06743e-03 -6.12220e-04
-2.61579e-03 -9.76956e-03 4.12556e-03 1.92471e-02 9.38005e-03 6.11093e-03 -2.72010e-02 4.56379e-03 7.63583e-03 5.93083e-03 -1.73731e-02 2.41429e-03 -1.73731e-02 -3.13795e-03 -7.72030e-03
6.77849e-03 -7.02065e-03 -1.05524e-03 7.92592e-03 1.28876e-03 -6.24393e-04 -1.78874e-02 -1.02751e-02 3.60071e-03 -4.12490e-03 -1.27949e-02 1.28293e-02 -1.27949e-02 -5.93550e-03 -3.88432e-03
1.30927e-02 1.11430e-02 -9.40568e-03 -9.78556e-04 -1.39789e-02 -1.56158e-02 -9.65601e-03 -4.66611e-03 5.89828e-03 -1.42334e-02 -6.18405e-03 6.04508e-03 -6.18405e-03 -1.38285e-03 -3.91699e-03
2.22717e-03 1.75439e-02 5.18543e-03 8.30586e-03 2.03637e-03 2.56157e-03 9.61596e-03 4.25302e-03 -4.51517e-03 -6.54069e-03 2.43204e-03 -1.10132e-02 2.43204e-03 2.59908e-03 -1.24894e-02
6.10452e-04 2.90338e-02 2.23215e-02 7.44069e-03 9.18309e-03 -1.32540e-02 1.40204e-02 9.84047e-03 -4.36718e-03 -1.49990e-02 7.85098e-03 7.38403e-03 7.85098e-03 1.93900e-03 6.90976e-03
-1.90434e-03 9.60117e-03 8.15411e-03 1.43495e-02 -4.70981e-03 -3.74817e-03 7.00006e-03 1.42580e-02 -3.04148e-03 7.38118e-03 1.61281e-02 4.45007e-03 1.61281e-02 1.23465e-02 3.94264e-03
-6.29460e-03 -5.30949e-03 7.08625e-03 1.82805e-03 1.99495e-02 9.40862e-03 1.85129e-02 1.04498e-02 4.88528e-04 1.55747e-02 6.09438e-03 1.14354e-02 6.09438e-03 7.10529e-03 5.94285e-03
-5.54861e-05 -1.06300e-02 2.97015e-03 -1.41752e-02 6.93255e-03 1.02302e-03 2.00716e-02 -5.20948e-03 -6.68862e-03 2.48454e-02 1.46766e-02 -1.06769e-02 1.46766e-02 5.96925e-03 4.55200e-03
-4.73940e-03 3.77770e-05 -9.45202e-04 -3.45838e-03 -1.17346e-02 1.63865e-02 2.03895e-02 -7.57798e-03 -4.82361e-03 1.61727e-04 4.61405e-03 -5.67488e-03 4.61405e-03 4.44091e-03 6.85561e-03
-2.43743e-03 -1.79276e-02 -1.30582e-02 -7.55672e-03 -2.46397e-02 6.37929e-03 1.46261e-02 1.28825e-02 -2.94175e-03 -5.92666e-03 -2.93054e-03 -3.52702e-03 -2.93054e-03 -4.19818e-03 8.87810e-03
-4.27457e-03 -8.48183e-03 -4.82627e-04 -5.84380e-03 7.61109e-03 -7.20899e-03 -8.86485e-03 3.62404e-03 -2.18320e-03 -9.42601e-03 1.02527e-03 1.43944e-02 1.02527e-03 -2.69786e-04 5.20856e-03
-8.24115e-04 2.29960e-03 -9.95137e-03 -1.04310e-02 -1.54122e-02 -1.15253e-02 -2.31661e-03 1.29902e-03 4.34211e-03 -1.49787e-02 -2.54772e-03 -1.46203e-02 -2.54772e-03 -2.12641e-03 -5.05677e-04
-9.44866e-05 1.98658e-04 -1.82245e-02 -4.31280e-03 -1.36071e-02 -3.14273e-03 -1.85207e-02 2.30109e-03 3.89912e-03 5.37950e-03 -1.95858e-02 -3.21044e-03 -1.95858e-02 -4.68433e-03 -8.92170e-03
-1.29055e-03 4.12915e-03 -1.35184e-02 -2.22778e-02 1.60448e-03 -2.18504e-03 -2.07364e-02 -9.81071e-03 6.68970e-03 -1.19749e-03 -1.34410e-02 -6.04141e-03 -1.34410e-02 -3.82982e-03 -6.52563e-03
-9.81746e-03 1.66102e-02 -8.00002e-03 -2.23301e-02 1.34984e-02 9.95505e-03 -1.07882e-02 8.79747e-03 1.48532e-02 -8.44126e-03 -6.15161e-03 2.06124e-02 -6.15161e-03 1.19076e-04 2.83114e-03
-2.18009e-03 -4.21578e-03 7.90421e-03 -2.51881e-02 -2.01306e-03 6.82622e-03 -2.44720e-02 -3.94023e-03 5.52593e-03 4.91389e-03 6.07319e-03 1.93263e-02 6.07319e-03 5.69921e-03 -9.45117e-03
-5.06008e-03 -9.96546e-04 1.06419e-02 -1.78534e-02 1.41497e-03 -1.03692e-02 -1.16743e-03 -1.54858e-02 6.65380e-04 -1.09490e-02 -2.70399e-03 1.73847e-02 -2.70399e-03 -2.97161e-03 -4.99605e-04
-4.33711e-03 -2.67784e-02 1.77989e-03 -4.58405e-03 3.16254e-03 -8.82826e-03 1.42797e-02 1.06940e-02 -2.98262e-03 7.47146e-03 1.76969e-02 7.46937e-03 1.76969e-02 -5.77073e-03 -1.35374e-03
7.64050e-03 -8.19717e-03 1.41435e-02 4.29924e-03 -1.52333e-02 1.36394e-03 1.56465e-02 -1.44856e-03 5.12785e-03 1.01220e-03 1.68114e-02 -1.90005e-03 1.68114e-02 8.11667e-04 3.64625e-03
9.02382e-03 1.81042e-02 1.02513e-02 2.62672e-02 5.13884e-03 7.95515e-03 1.39714e-02 -1.30845e-02 -1.51887e-03 2.14208e-03 4.30936e-03 -1.60728e-02 4.30936e-03 5.60922e-03 -6.21421e-03
8.77501e-03 2.33197e-02 -1.47859e-04 1.28909e-02 8.18870e-03 -4.08142e-03 3.52124e-03 -3.53392e-03 -7.51157e-03 7.10914e-03 -1.21082e-02 -1.53838e-02 -1.21082e-02 -5.78191e-03 5.20338e-03
7.24674e-04 -1.22916e-02 -6.79107e-03 2.80392e-02 9.72478e-03 3.13610e-03 -5.89667e-03 1.22669e-02 -1.59245e-02 -6.20907e-04 -7.94198e-03 -1.39251e-02 -7.94198e-03 3.05495e-03 8.49252e-03
5.15635e-02 9.50360e-02 5.22240e-02 2.26431e-02 9.19833e-02 1.05575e-01 8.18140e-02 1.39260e-01 3.80041e-02 8.78372e-02 5.83356e-02 9.14339e-02 5.83356e-02 5.31033e-02 -4.53773e-03
1.32253e-01 2.12902e-01 1.60919e-01 9.93380e-02 1.76410e-01 1.31111e-01 1.30265e-01 2.08635e-01 9.54451e-02 1.70429e-01 1.37928e-01 1.87779e-01 1.37928e-01 1.04618e-01 9.93789e-02
3.54645e-01 4.63612e-01 4.08426e-01 2.33658e-01 3.50068e-01 2.93652e-01 3.31924e-01 3.90902e-01 3.14412e-01 3.70420e-01 2.81628e-01 4.23577e-01 2.81628e-01 2.31939e-01 1.87721e-01
3.59634e-01 4.89308e-01 4.16254e-01 5.78496e-01 3.51539e-01 2.96604e-01 3.32502e-01 4.09030e-01 3.38251e-01 3.71839e-01 2.97700e-01 4.33736e-01 2.97700e-01 2.35916e-01 4.73574e-01
3.68330e-01 4.96934e-01 4.13655e-01 5.86728e-01 3.62877e-01 3.16958e-01 3.26253e-01 4.04040e-01 3.41137e-01 3.83801e-01 3.22232e-01 4.28341e-01 3.22232e-01 2.41824e-01 4.95698e-01
3.79996e-01 4.95097e-01 4.18817e-01 5.85529e-01 3.66445e-01 3.07133e-01 3.40057e-01 4.07767e-01 3.39626e-01 3.83912e-01 3.38613e-01 4.32194e-01 3.38613e-01 2.37023e-01 5.06301e-01
3.76038e-01 4.88384e-01 4.30144e-01 5.88774e-01 3.88306e-01 3.14269e-01 3.38096e-01 4.15134e-01 3.47003e-01 3.85286e-01 3.30994e-01 4.47416e-01 3.30994e-01 2.40768e-01 5.00253e-01
3.89463e-01 5.04784e-01 4.36026e-01 5.89622e-01 3.87838e-01 3.23826e-01 3.44296e-01 4.28044e-01 3.43282e-01 3.83236e-01 3.33428e-01 4.41235e-01 3.33428e-01 2.38595e-01 5.05600e-01
3.92619e-01 5.04033e-01 4.35641e-01 5.91220e-01 3.80565e-01 3.25164e-01 3.45079e-01 4.16148e-01 3.48446e-01 3.87773e-01 3.28850e-01 4.47138e-01 3.28850e-01 2.44102e-01 4.98052e-01
3.95798e-01 4.90653e-01 4.24997e-01 5.99133e-01 3.80055e-01 3.40953e-01 3.48970e-01 4.24340e-01 3.47576e-01 3.82031e-01 3.28345e-01 4.31994e-01 3.28345e-01 2.48792e-01 5.04242e-01
3.92251e-01 5.06063e-01 4.32981e-01 5.97917e-01 3.92556e-01 3.23598e-01 3.45787e-01 4.28252e-01 3.51866e-01 3.77352e-01 3.34457e-01 4.42646e-01 3.34457e-01 2.50637e-01 5.22174e-01
3.83374e-01 5.04939e-01 4.30539e-01 6.02316e-01 4.08920e-01 3.26090e-01 3.61960e-01 4.32861e-01 3.49447e-01 3.84271e-01 3.47814e-01 4.42754e-01 3.47814e-01 2.45739e-01 5.12660e-01
3.87461e-01 5.01243e-01 4.38533e-01 5.94936e-01 3.97731e-01 3.19260e-01 3.62159e-01 4.30222e-01 3.50492e-01 3.75152e-01 3.38485e-01 4.49973e-01 3.38485e-01 2.45572e-01 5.26765e-01
3.83844e-01 5.02178e-01 4.43075e-01 6.04820e-01 3.94213e-01 3.39198e-01 3.70392e-01 4.29840e-01 3.48894e-01 3.80129e-01 3.31330e-01 4.38404e-01 3.31330e-01 2.45799e-01 5.30338e-01
3.85474e-01 5.07185e-01 4.30779e-01 6.01496e-01 4.01901e-01 3.33996e-01 3.70140e-01 4.28133e-01 3.49078e-01 3.85780e-01 3.25469e-01 4.52293e-01 3.25469e-01 2.51229e-01 5.15934e-01
3.89976e-01 5.10815e-01 4.42202e-01 6.01077e-01 4.00493e-01 3.31816e-01 3.66454e-01 4.35217e-01 3.58961e-01 3.85435e-01 3.09397e-01 4.49752e-01 3.09397e-01 2.43991e-01 5.14854e-01
3.84355e-01 5.16666e-01 4.36674e-01 6.10013e-01 3.95949e-01 3.26007e-01 3.74317e-01 4.24176e-01 3.55833e-01 3.82806e-01 3.15427e-01 4.48092e-01 3.15427e-01 2.39419e-01 5.18634e-01
3.92467e-01 5.14792e-01 4.47245e-01 6.05470e-01 3.88815e-01 3.28825e-01 3.89208e-01 4.27062e-01 3.58037e-01 3.97760e-01 3.15249e-01 4.49681e-01 3.15249e-01 2.27239e-01 5.23938e-01
3.87654e-01 5.08130e-01 4.47468e-01 6.04715e-01 3.89968e-01 3.05112e-01 3.69652e-01 4.20368e-01 3.52556e-01 3.98600e-01 3.05305e-01 4.53596e-01 3.05305e-01 2.23019e-01 5.08577e-01
3.92962e-01 4.99780e-01 4.38382e-01 5.96144e-01 4.10063e-01 3.17189e-01 3.66724e-01 4.18513e-01 3.55472e-01 3.97869e-01 3.03185e-01 4.52369e-01 3.03185e-01 2.29979e-01 5.17623e-01
3.94757e-01 5.05153e-01 4.31778e-01 5.98024e-01 3.99814e-01 3.15982e-01 3.72201e-01 4.24622e-01 3.51319e-01 3.91659e-01 3.10349e-01 4.60030e-01 3.10349e-01 2.42571e-01 5.22532e-01
3.23742e-01 4.41232e-01 3.92264e-01 5.94541e-01 3.49243e-01 2.78409e-01 3.20342e-01 3.76637e-01 3.19175e-01 3.35866e-01 2.69121e-01 3.79032e-01 2.69121e-01 2.14995e-01 5.05049e-01
8.82031e-02 1.42971e-01 1.04879e-01 5.02551e-01 1.52935e-01 1.37540e-01 1.27536e-01 1.85179e-01 1.30247e-01 1.18109e-01 9.73078e-02 1.24419e-01 9.73078e-02 8.36305e-02 4.60998e-01
7.48853e-02 1.24874e-01 7.98450e-02 1.35298e-01 1.23437e-01 1.22545e-01 9.14725e-02 1.71348e-01 8.16193e-02 9.97698e-02 9.62793e-02 9.83378e-02 9.62793e-02 6.79722e-02 1.74164e-01
1.27339e-02 4.11503e-03 -2.05012e-03 1.02422e-01 -6.78160e-03 5.28679e-03 -1.31025e-02 8.37751e-03 8.83944e-03 7.60906e-03 -5.70102e-03 3.88935e-03 -5.70102e-03 3.71279e-03 1.20478e-01
1.54333e-03 7.54832e-03 1.18660e-02 -3.10019e-03 -3.56973e-03 9.47898e-03 -1.79536e-02 5.49778e-03 1.48193e-02 9.75993e-03 -2.25336e-05 3.62158e-03 -2.25336e-05 4.30796e-03 3.39904e-03
-5.36196e-03 3.03071e-03 -8.14957e-03 -7.87463e-03 1.89958e-02 8.09929e-03 -3.83380e-03 5.67103e-03 7.98837e-03 -1.96135e-03 1.38970e-02 9.12757e-03 1.38970e-02 -1.82761e-03 7.51049e-04
-1.49690e-02 -1.12014e-02 -1.75313e-02 -5.42972e-03 4.63364e-03 3.81210e-03 9.71979e-03 -1.53765e-02 8.89664e-04 -6.97886e-03 1.65788e-03 -5.45983e-03 1.65788e-03 8.18026e-03 -1.27154e-02
-3.74946e-03 3.48332e-03 -5.71656e-03 6.28976e-03 5.67264e-03 -1.63630e-02 5.39862e-04 -5.35459e-03 -6.33479e-03 -1.11582e-02 -4.84841e-03 1.12045e-02 -4.84841e-03 2.28905e-03 -9.30877e-03
-7.90318e-03 -9.15915e-03 1.47923e-02 -2.37320e-04 -8.90849e-03 -6.44675e-03 7.91332e-03 2.92524e-03 -7.25222e-03 -9.26076e-03 -9.43516e-03 1.33147e-02 -9.43516e-03 -5.56228e-05 1.15204e-02
-8.86720e-03 -7.10517e-03 8.58020e-03 -7.46641e-03 -1.88421e-02 -1.29183e-02 1.51949e-02 3.21936e-03 -6.57005e-03 -1.58727e-02 -7.83080e-03 -1.21860e-02 -7.83080e-03 -6.99706e-03 4.11345e-03
6.84369e-03 -1.99477e-02 -4.97893e-03 -2.49714e-03 -6.96933e-03 -9.36335e-03 1.99458e-02 -1.49256e-02 -4.57264e-03 2.52649e-04 6.33739e-04 -1.48055e-02 6.33739e-04 -1.26919e-02 -3.49217e-03
1.10120e-02 -1.10462e-03 1.10749e-02 -1.17128e-02 8.22821e-03 -7.36571e-03 -5.01413e-03 4.52024e-03 -1.53551e-02 9.72593e-03 1.85601e-02 -1.14076e-02 1.85601e-02 -1.11755e-02 2.15106e-02
1.89003e-02 2.58071e-03 -3.46805e-03 -1.42347e-02 -6.47380e-03 3.91949e-03 7.72597e-03 -3.24826e-03 -1.20152e-02 2.25847e-03 1.48825e-03 -7.27161e-03 1.48825e-03 -4.93448e-03 -4.39697e-03
3.30943e-04 2.27251e-02 3.17956e-03 -8.89307e-03 -5.61961e-03 3.36005e-03 -1.40145e-03 1.17264e-02 1.64834e-03 7.34709e-03 -4.17457e-03 6.74862e-03 -4.17457e-03 4.36297e-03 -1.93724e-03
-8.09126e-03 2.04915e-02 -1.24409e-03 2.05954e-02 2.89166e-03 8.87017e-03 1.26158e-02 -4.83367e-04 3.61857e-04 7.81334e-03 1.44530e-03 -6.52386e-03 1.44530e-03 -2.93331e-03 -8.72222e-03
2.65522e-03 1.01906e-02 -1.23315e-02 2.01154e-02 -6.19611e-03 2.42035e-03 -5.90891e-03 -4.59429e-03 -1.54482e-04 8.70184e-03 -1.63013e-04 -3.92601e-03 -1.63013e-04 8.45836e-03 -6.68783e-03
-9.29454e-03 -1.58244e-04 -1.30963e-02 2.45794e-03 2.49178e-03 2.25236e-02 -4.40549e-03 -1.07103e-02 2.73292e-03 1.00634e-02 -3.93047e-03 2.73370e-03 -3.93047e-03 1.74495e-03 9.51289e-03
-5.02636e-03 6.49518e-03 2.48144e-03 7.64146e-03 1.23701e-02 -7.02853e-03 -2.17795e-02 -4.65468e-03 6.97423e-03 2.14553e-02 -4.65377e-03 2.50216e-03 -4.65377e-03 4.16662e-03 -4.45098e-04
-1.05787e-03 -2.57796e-02 -4.73276e-04 -4.41062e-03 -2.85801e-03 9.64770e-03 -2.30886e-02 8.24143e-04 1.41745e-02 7.09666e-03 -8.35588e-03 7.63086e-03 -8.35588e-03 9.39320e-03 -5.01540e-03
7.04136e-03 -1.04104e-02 8.79782e-03 8.67549e-03 1.60434e-02 -2.47122e-04 -7.66626e-03 1.98770e-02 9.67969e-03 -1.22622e-02 1.15220e-02 1.26125e-02 1.15220e-02 6.03190e-03 -5.29620e-03
5.05204e-03 -7.81129e-03 7.59029e-03 9.89880e-03 1.78583e-02 6.44286e-04 -8.37369e-03 -7.14362e-03 5.08248e-03 -1.33424e-02 6.26795e-04 -2.98262e-03 6.26795e-04 9.87872e-04 8.40682e-03
4.00194e-03 -6.11481e-03 3.55858e-03 -1.13736e-03 -1.06864e-02 -4.93143e-03 5.71827e-03 2.23225e-02 -5.30952e-03 -1.60088e-02 -6.74966e-04 -1.05572e-02 -6.74966e-04 -5.91205e-04 -7.09981e-03
-5.57177e-03 1.03314e-02 -9.26975e-03 -2.11415e-03 1.30218e-03 -6.47212e-03 6.11177e-03 -1.08643e-02 -5.85754e-03 -2.27821e-02 3.56512e-04 8.10789e-03 3.56512e-04 -2.65980e-03 8.47645e-03
-7.36850e-03 5.89837e-03 6.43864e-03 -4.31245e-03 4.97173e-04 -5.19103e-03 2.24929e-02 -6.30898e-03 4.63714e-03 -2.19122e-02 1.40491e-02 6.05451e-03 1.40491e-02 -6.11014e-04 -1.04721e-02
3.28895e-03 -2.16694e-03 6.95642e-03 -1.29435e-02 -1.77180e-02 -1.52526e-02 1.29940e-02 1.62900e-02 4.74768e-03 -1.10742e-02 -5.74519e-04 7.27045e-03 -5.74519e-04 -2.42078e-03 3.50338e-03
1.64268e-03 -8.60246e-03 3.15689e-03 -4.16592e-03 -8.64528e-04 -8.65246e-04 1.44032e-02 -1.93433e-03 -7.78357e-03 3.10901e-03 -1.70467e-02 4.27915e-03 -1.70467e-02 -4.74894e-03 1.84515e-03
-2.01191e-03 -8.78742e-03 1.42875e-02 -7.89445e-03 -8.69204e-03 -7.23549e-03 4.58443e-03 -1.03174e-02 -3.59307e-03 1.66732e-02 -6.43739e-03 -1.64220e-03 -6.43739e-03 5.54747e-05 6.40445e-03
4.06784e-03 6.50671e-03 1.47323e-03 -1.66710e-03 6.95214e-03 -1.83311e-03 -6.41721e-03 4.61400e-03 -1.10238e-02 -2.89468e-03 8.82093e-03 1.43903e-03 8.82093e-03 -1.01720e-02 4.77492e-03
8.03158e-03 3.14213e-02 -1.65363e-02 1.01725e-02 1.11312e-02 -5.41326e-04 -1.71393e-02 -6.94924e-05 -3.15111e-03 1.11119e-02 -1.12980e-02 -1.26716e-02 -1.12980e-02 -7.02475e-03 1.77058e-03
-4.67806e-03 -1.15992e-02 -1.15461e-02 -1.64366e-03 -1.04590e-02 3.73664e-03 -7.21012e-03 -3.31468e-03 1.07200e-03 2.02834e-02 -1.61197e-02 5.92321e-03 -1.61197e-02 -3.76731e-03 -1.11003e-02
-2.46719e-03 7.36527e-03 -1.31369e-02 8.09890e-03 6.14301e-03 2.39377e-02 -1.79719e-02 -9.04264e-03 1.02332e-03 1.61180e-02 5.28925e-03 -1.26537e-02 5.28925e-03 3.17909e-03 -7.31351e-03
2.13064e-03 -5.75325e-03 -5.75777e-03 -4.06130e-03 -6.03721e-03 2.25274e-02 -1.25181e-02 -1.20345e-02 1.93772e-03 3.73486e-03 2.31456e-02 -8.87011e-03 2.31456e-02 7.25409e-03 7.24008e-03
-4.28390e-03 -8.13399e-03 3.87913e-04 6.71871e-03 -9.07707e-03 -6.26441e-03 1.36785e-03 2.58314e-03 4.06096e-03 7.90961e-03 7.41082e-03 -1.22960e-02 7.41082e-03 1.13071e-02 2.59655e-03
-4.10878e-03 2.00510e-02 -5.63062e-03 2.57769e-03 -3.20533e-03 1.04344e-03 1.85957e-02 9.06380e-03 4.02199e-03 1.50050e-02 1.46925e-02 7.79988e-05 1.46925e-02 1.01645e-02 -6.09278e-03
-3.49753e-03 -1.55233e-02 9.85335e-04 -5.20045e-03 8.76025e-03 -1.51531e-04 2.19380e-02 -1.06423e-03 2.45455e-03 4.45886e-03 -9.37288e-03 4.53507e-03 -9.37288e-03 1.62474e-02 8.98542e-03
5.16439e-03 1.39297e-03 2.66071e-02 -7.06560e-03 1.26511e-02 -3.43687e-04 1.24690e-02 -8.27338e-04 3.14391e-03 -4.24448e-03 9.38231e-03 -1.41525e-03 9.38231e-03 -1.14277e-03 -6.42693e-03
-5.17659e-03 -6.26306e-03 5.19591e-03 8.05800e-03 3.89594e-03 -3.90085e-03 -7.94623e-03 3.54640e-03 -1.74354e-03 -1.56663e-02 3.78423e-03 2.89094e-03 3.78423e-03 -1.40457e-02 2.65770e-03
9.31326e-04 -4.47778e-03 1.45701e-02 3.40368e-03 -7.01140e-03 -5.22366e-05 -8.70546e-03 -9.20899e-03 -1.29318e-03 -1.40738e-02 -1.20655e-02 5.43317e-03 -1.20655e-02 -1.15756e-02 -8.43585e-03
-3.70448e-03 -1.93020e-03 -1.36048e-02 -3.96276e-03 6.73660e-03 -1.24750e-02 3.92605e-03 -8.26236e-03 3.85984e-03 -1.35248e-02 -9.58653e-03 7.98079e-03 -9.58653e-03 -1.31857e-02 -2.33969e-03
-1.46940e-03 -1.12649e-02 -1.02291e-02 -1.90127e-03 1.76637e-02 -1.06788e-02 -1.86375e-03 1.32388e-02 -5.95018e-03 -1.54758e-02 -1.42294e-02 1.23056e-02 -1.42294e-02 -4.87707e-03 -4.17967e-03
2.45628e-03 5.55006e-03 -5.91331e-04 -1.40528e-02 -1.06231e-02 -7.94778e-03 -1.55365e-02 -1.88975e-03 1.44236e-03 -6.85568e-03 -7.15823e-03 -1.16462e-03 -7.15823e-03 2.92101e-03 1.62514e-02
1.60483e-02 3.75017e-03 -1.23846e-03 9.23028e-03 -1.42290e-02 -1.60622e-03 -4.33653e-04 1.36246e-02 -9.15307e-03 3.30789e-03 -8.43374e-03 -4.99747e-03 -8.43374e-03 -1.88341e-03 1.92846e-03
5.03105e-03 2.12883e-02 2.44150e-03 6.70966e-03 7.00502e-03 1.00352e-02 -2.93283e-03 3.67987e-03 3.01267e-03 5.47698e-03 1.20724e-02 1.07782e-02 1.20724e-02 1.08469e-02 5.20099e-03
1.55531e-03 4.74459e-04 6.03322e-04 5.11977e-03 -2.74181e-02 -7.61451e-03 -3.99900e-03 -1.60538e-03 -1.29964e-03 -4.43451e-04 5.68528e-03 1.16532e-02 5.68528e-03 7.24476e-03 3.93135e-03
1.58352e-03 -8.45224e-03 7.59800e-03 -2.43868e-03 -5.19187e-03 9.79936e-03 1.07817e-02 1.62252e-03 -5.49069e-03 4.21568e-03 1.02116e-02 -2.74064e-03 1.02116e-02 6.91949e-03 2.07325e-03
-1.23717e-04 3.23694e-03 3.07320e-03 -9.26712e-03 1.15155e-02 -1.08542e-03 1.13169e-03 1.73314e-02 -4.28012e-04 7.99449e-03 -9.40409e-03 -1.71877e-02 -9.40409e-03 3.61400e-04 -9.83788e-03
-8.46067e-03 1.17542e-02 -7.89617e-03 -7.17340e-03 -9.81296e-04 4.02004e-03 -1.26136e-02 -2.67650e-03 5.54273e-03 -1.77034e-02 1.20485e-02 -1.97066e-02 1.20485e-02 -3.19943e-03 -6.20108e-03
-1.15809e-02 -2.53693e-03 -1.68277e-03 2.56673e-03 -1.69133e-02 -1.00382e-02 1.39561e-02 -6.52603e-03 9.15066e-03 2.07484e-03 -2.66235e-03 7.39617e-03 -2.66235e-03 -1.14903e-02 -1.55593e-02
-1.55329e-03 -8.48413e-03 -1.25608e-02 -2.11164e-05 7.87022e-03 1.38422e-03 1.87141e-02 2.83560e-03 6.09117e-04 4.49256e-03 9.42497e-04 -1.32859e-02 9.42497e-04 -6.45331e-03 -6.67313e-03
-1.83695e-03 -2.92551e-02 -5.63835e-03 1.20232e-02 4.30880e-03 4.27666e-03 4.34473e-03 -8.54151e-03 3.39713e-04 8.83377e-03 1.28108e-03 7.81697e-03 1.28108e-03 -1.69847e-03 1.62091e-02
4.19714e-03 1.88133e-02 3.94660e-03 3.56197e-03 1.49693e-02 2.32577e-02 -1.29811e-02 -2.01341e-02 -8.69029e-04 -1.48025e-03 3.80086e-04 7.60738e-03 3.80086e-04 1.01241e-02 1.89446e-03
-5.63653e-03 -8.29015e-03 5.79605e-03 1.67958e-03 1.60497e-02 -1.37565e-02 -6.68508e-03 -1.15918e-02 3.11100e-04 1.39712e-02 2.60819e-03 7.98368e-03 2.60819e-03 3.33298e-03 3.93123e-03
-1.60929e-03 -6.62159e-03 9.65823e-03 -1.42340e-02 1.97495e-02 5.22039e-03 -8.16711e-03 -1.47624e-02 1.06159e-03 1.77048e-02 -6.74800e-03 3.73939e-03 -6.74800e-03 8.87006e-03 3.50281e-04
4.04699e-03 9.07028e-03 1.12015e-02 5.60972e-03 1.23597e-02 -5.53289e-03 2.69832e-03 -4.18926e-03 -8.03151e-03 1.09800e-02 8.39049e-04 -5.25829e-05 8.39049e-04 4.50507e-03 2.07810e-02
5.26770e-03 -1.77687e-03 8.10765e-03 8.26492e-04 -1.91179e-02 7.15326e-03 -2.36909e-03 1.02989e-02 2.65880e-03 -1.44929e-03 2.23666e-03 -1.59964e-02 2.23666e-03 -5.74189e-03 -6.64381e-03
1.18570e-02 2.42163e-02 1.31072e-03 4.63897e-03 -8.25017e-03 8.56937e-03 -8.09067e-04 2.79954e-02 -2.05593e-03 -8.50645e-03 -2.56361e-03 -1.90237e-03 -2.56361e-03 -5.41540e-03 -3.30337e-03
-5.69362e-04 -2.99492e-03 -1.93099e-02 -4.81679e-03 -2.75606e-02 -1.23873e-02 -4.06726e-04 1.30705e-02 -1.43436e-03 -1.04276e-02 -2.52082e-03 4.94625e-03 -2.52082e-03 -1.96148e-03 -1.24506e-02
-2.05421e-03 -4.36009e-03 -8.70657e-03 5.25123e-03 -2.70478e-03 -2.33381e-03 -8.15673e-03 -5.52468e-04 -2.53751e-03 -4.63046e-03 -1.69314e-03 1.15147e-02 -1.69314e-03 -4.31655e-03 -5.74106e-03
1.51633e-03 5.36876e-03 -8.85406e-03 1.82481e-04 -6.34310e-03 -3.83275e-03 1.56797e-03 -5.08423e-05 7.49553e-04 -1.19158e-02 -1.00973e-03 -4.67610e-03 -1.00973e-03 -2.55708e-03 1.22046e-03
-8.30235e-03 -1.81611e-03 -8.00360e-03 -5.89416e-03 9.82887e-03 3.73341e-03 1.41331e-02 9.16777e-03 -6.52187e-03 -9.20039e-03 -9.33075e-03 -7.30316e-03 -9.33075e-03 -6.99266e-03 4.24738e-03
2.16700e-03 8.83404e-03 5.94449e-04 1.33545e-03 1.80593e-02 1.42217e-03 1.50032e-02 -8.18731e-03 -4.76728e-03 -5.41830e-03 -1.26904e-02 -2.18725e-03 -1.26904e-02 -4.48806e-03 -9.19215e-03
-4.56587e-03 -1.09505e-02 1.14575e-02 -9.20323e-03 -1.04857e-02 -1.79379e-02 -4.63286e-03 -1.04441e-02 9.88489e-03 -8.84877e-03 1.13002e-02 5.87837e-03 1.13002e-02 5.29392e-03 2.89206e-03
2.94929e-03 -9.92947e-03 5.58781e-03 -7.56641e-03 -8.97251e-03 -9.47813e-03 -1.03948e-02 5.04410e-04 4.72227e-03 -4.27208e-04 3.07853e-02 7.80414e-03 3.07853e-02 1.42729e-02 1.29208e-02
-1.44778e-03 -1.11262e-02 8.40139e-03 2.36974e-03 -6.56301e-04 9.41193e-03 -2.04410e-03 -1.90529e-03 1.17087e-02 1.10187e-02 2.15506e-03 1.24481e-02 2.15506e-03 6.45830e-03 1.00202e-02
-5.04045e-03 -1.05610e-02 7.91798e-03 3.65233e-03 1.90046e-03 2.65339e-03 3.16106e-03 2.30996e-03 1.32236e-03 1.32963e-02 8.95904e-03 -5.71553e-03 8.95904e-03 1.58004e-02 -2.24112e-03
-4.03013e-03 2.17243e-02 3.61964e-03 1.67561e-02 1.30622e-03 1.59995e-02 8.82861e-04 -1.54952e-02 -2.19036e-03 -5.59539e-03 -8.85989e-03 -1.56055e-02 -8.85989e-03 -4.62610e-03 -4.58557e-03
-2.80572e-03 -6.52330e-03 7.58937e-03 5.82388e-03 -2.77163e-03 -1.10787e-02 -1.58171e-03 -8.16250e-03 2.73594e-03 1.08904e-02 -7.73345e-03 -8.92401e-03 -7.73345e-03 -9.06483e-03 -6.19776e-03
2.88166e-03 -4.47295e-04 -6.68814e-04 -7.32318e-03 7.01713e-03 -3.33582e-03 1.15566e-02 5.21878e-03 -1.64256e-03 6.14217e-03 -2.28740e-03 6.48462e-03 -2.28740e-03 -1.15543e-02 -1.28729e-02
6.97340e-03 -6.75697e-03 -1.38618e-02 -2.98587e-03 6.83477e-03 6.09127e-03 -9.26290e-03 1.19585e-02 -6.06800e-03 -8.48767e-04 -1.58691e-02 -9.58720e-03 -1.58691e-02 -8.63256e-03 -1.61370e-02
9.16551e-03 -2.15988e-03 -7.48871e-03 1.60187e-03 1.29384e-02 1.44882e-02 -1.10872e-02 1.15666e-02 -6.28397e-04 2.51125e-04 -3.07076e-02 8.97937e-03 -3.07076e-02 -4.20750e-03 6.14427e-03
2.91797e-03 -7.22721e-04 -1.28757e-02 -1.57284e-03 1.69309e-02 -8.36691e-04 -3.80414e-03 3.89731e-03 -4.89585e-03 -6.33160e-03 -7.21773e-04 -1.86751e-03 -7.21773e-04 1.31518e-03 1.98193e-02
-4.13656e-03 1.36600e-02 -4.79268e-03 9.90056e-03 -1.66984e-02 -6.78227e-03 -4.00651e-03 5.61044e-03 2.19524e-04 -1.23511e-02 1.55746e-02 1.11278e-02 1.55746e-02 3.57425e-04 5.78095e-03
-6.23423e-03 1.67796e-02 6.24530e-03 -1.16871e-02 -1.45534e-02 4.48672e-04 1.85104e-02 -9.58118e-03 -8.87575e-03 -8.20459e-05 2.21418e-02 2.68453e-03 2.21418e-02 8.17989e-03 -7.02499e-04
9.70044e-04 1.85750e-02 -1.89362e-03 -4.05470e-03 -6.55699e-03 -7.70329e-03 1.56536e-02 -1.04183e-02 -1.30619e-03 -3.08803e-03 1.81518e-03 -6.40089e-03 1.81518e-03 4.25216e-03 -2.02127e-03
4.08874e-03 -1.00823e-02 4.68243e-03 -3.68481e-03 -1.74784e-02 -1.87098e-03 -2.76817e-03 -1.02803e-02 2.96247e-05 1.62160e-02 1.62601e-02 -1.67223e-03 1.62601e-02 5.42954e-03 3.74189e-03
-2.26257e-04 -1.79751e-03 2.29140e-03 -1.20258e-02 8.41406e-03 6.10277e-03 -1.92965e-02 6.81657e-03 3.04499e-03 9.54455e-03 1.11441e-02 7.53403e-03 1.11441e-02 9.85110e-04 6.56030e-03
-2.49280e-03 -5.22061e-03 8.79549e-04 1.29896e-04 -4.87262e-03 -6.09538e-04 -1.06202e-02 -2.01692e-03 4.59270e-04 1.23746e-02 6.76395e-03 -4.00444e-03 6.76395e-03 -2.04765e-03 3.81777e-03
-9.51156e-04 1.85508e-02 -7.49375e-03 9.82227e-03 1.46080e-02 3.82257e-03 -8.77696e-03 1.77466e-02 2.63909e-03 -4.72197e-03 -1.32218e-02 7.64194e-03 -1.32218e-02 4.78586e-03 -9.70632e-03
-1.90561e-03 -1.31184e-02 4.87128e-03 8.65033e-03 -1.66926e-03 -3.53440e-03 -1.53020e-03 -4.60204e-03 7.16786e-03 -2.37360e-02 -9.52354e-03 6.42338e-03 -9.52354e-03 -2.12167e-03 1.74756e-02
3.49892e-03 -1.90781e-03 2.45295e-03 1.41856e-03 1.57088e-02 5.25000e-03 1.27380e-02 -2.99186e-03 1.09531e-03 -1.14926e-02 -1.22340e-02 4.24729e-03 -1.22340e-02 -9.67246e-04 1.84183e-03
4.69321e-03 -5.78345e-03 2.26080e-02 -1.04134e-02 -1.80958e-02 -1.65120e-02 1.44096e-02 6.26890e-04 2.69199e-03 2.97882e-03 1.81570e-03 -1.03850e-02 1.81570e-03 -4.24868e-03 -8.92526e-03
3.46645e-03 -2.67848e-02 3.55895e-03 1.01411e-02 -1.26146e-02 -2.63667e-03 6.89914e-03 7.32654e-03 -3.10297e-03 1.04507e-02 2.87610e-04 -3.64677e-03 2.87610e-04 -8.58622e-03 -1.41497e-02
1.14202e-02 -9.96536e-03 -2.35489e-03 -3.89035e-03 1.02574e-02 6.66418e-03 1.47738e-04 -1.47261e-02 1.50727e-03 -1.04295e-03 -6.65587e-03 -1.02722e-02 -6.65587e-03 4.82937e-04 -1.26824e-02
-1.03196e-02 9.23668e-03 -9.61923e-03 1.29241e-02 4.60657e-03 9.70044e-03 1.04025e-03 -9.41498e-03 6.31313e-04 6.01299e-04 -4.87341e-03 3.70053e-03 -4.87341e-03 -7.00821e-03 -1.19316e-02
-2.15774e-02 -1.31356e-02 -1.27456e-02 4.79934e-03 9.91615e-03 -3.54896e-03 4.51757e-04 1.53147e-03 5.92883e-03 -4.07107e-03 -2.85930e-02 -8.93303e-03 -2.85930e-02 1.78530e-04 -2.15957e-03
-1.43762e-02 -1.03680e-02 -4.82864e-03 -8.38685e-04 3.09228e-02 5.62555e-03 -2.36606e-03 -7.41827e-03 -1.28545e-02 -2.58163e-03 6.38653e-03 -3.50929e-02 6.38653e-03 2.90970e-03 -2.80499e-03
-1.12388e-02 1.58988e-03 3.01424e-04 6.40443e-04 -6.45194e-03 -1.21411e-03 6.51039e-03 2.14922e-02 -7.98809e-03 -2.18033e-03 -8.34348e-03 1.39871e-02 -8.34348e-03 3.93007e-03 -8.34298e-04
-1.59989e-03 1.65768e-02 -1.03004e-03 5.16832e-03 8.13246e-03 -3.37924e-03 -7.37812e-03 1.52550e-02 3.68986e-03 -2.54819e-03 9.73134e-03 7.43387e-03 9.73134e-03 7.81786e-03 4.28442e-03
1.35572e-02 1.98584e-02 -2.00120e-03 -5.61994e-03 6.45586e-03 1.57603e-03 -1.44851e-02 8.46955e-03 3.36139e-03 6.17676e-03 1.71223e-02 -6.04684e-03 1.71223e-02 8.43773e-03 3.33175e-03
1.34523e-02 8.39237e-03 3.94504e-03 -9.20912e-03 -2.38475e-02 -6.19847e-03 -1.54677e-03 -9.63777e-03 -2.23352e-04 1.01811e-02 2.39091e-02 2.00058e-02 2.39091e-02 7.35546e-03 -8.46138e-03
1.86947e-02 1.27050e-02 5.74044e-03 -1.69264e-02 -2.54573e-02 7.96580e-03 1.20713e-02 -1.89248e-02 4.81484e-03 1.08954e-02 1.53602e-02 2.63187e-02 1.53602e-02 -1.55103e-04 5.71767e-03
8.63617e-03 -1.25356e-02 7.66692e-03 -1.74289e-02 -1.67545e-02 -2.78256e-03 4.44583e-03 -4.69428e-03 7.57930e-03 -8.75692e-04 -1.11652e-03 -4.45304e-03 -1.11652e-03 -2.29527e-03 3.66293e-02
3.14035e-03 7.31786e-03 -1.17773e-03 8.39848e-03 1.21333e-02 -1.14475e-02 -9.15207e-03 -1.61974e-03 -5.08066e-03 -8.63217e-03 -5.43231e-04 9.73100e-03 -5.43231e-04 -1.19313e-02 2.39386e-02
4.63158e-03 8.33374e-03 -9.18326e-03 1.89491e-02 -1.40156e-02 8.28319e-03 -1.15934e-02 -7.11174e-03 2.31980e-03 -3.10216e-03 -1.80781e-03 9.15310e-03 -1.80781e-03 -1.15179e-02 5.94630e-03
-3.66298e-03 -9.63739e-03 -5.64658e-04 6.79349e-03 6.24047e-03 1.23335e-03 -5.19985e-03 1.22904e-02 -1.19423e-02 5.25195e-03 -9.03693e-03 -1.21612e-02 -9.03693e-03 -4.61836e-03 -1.78438e-02
-1.10795e-02 5.99425e-03 6.56225e-03 -2.56705e-03 -8.29425e-04 3.03584e-03 5.20184e-03 4.85695e-03 1.98941e-03 -5.71481e-03 -1.34371e-02 -2.15772e-02 -1.34371e-02 -6.75901e-04 1.12967e-03
-4.51159e-03 3.23305e-03 9.99229e-03 -1.32028e-02 5.27070e-04 8.57615e-04 7.72177e-03 2.14858e-03 5.08852e-03 -6.13844e-03 -2.18090e-03 -7.54613e-03 -2.18090e-03 1.07779e-03 -1.36224e-02
-6.82334e-03 -2.10383e-02 -5.73662e-03 8.97540e-03 8.55764e-03 8.39016e-04 4.22107e-03 1.95817e-03 -9.36482e-04 1.90086e-03 -1.08365e-02 1.04684e-02 -1.08365e-02 1.26651e-02 -1.30347e-02
5.65065e-02 -2.13717e-03 -7.76922e-03 1.42309e-03 9.98138e-03 -5.65108e-03 8.67122e-02 -4.21124e-03 -2.63732e-03 1.66715e-03 1.27235e-02 1.12422e-01 1.27235e-02 5.97529e-02 1.14167e-03
6.44677e-02 9.90391e-02 6.01163e-02 4.78933e-05 1.19273e-01 1.05298e-01 9.72457e-02 1.40805e-01 6.02654e-02 9.13668e-02 8.68240e-02 1.06570e-01 8.68240e-02 6.99679e-02 -2.08628e-03
2.30415e-01 2.73834e-01 2.16365e-01 8.17311e-02 2.37003e-01 2.00131e-01 2.16581e-01 2.68883e-01 1.69223e-01 2.23362e-01 2.05582e-01 2.72300e-01 2.05582e-01 1.49288e-01 1.03867e-01
3.86535e-01 4.81315e-01 4.10553e-01 3.24839e-01 3.61281e-01 3.10466e-01 3.56302e-01 3.96768e-01 3.36367e-01 3.74941e-01 3.12038e-01 4.50265e-01 3.12038e-01 2.56918e-01 2.49925e-01
3.88039e-01 4.96652e-01 4.18607e-01 5.79448e-01 3.90224e-01 3.04610e-01 3.52282e-01 4.00716e-01 3.45831e-01 3.76801e-01 3.11498e-01 4.63077e-01 3.11498e-01 2.61835e-01 4.93746e-01
3.87989e-01 5.05089e-01 4.26358e-01 5.91532e-01 3.82606e-01 3.09709e-01 3.60664e-01 4.16857e-01 3.58869e-01 3.75486e-01 3.32393e-01 4.66455e-01 3.32393e-01 2.72777e-01 5.15360e-01
3.96568e-01 5.02025e-01 4.32214e-01 5.97248e-01 3.99195e-01 3.23027e-01 3.52626e-01 4.28686e-01 3.61338e-01 3.76677e-01 3.33619e-01 4.54954e-01 3.33619e-01 2.76894e-01 5.19557e-01
3.95397e-01 5.04056e-01 4.32651e-01 6.00218e-01 3.99998e-01 3.20226e-01 3.55265e-01 4.12253e-01 3.64345e-01 3.73954e-01 3.39030e-01 4.56220e-01 3.39030e-01 2.74010e-01 5.34301e-01
3.91138e-01 5.00916e-01 4.37352e-01 5.94392e-01 3.93294e-01 3.24490e-01 3.58560e-01 4.17135e-01 3.62254e-01 3.78299e-01 3.21825e-01 4.68391e-01 3.21825e-01 2.67886e-01 5.33708e-01
3.89569e-01 5.02070e-01 4.36437e-01 5.92131e-01 3.96076e-01 3.32822e-01 3.56646e-01 4.37185e-01 3.64217e-01 3.88881e-01 3.09631e-01 4.48542e-01 3.09631e-01 2.63856e-01 5.31384e-01
3.90942e-01 4.86337e-01 4.48885e-01 5.93857e-01 3.92683e-01 3.35185e-01 3.54612e-01 4.41589e-01 3.68487e-01 3.88252e-01 3.15798e-01 4.55721e-01 3.15798e-01 2.60798e-01 5.36561e-01
3.90380e-01 5.03271e-01 4.42957e-01 5.95515e-01 4.03380e-01 3.33020e-01 3.54299e-01 4.29131e-01 3.66609e-01 3.99067e-01 3.13128e-01 4.57753e-01 3.13128e-01 2.56634e-01 5.24870e-01
3.91162e-01 5.05166e-01 4.46745e-01 5.98269e-01 3.89800e-01 3.44957e-01 3.48387e-01 4.38013e-01 3.65655e-01 3.91234e-01 3.30151e-01 4.61522e-01 3.30151e-01 2.64948e-01 5.23905e-01
4.00281e-01 5.12412e-01 4.38461e-01 5.96487e-01 3.89775e-01 3.37398e-01 3.51085e-01 4.27456e-01 3.69900e-01 4.00605e-01 3.37927e-01 4.51257e-01 3.37927e-01 2.60168e-01 5.28060e-01
3.99911e-01 5.12455e-01 4.33669e-01 6.00034e-01 4.09101e-01 3.30531e-01 3.58847e-01 4.34842e-01 3.67054e-01 3.99203e-01 3.29489e-01 4.43848e-01 3.29489e-01 2.63780e-01 5.35351e-01
3.95209e-01 5.05553e-01 4.27101e-01 6.02982e-01 3.95785e-01 3.37254e-01 3.69078e-01 4.30133e-01 3.68773e-01 4.09993e-01 3.50970e-01 4.47402e-01 3.50970e-01 2.57815e-01 5.33299e-01
3.97556e-01 4.92239e-01 4.37493e-01 6.06924e-01 4.06061e-01 3.33660e-01 3.69893e-01 4.34961e-01 3.72641e-01 4.09607e-01 3.36913e-01 4.47002e-01 3.36913e-01 2.57923e-01 5.28821e-01
4.04173e-01 5.02068e-01 4.32109e-01 5.95520e-01 4.16346e-01 3.36881e-01 3.66201e-01 4.20564e-01 3.66507e-01 3.96969e-01 3.28875e-01 4.52994e-01 3.28875e-01 2.55780e-01 5.30225e-01
3.94235e-01 5.07853e-01 4.41766e-01 5.99158e-01 3.98712e-01 3.25535e-01 3.75288e-01 4.26380e-01 3.67272e-01 3.86366e-01 3.36567e-01 4.64868e-01 3.36567e-01 2.55140e-01 5.28646e-01
3.97152e-01 5.08008e-01 4.33759e-01 5.97589e-01 4.02602e-01 3.33279e-01 3.80210e-01 4.30799e-01 3.66933e-01 3.95000e-01 3.35509e-01 4.67505e-01 3.35509e-01 2.50974e-01 5.22870e-01
3.99246e-01 5.03036e-01 4.30472e-01 5.99325e-01 3.98221e-01 3.31361e-01 3.64126e-01 4.24120e-01 3.63734e-01 3.86988e-01 3.34998e-01 4.51480e-01 3.34998e-01 2.44981e-01 5.18314e-01
3.94487e-01 5.01001e-01 4.44409e-01 5.93866e-01 3.99475e-01 3.18797e-01 3.75415e-01 4.12751e-01 3.73207e-01 3.82122e-01 3.27884e-01 4.62929e-01 3.27884e-01 2.41381e-01 5.21360e-01
2.67176e-01 3.83485e-01 3.20868e-01 6.04868e-01 3.11658e-01 2.72223e-01 2.91516e-01 3.25760e-01 3.07972e-01 2.88683e-01 2.67808e-01 3.32301e-01 2.67808e-01 1.81715e-01 5.22116e-01
7.44522e-02 1.18372e-01 9.06640e-02 4.22156e-01 1.49551e-01 1.52295e-01 1.40063e-01 1.70681e-01 1.25425e-01 1.23488e-01 1.26293e-01 1.02890e-01 1.26293e-01 6.85716e-02 4.31653e-01
6.57215e-02 1.20888e-01 8.13874e-02 1.22665e-01 1.30000e-01 1.17086e-01 1.10437e-01 1.54432e-01 8.80066e-02 1.09656e-01 1.10595e-01 8.97519e-02 1.10595e-01 5.99939e-02 1.55111e-01
-4.99249e-03 -4.74518e-03 -7.57835e-04 1.03742e-01 9.93910e-03 1.14412e-02 9.19613e-03 -8.21065e-03 9.54128e-03 4.81379e-03 1.03093e-02 -1.45574e-02 1.03093e-02 4.22644e-03 1.22440e-01
8.03455e-04 -5.94170e-03 1.13630e-02 1.20755e-02 -4.02193e-03 -1.00855e-03 -5.36335e-03 -7.86117e-03 7.47288e-03 3.33814e-03 -2.08857e-03 -1.14112e-02 -2.08857e-03 1.03100e-03 -6.99280e-03
1.86531e-02 9.98037e-03 -4.89322e-03 -3.49547e-03 1.04747e-02 -6.24754e-03 -4.17064e-03 7.54441e-03 2.27569e-03 7.94079e-03 -1.12707e-02 -6.90491e-04 -1.12707e-02 -9.06703e-04 1.15372e-02
-4.36615e-04 1.18445e-02 8.54984e-03 1.01359e-03 2.45558e-02 2.69819e-03 -3.65489e-03 1.62795e-02 -2.63597e-04 -6.65463e-03 -9.44136e-03 2.09798e-02 -9.44136e-03 -8.67575e-03 -8.78198e-03
-1.13199e-02 5.66866e-03 -9.11476e-03 -1.26304e-02 -2.06537e-02 4.50278e-03 -3.24160e-03 4.63732e-03 -5.72938e-03 -5.65749e-03 -4.72126e-03 9.91059e-03 -4.72126e-03 -1.78445e-04 -4.18339e-03
-2.69387e-03 -8.45045e-03 -8.57725e-03 1.63675e-03 -2.38300e-02 -1.12633e-03 1.08936e-02 -9.86365e-03 -1.29992e-02 -6.82631e-03 9.36952e-03 -3.77281e-03 9.36952e-03 2.55588e-03 1.54259e-04
-3.67812e-04 5.09377e-03 -3.75305e-03 -3.52219e-03 -2.24157e-02 -3.63481e-03 9.42437e-03 1.90363e-03 -1.19254e-02 4.60431e-03 1.27625e-03 -7.51922e-03 1.27625e-03 -2.44212e-03 3.65320e-03
-7.10343e-04 -3.78127e-03 6.34431e-03 2.19621e-03 -1.85132e-04 -2.80306e-02 -1.26247e-02 -8.16923e-03 -3.49881e-03 -5.23664e-03 6.06176e-03 1.68260e-02 6.06176e-03 1.38542e-03 1.39919e-02
1.29885e-03 -1.20273e-02 -2.99565e-03 -7.18309e-03 1.97957e-03 6.59453e-03 -3.76316e-03 -3.32644e-03 6.31674e-03 2.90463e-03 3.14937e-03 3.09397e-03 3.14937e-03 3.07811e-03 1.54403e-02
-9.98582e-04 -6.84946e-03 1.98821e-03 2.04042e-03 1.31117e-02 1.19871e-02 -6.17223e-03 5.21270e-03 2.99014e-03 -8.91660e-03 1.50994e-02 2.29331e-03 1.50994e-02 -1.67434e-03 -2.44081e-03
3.89451e-03 5.76011e-05 3.16186e-03 7.96029e-03 3.81073e-03 -1.51523e-03 -1.34722e-03 7.45391e-03 7.31011e-03 3.69804e-03 4.32009e-03 -4.72189e-03 4.32009e-03 -1.60891e-03 -1.78896e-02
2.43728e-03 4.35772e-03 1.18960e-03 5.35143e-03 1.32801e-02 9.67965e-03 4.20859e-03 -2.87437e-03 4.10381e-04 3.96886e-03 -9.34971e-03 -2.50880e-03 -9.34971e-03 9.97039e-03 -9.89081e-03
-7.26782e-03 1.15462e-02 -1.24786e-03 -5.21325e-03 5.56316e-04 -4.19888e-04 1.68338e-02 -6.79027e-03 1.71058e-03 3.92384e-03 -2.23121e-02 -2.36483e-02 -2.23121e-02 -5.24192e-03 4.64057e-04
3.00584e-03 2.35975e-04 -3.34441e-04 -1.39902e-04 -6.64415e-03 -3.88570e-03 -1.03825e-02 3.54892e-03 -2.12978e-03 4.80132e-03 3.54245e-04 1.48246e-02 3.54245e-04 -5.33434e-03 6.09148e-03
3.00584e-03 -5.42468e-03 -3.34441e-04 -1.39902e-04 -6.64415e-03 -3.88570e-03 -1.03825e-02 3.54892e-03 -2.12978e-03 -5.75592e-03 9.56963e-03 1.48246e-02 9.56963e-03 3.48566e-03 6.09148e-03
