# Supplementary material for: Scanless two-photon voltage imaging
Source: Nat Commun. 2024 Jun 14;15:5095. doi: 10.1038/s41467-024-49192-2 (PMC11178882; doi:10.1038/s41467-024-49192-2)
Supplement: Supplementary file 4 — Source Data [file 41467_2024_49192_MOESM4_ESM.zip › upd_source_data_files/figure_2/figure_2d_gaussian_snr_power_100mW_datapoints.txt]

4.39922e+00
4.44329e+00
3.45045e+00
4.39986e+00
7.44045e+00
5.61164e+00
5.00076e+00
3.88879e+00
