# Supplementary material for: Scanless two-photon voltage imaging
Source: Nat Commun. 2024 Jun 14;15:5095. doi: 10.1038/s41467-024-49192-2 (PMC11178882; doi:10.1038/s41467-024-49192-2)
Supplement: Supplementary file 4 — Source Data [file 41467_2024_49192_MOESM4_ESM.zip › upd_source_data_files/figure_2/figure_2d_gaussian_snr_power_125mW_datapoints.txt]

5.51338e+00
5.60448e+00
3.51314e+00
5.09101e+00
1.08600e+01
7.00906e+00
5.18980e+00
5.91448e+00
