# Supplementary material for: Scanless two-photon voltage imaging
Source: Nat Commun. 2024 Jun 14;15:5095. doi: 10.1038/s41467-024-49192-2 (PMC11178882; doi:10.1038/s41467-024-49192-2)
Supplement: Supplementary file 4 — Source Data [file 41467_2024_49192_MOESM4_ESM.zip › upd_source_data_files/figure_2/figure_2d_gaussian_snr_power_150mW_datapoints.txt]

6.03554e+00
6.29671e+00
4.29961e+00
6.66903e+00
1.19039e+01
7.29607e+00
6.52163e+00
8.68232e+00
