# Supplementary material for: Scanless two-photon voltage imaging
Source: Nat Commun. 2024 Jun 14;15:5095. doi: 10.1038/s41467-024-49192-2 (PMC11178882; doi:10.1038/s41467-024-49192-2)
Supplement: Supplementary file 4 — Source Data [file 41467_2024_49192_MOESM4_ESM.zip › upd_source_data_files/figure_2/figure_2d_gaussian_snr_power_175mW_datapoints.txt]

8.08170e+00
7.91352e+00
4.37867e+00
7.80273e+00
1.28997e+01
9.94587e+00
7.52782e+00
1.12672e+01
