# Supplementary material for: Scanless two-photon voltage imaging
Source: Nat Commun. 2024 Jun 14;15:5095. doi: 10.1038/s41467-024-49192-2 (PMC11178882; doi:10.1038/s41467-024-49192-2)
Supplement: Supplementary file 4 — Source Data [file 41467_2024_49192_MOESM4_ESM.zip › upd_source_data_files/figure_2/figure_2d_gpc_snr_power_100mW_jittered_x_points.txt]

7.01681e+00
6.94178e+00
6.92070e+00
6.89634e+00
7.04440e+00
7.04436e+00
6.93057e+00
7.26689e+00
6.92036e+00
6.98722e+00
