# Supplementary material for: Scanless two-photon voltage imaging
Source: Nat Commun. 2024 Jun 14;15:5095. doi: 10.1038/s41467-024-49192-2 (PMC11178882; doi:10.1038/s41467-024-49192-2)
Supplement: Supplementary file 4 — Source Data [file 41467_2024_49192_MOESM4_ESM.zip › upd_source_data_files/figure_2/figure_2d_gpc_snr_power_150mW_jittered_x_points.txt]

2.10409e+01
2.09291e+01
2.09310e+01
2.10173e+01
2.11732e+01
2.08860e+01
2.10272e+01
2.12396e+01
2.09467e+01
2.10704e+01
