# Supplementary material for: Scanless two-photon voltage imaging
Source: Nat Commun. 2024 Jun 14;15:5095. doi: 10.1038/s41467-024-49192-2 (PMC11178882; doi:10.1038/s41467-024-49192-2)
Supplement: Supplementary file 4 — Source Data [file 41467_2024_49192_MOESM4_ESM.zip › upd_source_data_files/figure_2/figure_2d_gpc_snr_power_150mW_mean.txt]

9.96351e+00
