# Supplementary material for: Scanless two-photon voltage imaging
Source: Nat Commun. 2024 Jun 14;15:5095. doi: 10.1038/s41467-024-49192-2 (PMC11178882; doi:10.1038/s41467-024-49192-2)
Supplement: Supplementary file 4 — Source Data [file 41467_2024_49192_MOESM4_ESM.zip › upd_source_data_files/figure_2/figure_2d_gpc_snr_power_175mW_datapoints.txt]

6.00597e+00
1.84404e+01
4.77500e+00
9.94270e+00
1.04542e+01
5.62502e+00
1.72526e+01
1.56972e+01
1.69209e+01
1.16682e+01
