# Supplementary material for: Scanless two-photon voltage imaging
Source: Nat Commun. 2024 Jun 14;15:5095. doi: 10.1038/s41467-024-49192-2 (PMC11178882; doi:10.1038/s41467-024-49192-2)
Supplement: Supplementary file 4 — Source Data [file 41467_2024_49192_MOESM4_ESM.zip › upd_source_data_files/figure_2/figure_2d_gpc_snr_power_75mW_datapoints.txt]

3.23366e+00
5.42367e+00
4.36651e+00
4.05992e+00
3.19682e+00
8.49301e+00
6.14937e+00
7.53493e+00
5.26332e+00
