# Supplementary material for: Scanless two-photon voltage imaging
Source: Nat Commun. 2024 Jun 14;15:5095. doi: 10.1038/s41467-024-49192-2 (PMC11178882; doi:10.1038/s41467-024-49192-2)
Supplement: Supplementary file 4 — Source Data [file 41467_2024_49192_MOESM4_ESM.zip › upd_source_data_files/figure_2/figure_2d_gpc_snr_power_75mW_jittered_x_points.txt]

8.69558e-02
1.71623e-01
-2.36493e-02
4.77905e-02
-1.49482e-02
-2.08059e-01
-3.98742e-02
1.41123e-02
5.47868e-02
