# Supplementary material for: Scanless two-photon voltage imaging
Source: Nat Commun. 2024 Jun 14;15:5095. doi: 10.1038/s41467-024-49192-2 (PMC11178882; doi:10.1038/s41467-024-49192-2)
Supplement: Supplementary file 4 — Source Data [file 41467_2024_49192_MOESM4_ESM.zip › upd_source_data_files/figure_2/figure_2d_holography_snr_power_100mW_datapoints.txt]

5.54424e+00
8.16825e+00
1.06416e+01
1.46658e+01
6.59549e+00
1.83516e+01
9.07316e+00
6.13109e+00
1.10716e+01
1.32331e+01
5.13535e+00
8.64563e+00
