# Supplementary material for: Scanless two-photon voltage imaging
Source: Nat Commun. 2024 Jun 14;15:5095. doi: 10.1038/s41467-024-49192-2 (PMC11178882; doi:10.1038/s41467-024-49192-2)
Supplement: Supplementary file 4 — Source Data [file 41467_2024_49192_MOESM4_ESM.zip › upd_source_data_files/figure_2/figure_2d_holography_snr_power_100mW_jittered_x_points.txt]

8.88613e+00
8.78187e+00
9.13377e+00
8.76633e+00
9.05453e+00
8.90191e+00
9.11828e+00
9.05204e+00
9.10638e+00
9.02935e+00
8.97922e+00
8.94575e+00
