# Supplementary material for: Scanless two-photon voltage imaging
Source: Nat Commun. 2024 Jun 14;15:5095. doi: 10.1038/s41467-024-49192-2 (PMC11178882; doi:10.1038/s41467-024-49192-2)
Supplement: Supplementary file 4 — Source Data [file 41467_2024_49192_MOESM4_ESM.zip › upd_source_data_files/figure_2/figure_2d_holography_snr_power_125mW_datapoints.txt]

9.70918e+00
1.14389e+01
1.37063e+01
1.59678e+01
7.77185e+00
1.64574e+01
8.33484e+00
5.89660e+00
1.24160e+01
1.66499e+01
6.85408e+00
1.05222e+01
