# Supplementary material for: Scanless two-photon voltage imaging
Source: Nat Commun. 2024 Jun 14;15:5095. doi: 10.1038/s41467-024-49192-2 (PMC11178882; doi:10.1038/s41467-024-49192-2)
Supplement: Supplementary file 4 — Source Data [file 41467_2024_49192_MOESM4_ESM.zip › upd_source_data_files/figure_2/figure_2d_holography_snr_power_125mW_jittered_x_points.txt]

1.61871e+01
1.59133e+01
1.60123e+01
1.60324e+01
1.60372e+01
1.59709e+01
1.60606e+01
1.60590e+01
1.61154e+01
1.59030e+01
1.58884e+01
1.58896e+01
