# Supplementary material for: Scanless two-photon voltage imaging
Source: Nat Commun. 2024 Jun 14;15:5095. doi: 10.1038/s41467-024-49192-2 (PMC11178882; doi:10.1038/s41467-024-49192-2)
Supplement: Supplementary file 4 — Source Data [file 41467_2024_49192_MOESM4_ESM.zip › upd_source_data_files/figure_2/figure_2d_holography_snr_power_150mW_datapoints.txt]

1.18316e+01
8.06992e+00
1.55204e+01
2.04862e+01
1.10254e+01
2.13527e+01
1.11968e+01
8.60773e+00
1.80484e+01
1.68778e+01
8.10272e+00
1.34998e+01
