# Supplementary material for: Scanless two-photon voltage imaging
Source: Nat Commun. 2024 Jun 14;15:5095. doi: 10.1038/s41467-024-49192-2 (PMC11178882; doi:10.1038/s41467-024-49192-2)
Supplement: Supplementary file 4 — Source Data [file 41467_2024_49192_MOESM4_ESM.zip › upd_source_data_files/figure_2/figure_2d_holography_snr_power_150mW_jittered_x_points.txt]

2.30786e+01
2.29758e+01
2.29565e+01
2.29517e+01
2.28662e+01
2.30574e+01
2.30814e+01
2.31243e+01
2.28461e+01
2.27679e+01
2.28932e+01
2.31273e+01
