# Supplementary material for: Scanless two-photon voltage imaging
Source: Nat Commun. 2024 Jun 14;15:5095. doi: 10.1038/s41467-024-49192-2 (PMC11178882; doi:10.1038/s41467-024-49192-2)
Supplement: Supplementary file 4 — Source Data [file 41467_2024_49192_MOESM4_ESM.zip › upd_source_data_files/figure_2/figure_2d_holography_snr_power_75mW_datapoints.txt]

5.96240e+00
5.46064e+00
5.08088e+00
1.07240e+01
1.00841e+01
5.48067e+00
4.18743e+00
1.05126e+01
1.01806e+01
3.95403e+00
5.31355e+00
