# Supplementary material for: Scanless two-photon voltage imaging
Source: Nat Commun. 2024 Jun 14;15:5095. doi: 10.1038/s41467-024-49192-2 (PMC11178882; doi:10.1038/s41467-024-49192-2)
Supplement: Supplementary file 4 — Source Data [file 41467_2024_49192_MOESM4_ESM.zip › upd_source_data_files/figure_2/figure_2d_holography_snr_power_75mW_jittered_x_points.txt]

2.05770e+00
1.77635e+00
2.10168e+00
2.02536e+00
2.10298e+00
2.01348e+00
2.02911e+00
1.88770e+00
2.15083e+00
2.27164e+00
2.05317e+00
