# Supplementary material for: Scanless two-photon voltage imaging
Source: Nat Commun. 2024 Jun 14;15:5095. doi: 10.1038/s41467-024-49192-2 (PMC11178882; doi:10.1038/s41467-024-49192-2)
Supplement: Supplementary file 4 — Source Data [file 41467_2024_49192_MOESM4_ESM.zip › upd_source_data_files/figure_2/figure_2e_gaussian_df_f_power_100mW_datapoints.txt]

3.51166e-01
4.56880e-01
3.92452e-01
4.20380e-01
1.87841e-01
5.77151e-01
5.04438e-01
4.21874e-01
