# Supplementary material for: Scanless two-photon voltage imaging
Source: Nat Commun. 2024 Jun 14;15:5095. doi: 10.1038/s41467-024-49192-2 (PMC11178882; doi:10.1038/s41467-024-49192-2)
Supplement: Supplementary file 4 — Source Data [file 41467_2024_49192_MOESM4_ESM.zip › upd_source_data_files/figure_2/figure_2e_gaussian_df_f_power_100mW_jittered_x_points.txt]

8.03621e+00
8.12019e+00
8.08462e+00
8.04751e+00
7.87230e+00
8.02494e+00
7.97417e+00
7.85696e+00
