# Supplementary material for: Scanless two-photon voltage imaging
Source: Nat Commun. 2024 Jun 14;15:5095. doi: 10.1038/s41467-024-49192-2 (PMC11178882; doi:10.1038/s41467-024-49192-2)
Supplement: Supplementary file 4 — Source Data [file 41467_2024_49192_MOESM4_ESM.zip › upd_source_data_files/figure_2/figure_2e_gaussian_df_f_power_125mW_datapoints.txt]

3.15353e-01
4.43553e-01
3.40134e-01
4.14961e-01
2.05655e-01
6.07690e-01
4.36856e-01
5.06318e-01
