# Supplementary material for: Scanless two-photon voltage imaging
Source: Nat Commun. 2024 Jun 14;15:5095. doi: 10.1038/s41467-024-49192-2 (PMC11178882; doi:10.1038/s41467-024-49192-2)
Supplement: Supplementary file 4 — Source Data [file 41467_2024_49192_MOESM4_ESM.zip › upd_source_data_files/figure_2/figure_2e_gaussian_df_f_power_150mW_datapoints.txt]

2.85971e-01
4.33282e-01
3.19628e-01
4.40044e-01
2.03960e-01
5.35815e-01
4.53205e-01
5.81309e-01
