# Supplementary material for: Scanless two-photon voltage imaging
Source: Nat Commun. 2024 Jun 14;15:5095. doi: 10.1038/s41467-024-49192-2 (PMC11178882; doi:10.1038/s41467-024-49192-2)
Supplement: Supplementary file 4 — Source Data [file 41467_2024_49192_MOESM4_ESM.zip › upd_source_data_files/figure_2/figure_2e_gaussian_df_f_power_150mW_jittered_x_points.txt]

2.19496e+01
2.18331e+01
2.19339e+01
2.19759e+01
2.21683e+01
2.22132e+01
2.18743e+01
2.19456e+01
