# Supplementary material for: Scanless two-photon voltage imaging
Source: Nat Commun. 2024 Jun 14;15:5095. doi: 10.1038/s41467-024-49192-2 (PMC11178882; doi:10.1038/s41467-024-49192-2)
Supplement: Supplementary file 4 — Source Data [file 41467_2024_49192_MOESM4_ESM.zip › upd_source_data_files/figure_2/figure_2e_gaussian_df_f_power_175mW_jittered_x_points.txt]

2.89120e+01
2.90419e+01
2.89583e+01
2.89139e+01
2.88854e+01
2.90119e+01
2.89509e+01
2.90933e+01
