# Supplementary material for: Scanless two-photon voltage imaging
Source: Nat Commun. 2024 Jun 14;15:5095. doi: 10.1038/s41467-024-49192-2 (PMC11178882; doi:10.1038/s41467-024-49192-2)
Supplement: Supplementary file 4 — Source Data [file 41467_2024_49192_MOESM4_ESM.zip › upd_source_data_files/figure_2/figure_2e_gpc_df_f_power_100mW_datapoints.txt]

5.54945e-01
4.23213e-01
5.33458e-01
4.37305e-01
5.04250e-01
5.46301e-01
4.71628e-01
5.40639e-01
5.21311e-01
4.75936e-01
