# Supplementary material for: Scanless two-photon voltage imaging
Source: Nat Commun. 2024 Jun 14;15:5095. doi: 10.1038/s41467-024-49192-2 (PMC11178882; doi:10.1038/s41467-024-49192-2)
Supplement: Supplementary file 4 — Source Data [file 41467_2024_49192_MOESM4_ESM.zip › upd_source_data_files/figure_2/figure_2e_gpc_df_f_power_100mW_jittered_x_points.txt]

6.97637e+00
7.13397e+00
6.89901e+00
6.89602e+00
6.99106e+00
6.89090e+00
7.03270e+00
6.94657e+00
6.83426e+00
7.08213e+00
