# Supplementary material for: Scanless two-photon voltage imaging
Source: Nat Commun. 2024 Jun 14;15:5095. doi: 10.1038/s41467-024-49192-2 (PMC11178882; doi:10.1038/s41467-024-49192-2)
Supplement: Supplementary file 4 — Source Data [file 41467_2024_49192_MOESM4_ESM.zip › upd_source_data_files/figure_2/figure_2e_gpc_df_f_power_125mW_datapoints.txt]

4.46788e-01
5.45469e-01
4.49734e-01
4.04039e-01
5.30747e-01
4.53604e-01
3.97814e-01
5.38679e-01
4.62458e-01
5.04259e-01
