# Supplementary material for: Scanless two-photon voltage imaging
Source: Nat Commun. 2024 Jun 14;15:5095. doi: 10.1038/s41467-024-49192-2 (PMC11178882; doi:10.1038/s41467-024-49192-2)
Supplement: Supplementary file 4 — Source Data [file 41467_2024_49192_MOESM4_ESM.zip › upd_source_data_files/figure_2/figure_2e_gpc_df_f_power_125mW_jittered_x_points.txt]

1.38512e+01
1.41549e+01
1.39859e+01
1.40620e+01
1.40661e+01
1.41475e+01
1.39250e+01
1.39930e+01
1.38371e+01
1.41848e+01
