# Supplementary material for: Scanless two-photon voltage imaging
Source: Nat Commun. 2024 Jun 14;15:5095. doi: 10.1038/s41467-024-49192-2 (PMC11178882; doi:10.1038/s41467-024-49192-2)
Supplement: Supplementary file 4 — Source Data [file 41467_2024_49192_MOESM4_ESM.zip › upd_source_data_files/figure_2/figure_2e_gpc_df_f_power_150mW_datapoints.txt]

5.05041e-01
4.97538e-01
4.27459e-01
5.21330e-01
5.22871e-01
5.08885e-01
3.75180e-01
4.84656e-01
4.82535e-01
4.56783e-01
