# Supplementary material for: Scanless two-photon voltage imaging
Source: Nat Commun. 2024 Jun 14;15:5095. doi: 10.1038/s41467-024-49192-2 (PMC11178882; doi:10.1038/s41467-024-49192-2)
Supplement: Supplementary file 4 — Source Data [file 41467_2024_49192_MOESM4_ESM.zip › upd_source_data_files/figure_2/figure_2e_gpc_df_f_power_175mW_datapoints.txt]

4.28609e-01
5.18782e-01
4.01136e-01
4.87437e-01
6.26115e-01
4.26165e-01
3.61900e-01
4.52848e-01
4.66377e-01
4.43631e-01
