# Supplementary material for: Scanless two-photon voltage imaging
Source: Nat Commun. 2024 Jun 14;15:5095. doi: 10.1038/s41467-024-49192-2 (PMC11178882; doi:10.1038/s41467-024-49192-2)
Supplement: Supplementary file 4 — Source Data [file 41467_2024_49192_MOESM4_ESM.zip › upd_source_data_files/figure_2/figure_2e_gpc_df_f_power_75mW_datapoints.txt]

4.64162e-01
4.40014e-01
5.13734e-01
5.83796e-01
5.54710e-01
5.20007e-01
4.97743e-01
4.91390e-01
5.06412e-01
