# Supplementary material for: Scanless two-photon voltage imaging
Source: Nat Commun. 2024 Jun 14;15:5095. doi: 10.1038/s41467-024-49192-2 (PMC11178882; doi:10.1038/s41467-024-49192-2)
Supplement: Supplementary file 4 — Source Data [file 41467_2024_49192_MOESM4_ESM.zip › upd_source_data_files/figure_2/figure_2e_gpc_df_f_power_75mW_jittered_x_points.txt]

1.31939e-01
-2.00760e-01
-7.46060e-02
-9.55997e-02
-1.10574e-01
7.03096e-02
1.11977e-01
3.12411e-02
7.77382e-02
