# Supplementary material for: Scanless two-photon voltage imaging
Source: Nat Commun. 2024 Jun 14;15:5095. doi: 10.1038/s41467-024-49192-2 (PMC11178882; doi:10.1038/s41467-024-49192-2)
Supplement: Supplementary file 4 — Source Data [file 41467_2024_49192_MOESM4_ESM.zip › upd_source_data_files/figure_2/figure_2e_holography_df_f_power_100mW_datapoints.txt]

1.27988e-01
3.78298e-01
3.58326e-01
5.25753e-01
3.73086e-01
3.37688e-01
3.68283e-01
4.14848e-01
4.04786e-01
3.14279e-01
1.75236e-01
4.05772e-01
