# Supplementary material for: Scanless two-photon voltage imaging
Source: Nat Commun. 2024 Jun 14;15:5095. doi: 10.1038/s41467-024-49192-2 (PMC11178882; doi:10.1038/s41467-024-49192-2)
Supplement: Supplementary file 4 — Source Data [file 41467_2024_49192_MOESM4_ESM.zip › upd_source_data_files/figure_2/figure_2e_holography_df_f_power_100mW_jittered_x_points.txt]

9.08367e+00
9.03076e+00
9.07604e+00
8.92851e+00
8.85265e+00
9.00682e+00
8.87603e+00
8.97896e+00
9.03090e+00
9.06841e+00
8.75182e+00
9.10633e+00
