# Supplementary material for: Scanless two-photon voltage imaging
Source: Nat Commun. 2024 Jun 14;15:5095. doi: 10.1038/s41467-024-49192-2 (PMC11178882; doi:10.1038/s41467-024-49192-2)
Supplement: Supplementary file 4 — Source Data [file 41467_2024_49192_MOESM4_ESM.zip › upd_source_data_files/figure_2/figure_2e_holography_df_f_power_125mW_datapoints.txt]

1.81292e-01
4.10498e-01
3.44202e-01
4.58656e-01
3.21239e-01
2.87106e-01
2.77296e-01
3.46541e-01
2.98784e-01
3.14256e-01
1.80329e-01
3.93891e-01
