# Supplementary material for: Scanless two-photon voltage imaging
Source: Nat Commun. 2024 Jun 14;15:5095. doi: 10.1038/s41467-024-49192-2 (PMC11178882; doi:10.1038/s41467-024-49192-2)
Supplement: Supplementary file 4 — Source Data [file 41467_2024_49192_MOESM4_ESM.zip › upd_source_data_files/figure_2/figure_2e_holography_df_f_power_125mW_jittered_x_points.txt]

1.60882e+01
1.59614e+01
1.59437e+01
1.60426e+01
1.59672e+01
1.57582e+01
1.60151e+01
1.60103e+01
1.59627e+01
1.61587e+01
1.60954e+01
1.59133e+01
