# Supplementary material for: Scanless two-photon voltage imaging
Source: Nat Commun. 2024 Jun 14;15:5095. doi: 10.1038/s41467-024-49192-2 (PMC11178882; doi:10.1038/s41467-024-49192-2)
Supplement: Supplementary file 4 — Source Data [file 41467_2024_49192_MOESM4_ESM.zip › upd_source_data_files/figure_2/figure_2e_holography_df_f_power_150mW_datapoints.txt]

1.72038e-01
1.92072e-01
3.14918e-01
4.39740e-01
3.61926e-01
2.89102e-01
2.66895e-01
4.00595e-01
2.99273e-01
2.61433e-01
1.67872e-01
3.38191e-01
