# Supplementary material for: Scanless two-photon voltage imaging
Source: Nat Commun. 2024 Jun 14;15:5095. doi: 10.1038/s41467-024-49192-2 (PMC11178882; doi:10.1038/s41467-024-49192-2)
Supplement: Supplementary file 4 — Source Data [file 41467_2024_49192_MOESM4_ESM.zip › upd_source_data_files/figure_2/figure_2e_holography_df_f_power_150mW_jittered_x_points.txt]

2.30377e+01
2.31349e+01
2.28944e+01
2.29637e+01
2.28374e+01
2.29258e+01
2.32005e+01
2.31800e+01
2.30848e+01
2.32856e+01
2.28661e+01
2.29456e+01
