# Supplementary material for: Scanless two-photon voltage imaging
Source: Nat Commun. 2024 Jun 14;15:5095. doi: 10.1038/s41467-024-49192-2 (PMC11178882; doi:10.1038/s41467-024-49192-2)
Supplement: Supplementary file 4 — Source Data [file 41467_2024_49192_MOESM4_ESM.zip › upd_source_data_files/figure_2/figure_2e_holography_df_f_power_75mW_datapoints.txt]

1.94727e-01
3.50490e-01
2.46491e-01
5.20713e-01
3.25814e-01
2.89191e-01
3.72241e-01
4.65954e-01
3.08964e-01
1.92902e-01
3.35581e-01
