# Supplementary material for: Scanless two-photon voltage imaging
Source: Nat Commun. 2024 Jun 14;15:5095. doi: 10.1038/s41467-024-49192-2 (PMC11178882; doi:10.1038/s41467-024-49192-2)
Supplement: Supplementary file 4 — Source Data [file 41467_2024_49192_MOESM4_ESM.zip › upd_source_data_files/figure_2/figure_2e_holography_df_f_power_75mW_jittered_x_points.txt]

1.96604e+00
1.99293e+00
1.97151e+00
1.85167e+00
1.97655e+00
2.04083e+00
1.86884e+00
2.04422e+00
1.92197e+00
1.75609e+00
2.05908e+00
