# Supplementary material for: Scanless two-photon voltage imaging
Source: Nat Commun. 2024 Jun 14;15:5095. doi: 10.1038/s41467-024-49192-2 (PMC11178882; doi:10.1038/s41467-024-49192-2)
Supplement: Supplementary file 4 — Source Data [file 41467_2024_49192_MOESM4_ESM.zip › upd_source_data_files/figure_2/figure_2f_init_protocol_3_timepoints_ms_gaussian.txt]

0.00000e+00
1.00000e+00
2.00000e+00
3.00000e+00
4.00000e+00
5.00000e+00
6.00000e+00
7.00000e+00
8.00000e+00
9.00000e+00
1.00000e+01
1.10000e+01
1.20000e+01
1.30000e+01
1.40000e+01
1.50000e+01
1.60000e+01
1.70000e+01
1.80000e+01
1.90000e+01
2.00000e+01
2.10000e+01
2.20000e+01
2.30000e+01
2.40000e+01
2.50000e+01
2.60000e+01
2.70000e+01
2.80000e+01
2.90000e+01
3.00000e+01
3.10000e+01
3.20000e+01
3.30000e+01
3.40000e+01
3.50000e+01
3.60000e+01
3.70000e+01
3.80000e+01
3.90000e+01
4.00000e+01
4.10000e+01
4.20000e+01
4.30000e+01
4.40000e+01
4.50000e+01
4.60000e+01
4.70000e+01
4.80000e+01
4.90000e+01
5.00000e+01
5.10000e+01
5.20000e+01
5.30000e+01
5.40000e+01
5.50000e+01
5.60000e+01
5.70000e+01
5.80000e+01
5.90000e+01
6.00000e+01
6.10000e+01
6.20000e+01
6.30000e+01
6.40000e+01
6.50000e+01
6.60000e+01
6.70000e+01
6.80000e+01
6.90000e+01
7.00000e+01
7.10000e+01
7.20000e+01
7.30000e+01
7.40000e+01
7.50000e+01
7.60000e+01
7.70000e+01
7.80000e+01
7.90000e+01
8.00000e+01
8.10000e+01
8.20000e+01
8.30000e+01
8.40000e+01
8.50000e+01
8.60000e+01
8.70000e+01
8.80000e+01
8.90000e+01
9.00000e+01
9.10000e+01
9.20000e+01
9.30000e+01
9.40000e+01
9.50000e+01
9.60000e+01
9.70000e+01
9.80000e+01
9.90000e+01
1.00000e+02
1.01000e+02
1.02000e+02
1.03000e+02
1.04000e+02
1.05000e+02
1.06000e+02
1.07000e+02
1.08000e+02
1.09000e+02
1.10000e+02
1.11000e+02
1.12000e+02
1.13000e+02
1.14000e+02
1.15000e+02
1.16000e+02
1.17000e+02
1.18000e+02
1.19000e+02
1.20000e+02
1.21000e+02
1.22000e+02
1.23000e+02
1.24000e+02
1.25000e+02
1.26000e+02
1.27000e+02
1.28000e+02
1.29000e+02
1.30000e+02
1.31000e+02
1.32000e+02
1.33000e+02
1.34000e+02
1.35000e+02
1.36000e+02
1.37000e+02
1.38000e+02
1.39000e+02
1.40000e+02
1.41000e+02
1.42000e+02
1.43000e+02
1.44000e+02
1.45000e+02
1.46000e+02
1.47000e+02
1.48000e+02
1.49000e+02
1.50000e+02
1.51000e+02
1.52000e+02
1.53000e+02
1.54000e+02
1.55000e+02
1.56000e+02
1.57000e+02
1.58000e+02
1.59000e+02
1.60000e+02
1.61000e+02
1.62000e+02
1.63000e+02
1.64000e+02
1.65000e+02
1.66000e+02
1.67000e+02
1.68000e+02
1.69000e+02
1.70000e+02
1.71000e+02
1.72000e+02
1.73000e+02
1.74000e+02
1.75000e+02
1.76000e+02
1.77000e+02
1.78000e+02
1.79000e+02
1.80000e+02
1.81000e+02
1.82000e+02
1.83000e+02
1.84000e+02
1.85000e+02
1.86000e+02
1.87000e+02
1.88000e+02
1.89000e+02
1.90000e+02
1.91000e+02
1.92000e+02
1.93000e+02
1.94000e+02
1.95000e+02
1.96000e+02
1.97000e+02
1.98000e+02
1.99000e+02
2.00000e+02
2.01000e+02
2.02000e+02
2.03000e+02
2.04000e+02
2.05000e+02
2.06000e+02
2.07000e+02
2.08000e+02
2.09000e+02
2.10000e+02
2.11000e+02
2.12000e+02
2.13000e+02
2.14000e+02
2.15000e+02
2.16000e+02
2.17000e+02
2.18000e+02
2.19000e+02
2.20000e+02
2.21000e+02
2.22000e+02
2.23000e+02
2.24000e+02
2.25000e+02
2.26000e+02
2.27000e+02
2.28000e+02
2.29000e+02
2.30000e+02
2.31000e+02
2.32000e+02
2.33000e+02
2.34000e+02
2.35000e+02
2.36000e+02
2.37000e+02
2.38000e+02
2.39000e+02
2.40000e+02
2.41000e+02
2.42000e+02
2.43000e+02
2.44000e+02
2.45000e+02
2.46000e+02
2.47000e+02
2.48000e+02
2.49000e+02
2.50000e+02
2.51000e+02
2.52000e+02
2.53000e+02
2.54000e+02
2.55000e+02
2.56000e+02
2.57000e+02
2.58000e+02
2.59000e+02
2.60000e+02
2.61000e+02
2.62000e+02
2.63000e+02
2.64000e+02
2.65000e+02
2.66000e+02
2.67000e+02
2.68000e+02
2.69000e+02
2.70000e+02
2.71000e+02
2.72000e+02
2.73000e+02
2.74000e+02
2.75000e+02
2.76000e+02
2.77000e+02
2.78000e+02
2.79000e+02
2.80000e+02
2.81000e+02
2.82000e+02
2.83000e+02
2.84000e+02
2.85000e+02
2.86000e+02
2.87000e+02
2.88000e+02
2.89000e+02
2.90000e+02
2.91000e+02
2.92000e+02
2.93000e+02
2.94000e+02
2.95000e+02
2.96000e+02
2.97000e+02
2.98000e+02
2.99000e+02
3.00000e+02
3.01000e+02
3.02000e+02
3.03000e+02
3.04000e+02
3.05000e+02
3.06000e+02
3.07000e+02
3.08000e+02
3.09000e+02
3.10000e+02
3.11000e+02
3.12000e+02
3.13000e+02
3.14000e+02
3.15000e+02
3.16000e+02
3.17000e+02
3.18000e+02
3.19000e+02
3.20000e+02
3.21000e+02
3.22000e+02
3.23000e+02
3.24000e+02
3.25000e+02
3.26000e+02
3.27000e+02
3.28000e+02
3.29000e+02
3.30000e+02
3.31000e+02
3.32000e+02
3.33000e+02
3.34000e+02
3.35000e+02
3.36000e+02
3.37000e+02
3.38000e+02
3.39000e+02
3.40000e+02
3.41000e+02
3.42000e+02
3.43000e+02
3.44000e+02
3.45000e+02
3.46000e+02
3.47000e+02
3.48000e+02
3.49000e+02
3.50000e+02
3.51000e+02
3.52000e+02
3.53000e+02
3.54000e+02
3.55000e+02
3.56000e+02
3.57000e+02
3.58000e+02
3.59000e+02
3.60000e+02
3.61000e+02
3.62000e+02
3.63000e+02
3.64000e+02
3.65000e+02
3.66000e+02
3.67000e+02
3.68000e+02
3.69000e+02
3.70000e+02
3.71000e+02
3.72000e+02
3.73000e+02
3.74000e+02
3.75000e+02
3.76000e+02
3.77000e+02
3.78000e+02
3.79000e+02
3.80000e+02
3.81000e+02
3.82000e+02
3.83000e+02
3.84000e+02
3.85000e+02
3.86000e+02
3.87000e+02
3.88000e+02
3.89000e+02
3.90000e+02
3.91000e+02
3.92000e+02
3.93000e+02
3.94000e+02
3.95000e+02
3.96000e+02
3.97000e+02
3.98000e+02
3.99000e+02
4.00000e+02
4.01000e+02
4.02000e+02
4.03000e+02
4.04000e+02
4.05000e+02
4.06000e+02
4.07000e+02
4.08000e+02
4.09000e+02
4.10000e+02
4.11000e+02
4.12000e+02
4.13000e+02
4.14000e+02
4.15000e+02
4.16000e+02
4.17000e+02
4.18000e+02
4.19000e+02
4.20000e+02
4.21000e+02
4.22000e+02
4.23000e+02
4.24000e+02
4.25000e+02
4.26000e+02
4.27000e+02
4.28000e+02
4.29000e+02
4.30000e+02
4.31000e+02
4.32000e+02
4.33000e+02
4.34000e+02
4.35000e+02
4.36000e+02
4.37000e+02
4.38000e+02
4.39000e+02
4.40000e+02
4.41000e+02
4.42000e+02
4.43000e+02
4.44000e+02
4.45000e+02
4.46000e+02
4.47000e+02
4.48000e+02
4.49000e+02
4.50000e+02
4.51000e+02
4.52000e+02
4.53000e+02
4.54000e+02
4.55000e+02
4.56000e+02
4.57000e+02
4.58000e+02
4.59000e+02
4.60000e+02
4.61000e+02
4.62000e+02
4.63000e+02
4.64000e+02
4.65000e+02
4.66000e+02
4.67000e+02
4.68000e+02
4.69000e+02
4.70000e+02
4.71000e+02
4.72000e+02
4.73000e+02
4.74000e+02
4.75000e+02
4.76000e+02
4.77000e+02
4.78000e+02
4.79000e+02
4.80000e+02
4.81000e+02
4.82000e+02
4.83000e+02
4.84000e+02
4.85000e+02
4.86000e+02
4.87000e+02
4.88000e+02
4.89000e+02
4.90000e+02
4.91000e+02
4.92000e+02
4.93000e+02
4.94000e+02
