# Supplementary material for: Scanless two-photon voltage imaging
Source: Nat Commun. 2024 Jun 14;15:5095. doi: 10.1038/s41467-024-49192-2 (PMC11178882; doi:10.1038/s41467-024-49192-2)
Supplement: Supplementary file 4 — Source Data [file 41467_2024_49192_MOESM4_ESM.zip › upd_source_data_files/figure_2/figure_2f_init_protocol_3_weighted_average_df_f_trace_gaussian.txt]

-5.73304e-03
-4.75037e-03
3.13938e-02
1.17602e-02
1.39147e-02
-5.94658e-03
-1.25865e-02
-1.11710e-02
-2.77593e-03
-3.93752e-02
-6.11227e-02
-5.90104e-02
1.65130e-02
1.96470e-01
3.52749e-01
4.12289e-01
3.07559e-01
1.66416e-01
9.32920e-02
5.11401e-02
1.71263e-02
9.92259e-03
1.14926e-02
9.72874e-04
5.16668e-03
-4.85490e-03
-2.41459e-03
7.98922e-03
9.03944e-03
-1.57494e-02
-1.20233e-02
1.07691e-03
-2.33998e-03
7.20234e-03
-3.29416e-03
1.61794e-02
-1.91535e-03
1.34484e-03
-6.17875e-03
4.77656e-03
-6.51571e-04
3.58956e-03
-1.21195e-02
-6.23160e-03
1.69373e-02
-1.52207e-03
-6.38708e-03
-6.61154e-03
7.13239e-03
2.85442e-03
3.62672e-03
7.80843e-03
1.55270e-02
-9.36811e-04
-1.93236e-03
6.26987e-03
-1.96862e-02
-1.08397e-02
-1.46711e-02
-3.96899e-02
-3.44807e-02
-9.34819e-03
1.78596e-01
3.26671e-01
4.01505e-01
3.29210e-01
2.16940e-01
1.19951e-01
5.67925e-02
1.82220e-02
1.20965e-02
-3.04000e-03
3.22473e-03
3.69995e-03
-2.08618e-04
-1.37826e-02
2.24926e-03
-1.76764e-03
-1.87640e-03
-5.04000e-04
-2.79372e-05
-1.27027e-03
7.25842e-04
2.41078e-03
-2.80474e-03
9.53946e-03
9.41730e-03
-6.17166e-03
-1.67521e-02
-4.86143e-03
1.06217e-02
-2.96991e-03
9.11402e-04
4.57179e-03
-3.09679e-03
-5.16366e-03
-1.95818e-03
4.60003e-03
-5.29109e-03
1.76902e-02
2.93091e-03
-4.16987e-03
-3.09261e-04
-5.26086e-03
-2.19011e-03
4.45059e-03
-2.17653e-03
3.54645e-04
-6.16496e-02
-5.64678e-02
-9.93088e-03
1.54077e-01
3.31046e-01
4.28955e-01
3.26967e-01
2.25320e-01
1.20642e-01
6.11998e-02
2.49015e-02
-1.18890e-02
3.10243e-04
7.45385e-05
-1.05510e-02
-7.99067e-03
1.79632e-02
1.90050e-04
-6.42160e-03
1.38512e-02
-8.55448e-03
-9.86686e-03
5.62998e-03
4.39206e-03
-2.98874e-03
6.69797e-03
4.72156e-03
-9.41982e-03
2.21838e-03
4.60156e-03
-2.26849e-03
8.08635e-03
-8.08723e-03
-1.25827e-02
2.68091e-03
-7.42172e-03
1.67676e-02
-7.54543e-03
1.39835e-02
2.99433e-03
-6.91524e-03
-1.99460e-03
-5.81606e-03
-3.70994e-04
1.53164e-04
-3.81041e-03
-2.98259e-03
-2.87456e-03
-2.95117e-04
-2.00071e-02
-4.20628e-02
-4.47895e-02
1.06380e-01
2.80699e-01
4.06274e-01
3.75192e-01
2.43493e-01
1.45667e-01
8.09726e-02
3.35491e-02
1.27497e-02
3.93147e-03
5.39962e-03
-8.57737e-03
1.78861e-02
1.26219e-03
1.28275e-03
-8.01934e-03
-3.32536e-03
-7.74373e-03
3.86243e-03
-7.94446e-03
8.20765e-03
-8.86281e-03
7.61116e-03
-6.53146e-03
9.91930e-04
1.89386e-03
-6.65497e-03
-1.14217e-03
-2.46997e-03
-2.83858e-03
9.64184e-03
6.75058e-03
-4.95931e-03
-1.03846e-03
-5.12041e-03
1.39525e-02
6.30867e-03
-8.50128e-03
-7.05299e-03
1.21810e-02
-1.48590e-02
4.31799e-03
1.00110e-02
-6.51532e-04
-6.25097e-03
-2.79099e-03
-1.77109e-02
-4.57031e-02
-4.49185e-02
6.90526e-02
2.61751e-01
3.96033e-01
3.74311e-01
2.70618e-01
1.77237e-01
9.34296e-02
5.41682e-02
9.80851e-03
-1.04605e-03
7.82768e-03
-6.89144e-03
5.72615e-03
-8.01295e-04
-1.42579e-03
-4.85428e-03
-1.49469e-03
-3.38623e-03
-7.82828e-03
6.55927e-04
-1.15100e-02
1.09701e-02
-6.49746e-03
8.74817e-03
-2.06693e-03
3.68171e-03
7.19465e-04
1.44814e-02
8.96864e-03
-8.17990e-03
-9.45444e-05
2.13654e-03
-2.78345e-03
-7.63077e-03
-1.70268e-02
3.28204e-03
3.62203e-03
7.13453e-04
9.69789e-03
2.87477e-03
2.23561e-03
3.81523e-03
-7.29992e-03
-1.14599e-02
-8.81255e-03
1.47430e-02
-1.64088e-02
-5.56810e-02
-5.02872e-02
3.33459e-02
2.29443e-01
3.75021e-01
4.12393e-01
3.05167e-01
1.80180e-01
1.05709e-01
5.35881e-02
1.05257e-02
1.88506e-03
1.29949e-02
2.35362e-03
-3.90688e-04
-6.75595e-03
-5.07174e-03
-9.23623e-03
-1.75242e-04
-5.55733e-03
1.40577e-02
-1.01616e-02
6.06516e-05
4.90687e-03
6.27440e-04
1.14876e-03
6.81256e-03
-5.32304e-03
1.38805e-02
-7.51923e-03
-8.48116e-03
2.21067e-06
-3.51649e-03
-4.50783e-03
-1.26350e-02
-3.68240e-03
1.12449e-02
2.76253e-03
-4.03896e-03
1.12619e-02
6.73144e-03
3.02800e-03
-9.33699e-04
-3.37826e-03
-9.92108e-04
-3.90041e-03
7.15586e-04
-2.85783e-03
4.88445e-03
-3.73523e-02
-4.82817e-02
-1.78631e-02
1.69407e-01
3.21963e-01
4.12004e-01
3.55613e-01
2.31732e-01
1.32055e-01
7.00170e-02
3.92436e-02
-4.80271e-03
-2.22340e-03
-2.85996e-03
1.27278e-02
-8.26431e-05
-1.17987e-02
6.18564e-03
7.35323e-03
1.53468e-03
8.80181e-04
-8.12536e-03
-1.79396e-02
5.61576e-03
4.43572e-03
6.05244e-03
2.17643e-03
-2.41084e-03
6.37164e-03
-8.43774e-03
2.83882e-03
6.49755e-04
-5.30091e-03
5.10492e-03
-9.89069e-03
3.14570e-03
-3.18269e-03
2.23783e-02
-3.93089e-03
-1.12376e-02
-1.69340e-03
6.40535e-03
6.85571e-03
-2.52867e-03
-7.98089e-03
-1.09096e-02
5.63528e-03
2.42288e-03
-7.90300e-03
-5.62452e-02
-5.59399e-02
1.44645e-02
1.85164e-01
3.58227e-01
3.91830e-01
3.30315e-01
2.00612e-01
1.21677e-01
4.09534e-02
1.78243e-02
-1.35261e-02
1.81179e-02
-3.23570e-03
5.29754e-03
-5.86847e-05
-1.23581e-03
-1.06344e-02
3.69912e-03
1.30381e-02
8.73828e-04
-6.89668e-04
-1.77543e-02
5.44033e-03
7.80204e-03
4.60971e-03
-2.51332e-03
-1.23160e-02
-3.77828e-03
1.82662e-03
-4.89525e-03
1.37906e-02
1.55553e-02
-9.63692e-04
-1.51679e-02
-4.14402e-03
5.65318e-04
1.91594e-03
-2.91325e-03
-1.12019e-02
4.18107e-03
-1.02716e-02
-3.20127e-03
7.23415e-04
8.12790e-03
1.27609e-02
8.69665e-03
-2.89768e-03
-1.49690e-02
-4.50050e-02
-3.82437e-02
-1.65035e-02
1.50284e-01
3.27012e-01
4.10946e-01
3.46093e-01
2.23428e-01
1.50523e-01
6.75036e-02
4.71792e-02
1.07698e-02
-8.75793e-03
5.45211e-03
5.73211e-03
-1.28190e-02
6.40332e-03
-1.62538e-03
-6.85450e-03
3.17561e-03
-8.86669e-03
2.47096e-03
4.88768e-03
5.90932e-03
-1.81286e-03
-1.05127e-02
-1.30669e-03
1.47829e-03
1.11613e-02
2.52186e-03
-6.38344e-03
-1.05440e-03
-4.17420e-04
9.11176e-03
-5.05388e-04
-1.41356e-03
1.47341e-03
2.17069e-03
-5.83167e-03
-5.91557e-03
-6.36139e-03
-5.25109e-03
3.62694e-03
1.99483e-02
-1.02091e-02
-1.59465e-03
6.78941e-03
4.01677e-03
-1.61791e-02
-2.07619e-02
-7.10539e-02
-1.91323e-02
7.30302e-02
2.87055e-01
4.10113e-01
3.83991e-01
2.64082e-01
1.40557e-01
8.02735e-02
4.73311e-02
-3.93532e-03
1.04976e-02
-4.27673e-04
9.13925e-03
-6.12398e-04
3.29227e-03
1.13585e-02
8.76079e-03
4.48943e-03
-9.29863e-03
-1.94933e-02
-6.29182e-03
-2.08714e-02
-7.08272e-03
-2.59109e-03
1.32941e-02
6.69952e-03
-1.50797e-03
-1.23119e-02
1.05479e-02
8.30245e-03
-3.61928e-03
6.62325e-03
5.21294e-03
8.52232e-03
8.60006e-03
1.18061e-02
9.66535e-03
-4.10372e-02
-8.76400e-03
-3.02959e-02
4.20950e-02
