# Supplementary material for: Scanless two-photon voltage imaging
Source: Nat Commun. 2024 Jun 14;15:5095. doi: 10.1038/s41467-024-49192-2 (PMC11178882; doi:10.1038/s41467-024-49192-2)
Supplement: Supplementary file 4 — Source Data [file 41467_2024_49192_MOESM4_ESM.zip › upd_source_data_files/figure_2/figure_2f_init_protocol_3_weighted_average_df_f_trace_gpc.txt]

1.48680e-03
6.42144e-03
1.96430e-02
1.57754e-02
1.08047e-03
-4.83790e-03
-1.25784e-02
-1.62078e-02
-1.04279e-02
-2.57827e-02
-4.80727e-02
-5.05279e-02
-1.04542e-02
1.27440e-01
2.78993e-01
3.58407e-01
3.08514e-01
2.26677e-01
1.35157e-01
6.93479e-02
4.14015e-02
1.04200e-02
1.97185e-02
4.56775e-03
5.09996e-03
1.55500e-03
-5.25354e-03
1.11341e-02
5.27089e-03
6.09828e-04
4.72572e-03
-2.44258e-03
-6.77440e-03
-9.64716e-03
-2.14165e-03
-1.03446e-03
4.60551e-03
-9.32886e-05
-1.46832e-03
5.90168e-03
3.04790e-03
-6.08050e-03
2.46633e-03
4.82298e-03
-4.23585e-03
-3.74641e-03
-4.30276e-03
-3.42056e-03
-2.51476e-03
9.13031e-03
2.81230e-03
9.10153e-03
7.55498e-03
1.62938e-03
1.28494e-03
-1.11597e-02
-9.96969e-03
-4.38770e-03
-7.81330e-03
-3.29282e-02
-3.17279e-02
-1.06297e-03
1.34480e-01
2.96507e-01
3.70857e-01
3.23874e-01
2.24665e-01
1.30916e-01
5.17044e-02
3.71743e-02
2.34616e-02
1.33291e-02
4.72288e-03
3.94209e-03
-3.09882e-04
-2.80643e-03
-5.58740e-04
-5.17127e-03
-7.34925e-04
-7.89943e-03
-3.06578e-03
-1.95735e-03
-8.61505e-04
6.94771e-03
2.17936e-03
6.98019e-03
2.94788e-04
1.48866e-03
-1.20727e-02
3.52761e-03
-1.63656e-03
2.35173e-03
-3.25138e-03
1.52968e-03
2.71704e-03
-4.40507e-03
-2.80471e-03
6.46234e-03
3.97600e-03
4.52601e-03
-3.09236e-03
-1.95567e-03
-4.89641e-03
-4.53555e-03
3.70474e-03
-8.66186e-04
-8.37112e-04
-1.51754e-02
-3.13715e-02
-4.30911e-02
-4.32743e-03
1.23682e-01
2.75954e-01
3.57779e-01
3.19944e-01
2.25855e-01
1.42550e-01
7.80790e-02
4.13245e-02
1.65196e-02
8.07005e-03
-5.25242e-04
-3.94910e-04
-3.32715e-03
-1.92917e-03
-3.17325e-03
1.07418e-02
-2.11841e-03
-4.64882e-03
9.36049e-04
5.22646e-03
-6.25773e-04
-8.97431e-03
-6.42986e-03
-5.18379e-03
1.40611e-03
4.89892e-03
5.79838e-03
7.52778e-03
-7.54776e-03
-1.85458e-04
-4.60819e-03
2.28741e-03
6.05194e-03
5.86755e-03
-4.80889e-03
3.65882e-03
-3.05900e-04
-3.21138e-03
2.89179e-03
-6.66174e-03
-1.92617e-03
-3.49452e-03
-2.21056e-03
4.28710e-04
6.83325e-03
-1.92631e-03
-1.97714e-02
-4.47532e-02
-2.89395e-02
6.50189e-02
2.40400e-01
3.53385e-01
3.59327e-01
2.60032e-01
1.65856e-01
9.02702e-02
4.48121e-02
2.35744e-02
7.66079e-03
3.91361e-03
2.11870e-04
2.55540e-03
5.39855e-03
4.71647e-03
-6.50388e-03
-3.34859e-03
-5.54632e-03
-5.89592e-03
3.04147e-03
1.83110e-03
-5.75581e-04
7.53007e-03
2.24475e-04
-2.67038e-03
-2.41274e-03
4.58543e-03
2.41754e-03
2.49822e-03
-5.74060e-03
-4.00585e-03
-5.33881e-03
5.83543e-03
-3.05410e-03
5.95112e-04
-2.77203e-03
7.90053e-03
3.89399e-03
2.33966e-03
-3.10689e-03
2.26795e-03
7.19581e-04
-2.21042e-03
-1.59049e-03
-2.34976e-03
-6.37770e-03
-9.21871e-03
-2.90279e-02
-4.53210e-02
2.96988e-02
1.80207e-01
3.22940e-01
3.71782e-01
3.00251e-01
1.92733e-01
1.21424e-01
5.58075e-02
3.05203e-02
2.01601e-03
7.75812e-03
6.05801e-03
-3.23606e-03
1.73246e-03
-1.12250e-03
-6.47056e-03
-1.35819e-03
1.38495e-03
-5.35414e-03
-1.60845e-03
-1.41605e-03
2.71302e-03
3.47634e-03
4.96327e-03
4.92357e-03
-2.47475e-03
-2.33257e-03
-1.32254e-03
-3.39725e-03
-1.33260e-03
1.77859e-03
4.60325e-04
2.21910e-03
-4.67907e-05
-3.68541e-03
-1.02563e-03
9.57254e-04
3.06190e-03
4.14611e-03
2.27757e-03
-7.04439e-03
6.10923e-03
-2.03612e-03
5.43686e-03
-1.79386e-03
-3.79293e-03
-9.66904e-03
-3.53427e-02
-4.41865e-02
-6.37704e-03
1.55674e-01
3.11099e-01
3.97967e-01
3.25347e-01
2.15366e-01
1.31492e-01
6.69178e-02
2.89811e-02
1.35428e-02
2.17813e-03
8.76192e-03
3.70985e-03
-2.64562e-03
-2.13987e-03
5.60389e-03
-2.62811e-03
-5.74479e-03
-1.72438e-04
-7.53507e-03
-4.05925e-03
-9.56876e-04
1.09244e-02
-1.30741e-03
-4.93819e-03
3.70137e-03
7.88843e-03
-6.68497e-03
-2.68493e-03
9.02927e-03
4.42982e-03
-1.10319e-02
-2.98546e-04
-2.87757e-03
2.86961e-03
7.88503e-04
2.45028e-03
-3.83586e-04
-4.13304e-03
5.46826e-04
1.51820e-03
7.72350e-04
3.58110e-04
5.02570e-03
-6.49134e-03
-3.70596e-03
-2.26889e-03
-3.12073e-02
-3.85253e-02
-5.04335e-03
1.45235e-01
2.93015e-01
3.83301e-01
3.25219e-01
2.16949e-01
1.36578e-01
6.50074e-02
3.72124e-02
1.27108e-02
9.23140e-03
1.36942e-02
-9.31085e-03
5.68622e-03
1.16116e-03
-1.11443e-03
-1.25503e-03
-1.22930e-04
-3.21360e-03
-1.89683e-03
-1.96939e-03
-2.97511e-03
-7.22580e-03
2.52750e-03
4.52372e-04
-3.14516e-03
3.84465e-03
-5.54379e-03
-2.87306e-03
2.60891e-03
1.18033e-02
2.55015e-03
6.48463e-04
-2.48186e-03
-2.20481e-03
3.23940e-03
2.12612e-03
-1.66899e-03
4.78164e-03
3.21836e-03
7.22628e-03
-7.11490e-03
-3.56272e-03
2.80508e-04
-5.37357e-03
-1.02280e-02
-6.38213e-03
-4.26968e-02
-3.88094e-02
-1.78469e-02
1.24482e-01
2.91153e-01
3.75650e-01
3.28445e-01
2.35198e-01
1.41631e-01
7.24856e-02
2.99836e-02
1.11609e-02
8.89806e-03
5.84818e-03
5.69073e-03
-3.74289e-03
-2.29820e-03
7.11330e-03
4.51440e-03
-9.48864e-03
-5.16881e-03
-8.33559e-04
-5.17432e-03
3.29208e-03
-1.50430e-03
6.01254e-03
2.40959e-03
1.93281e-03
2.84808e-03
-2.62943e-03
1.35549e-03
-4.77396e-04
-7.52968e-04
1.38103e-03
2.71722e-05
-2.18663e-03
1.10373e-03
-1.56021e-03
-3.83772e-03
6.53442e-04
-5.33260e-03
-7.68569e-03
2.29643e-03
-8.88638e-04
2.30489e-03
2.84719e-03
7.22643e-04
-4.54517e-03
9.61878e-03
-3.09966e-02
-4.37662e-02
-3.08931e-02
8.13648e-02
2.54214e-01
3.79951e-01
3.49714e-01
2.52662e-01
1.58313e-01
8.34796e-02
4.19165e-02
1.75309e-02
9.98307e-03
1.78872e-03
-2.64767e-03
-4.87851e-03
5.08149e-03
-1.40794e-03
-5.89807e-03
-7.29890e-04
-3.88622e-03
-1.60188e-03
-8.74615e-03
5.70763e-03
1.11346e-03
2.41276e-03
5.42501e-03
-1.52444e-03
-6.93061e-03
-8.24459e-04
-8.07211e-04
6.20526e-03
2.61978e-03
1.10384e-02
-4.88909e-03
2.24259e-03
-2.15503e-03
-1.11180e-02
-3.40889e-03
1.30977e-03
9.14946e-03
-1.38931e-03
-3.43330e-04
-1.88538e-03
-7.58016e-03
3.53391e-03
3.86646e-03
-6.57874e-03
-4.88071e-03
-2.09847e-02
-3.62934e-02
-3.75472e-02
5.31541e-02
2.30498e-01
3.60744e-01
3.64381e-01
2.70135e-01
1.74607e-01
1.08066e-01
4.41109e-02
2.64089e-02
1.57100e-02
6.22433e-03
2.27680e-03
7.17903e-03
9.17082e-03
5.08631e-03
6.31185e-03
6.07914e-04
-1.02627e-02
-1.43712e-02
-1.24108e-02
-1.71510e-02
-1.38357e-02
-3.67657e-03
1.13507e-03
-1.23700e-03
3.82479e-03
2.53760e-03
2.43232e-03
1.40529e-02
4.03962e-03
1.14523e-02
9.86389e-03
-1.29511e-04
7.92852e-03
6.38023e-03
8.06426e-03
-2.57406e-02
-1.75077e-02
-3.07212e-02
2.99815e-02
2.97564e-02
4.38940e-02
