# Supplementary material for: Scanless two-photon voltage imaging
Source: Nat Commun. 2024 Jun 14;15:5095. doi: 10.1038/s41467-024-49192-2 (PMC11178882; doi:10.1038/s41467-024-49192-2)
Supplement: Supplementary file 4 — Source Data [file 41467_2024_49192_MOESM4_ESM.zip › upd_source_data_files/figure_2/figure_2f_init_protocol_3_weighted_average_df_f_trace_holography.txt]

1.90417e-03
1.49129e-02
2.33865e-02
1.33201e-02
-5.92122e-03
-6.19802e-03
-7.14338e-03
-1.68985e-02
-2.23155e-02
-2.83134e-02
-3.03927e-02
-2.74262e-02
3.40083e-02
1.66054e-01
2.77065e-01
2.94288e-01
2.28080e-01
1.41455e-01
8.13782e-02
5.49023e-02
3.45792e-02
2.26830e-02
1.06737e-02
1.45072e-03
5.42983e-04
6.55874e-03
1.06466e-02
1.58813e-02
5.44196e-03
-1.96611e-03
-1.05727e-02
-8.73845e-03
-8.60533e-03
5.63552e-04
-2.78230e-03
1.80197e-03
5.01547e-03
4.25500e-03
-1.91628e-03
-2.66270e-03
2.90469e-03
5.54288e-03
-3.29232e-03
-9.80050e-03
-2.85985e-03
1.64416e-03
3.37978e-03
3.83297e-03
4.27186e-04
-2.17139e-03
3.54037e-03
5.38123e-03
6.41564e-04
-3.17693e-03
1.54993e-03
-9.19486e-04
-5.72246e-03
-7.80844e-03
-5.80646e-03
-1.55567e-02
-1.22423e-02
8.09719e-03
1.56914e-01
2.69783e-01
3.11527e-01
2.40893e-01
1.53474e-01
8.44509e-02
4.99188e-02
1.85126e-02
3.25835e-03
9.13160e-03
2.15481e-03
1.00025e-03
5.13683e-03
6.12386e-05
6.57888e-04
-9.50159e-03
-2.06282e-03
-4.86876e-03
-1.22164e-03
-1.15938e-03
6.18270e-04
-3.73100e-03
5.40969e-03
8.16890e-03
-2.90200e-03
-2.57424e-03
5.61500e-03
-4.26917e-03
-5.31425e-03
5.71427e-03
3.46779e-03
1.90926e-03
2.83822e-03
-3.75948e-03
-5.02697e-03
-1.46923e-03
1.35783e-03
2.99550e-03
-1.99440e-03
-1.91532e-03
1.38653e-03
-5.63742e-03
6.90206e-04
1.74190e-03
5.75349e-03
-2.91833e-03
-2.00106e-02
-2.01392e-02
-6.30313e-03
1.20463e-01
2.50764e-01
3.20566e-01
2.64628e-01
1.70000e-01
9.84904e-02
5.26707e-02
3.43030e-02
1.49351e-02
1.41416e-02
4.35359e-03
1.43222e-03
-4.72497e-04
-6.44547e-04
-1.93925e-03
-3.08428e-04
2.10490e-03
-2.86192e-03
-2.26949e-03
-3.67678e-03
-3.10172e-03
5.65453e-03
-1.47014e-03
4.56342e-03
-6.65006e-03
1.15793e-03
8.93767e-03
2.00008e-03
-5.77411e-03
1.12960e-03
-4.77478e-03
-5.21045e-04
-1.76714e-03
-5.65827e-05
-2.79509e-03
8.33564e-03
-2.56609e-04
-4.30690e-03
-1.08243e-04
-1.43471e-03
1.02111e-03
5.08775e-03
6.29695e-04
1.07002e-03
-1.91871e-03
-6.22746e-03
-1.54548e-02
-1.46594e-02
-1.11212e-02
1.03644e-01
2.40458e-01
3.24341e-01
2.82248e-01
1.83628e-01
1.10877e-01
5.35806e-02
3.61767e-02
1.84541e-02
1.23347e-02
1.65391e-03
-1.07467e-03
5.43410e-03
7.30111e-03
1.97097e-03
-6.94681e-03
8.87021e-04
-4.67798e-03
-3.76588e-03
-4.99166e-04
-6.21099e-04
-2.60539e-03
-1.49325e-03
4.64611e-03
-1.06433e-03
3.63944e-04
-6.76862e-04
-1.94580e-03
-9.07394e-04
1.69234e-03
-1.98516e-03
-4.97766e-03
9.25802e-04
5.52338e-03
1.57523e-03
5.63672e-03
3.03233e-03
1.38937e-03
3.04213e-03
-7.27890e-03
-1.36223e-03
-5.30736e-03
-2.09910e-03
2.06947e-04
-3.88777e-04
1.82773e-03
-1.41539e-02
-1.12276e-02
-1.71146e-02
8.57339e-02
2.20546e-01
3.11940e-01
2.93815e-01
1.98250e-01
1.20433e-01
6.16260e-02
3.76184e-02
1.14924e-02
1.31027e-02
1.06151e-02
2.32460e-03
9.90783e-04
-3.51329e-03
-2.86133e-03
-6.23581e-03
-3.88144e-03
1.80029e-04
-2.17666e-03
-3.68534e-03
4.69716e-04
7.04696e-03
1.21403e-03
-2.42713e-03
3.31037e-03
-3.15683e-03
4.18286e-03
-1.84977e-03
2.61481e-03
5.08300e-03
4.51883e-04
-4.22472e-03
-3.04144e-03
1.49854e-03
4.34961e-04
-2.36217e-03
-2.34355e-03
4.89354e-03
1.09554e-03
-1.65894e-03
-5.67493e-03
1.85280e-03
4.14163e-03
2.49164e-03
-5.06593e-03
3.79315e-04
-1.80053e-03
-1.51789e-02
-1.87383e-02
4.71848e-02
1.90041e-01
2.95432e-01
3.06809e-01
2.30186e-01
1.36694e-01
7.53628e-02
3.94709e-02
2.35323e-02
1.42709e-02
1.06737e-02
2.84055e-03
3.45217e-03
7.29471e-04
-1.01467e-03
-2.10257e-04
3.12817e-03
-6.16129e-03
1.32155e-03
-9.11719e-03
-5.25857e-03
-1.58503e-04
-4.46089e-04
3.47833e-03
5.85811e-03
-6.56877e-04
-6.83664e-03
1.13952e-04
4.72245e-03
7.00776e-03
5.33287e-04
4.61862e-04
-4.93597e-03
1.11992e-03
1.70663e-03
6.76992e-03
-7.68503e-03
2.26478e-03
7.26551e-05
-7.46230e-03
-3.39321e-03
-3.42198e-03
7.34022e-03
-3.15098e-03
-1.94558e-03
4.08752e-03
-4.12754e-03
-2.32555e-02
-2.22042e-02
2.04867e-02
1.62360e-01
2.75478e-01
3.25160e-01
2.51307e-01
1.54705e-01
9.14391e-02
4.90355e-02
2.89991e-02
1.79733e-02
4.43692e-03
1.16393e-02
7.33001e-03
-1.20666e-03
-4.42186e-04
1.19376e-03
-4.08942e-03
-2.36312e-03
-7.42271e-03
-3.37174e-03
6.02215e-03
-2.18774e-03
-8.37884e-03
2.16991e-03
-1.40405e-03
1.54566e-03
4.49617e-03
-3.49531e-03
3.00582e-04
-6.25027e-03
2.74456e-03
7.88593e-03
5.50769e-03
5.82059e-06
-3.43583e-03
-3.95589e-03
-3.41142e-03
2.76419e-04
-9.86523e-05
2.86021e-03
7.57270e-03
-9.45371e-04
-4.67362e-03
2.57281e-03
-4.42811e-03
-3.63428e-03
-4.53127e-03
-9.55298e-03
-2.84351e-02
1.10883e-02
1.42421e-01
2.64609e-01
3.21157e-01
2.62211e-01
1.63275e-01
8.38977e-02
4.16977e-02
2.53863e-02
8.42185e-03
7.32719e-03
1.24582e-03
4.54279e-03
7.47608e-03
-7.18386e-03
-1.19020e-03
2.87458e-03
-1.04518e-03
-6.79902e-04
-5.64097e-03
-2.59453e-03
2.89011e-03
5.89826e-03
-4.29767e-03
1.26539e-03
-5.89913e-03
1.05348e-03
3.14105e-03
3.22184e-03
3.05635e-03
-2.13327e-03
-8.14285e-04
-4.01274e-03
1.44016e-03
-1.73518e-03
-2.72153e-03
-2.14507e-03
7.91682e-03
-1.29616e-03
3.06440e-03
-2.96920e-03
-6.87887e-03
2.87551e-03
-6.37379e-04
6.58134e-03
2.49062e-03
-4.56401e-03
-1.19498e-02
-1.44325e-02
-1.63964e-02
1.10629e-01
2.47078e-01
3.20217e-01
2.82412e-01
1.87824e-01
1.07791e-01
5.35727e-02
2.82863e-02
7.82659e-03
1.15403e-02
-8.36376e-04
3.36496e-03
-4.80515e-03
2.47771e-03
3.26323e-03
-7.12129e-03
-1.22895e-03
-3.59983e-03
-1.85632e-03
1.79968e-03
-7.48361e-04
4.00114e-03
1.75964e-04
3.28589e-03
-6.78086e-04
5.51830e-03
-4.96156e-03
-3.54793e-03
1.39602e-03
-4.61639e-03
-4.23522e-03
3.94719e-03
5.09999e-03
1.55197e-03
-2.69080e-03
1.45753e-03
-1.71008e-03
-1.74564e-03
1.36885e-03
-1.97065e-03
5.44181e-03
-4.10290e-03
-3.12610e-03
5.01041e-03
-2.66860e-03
-5.36322e-03
-1.35056e-02
-1.60987e-02
-1.27745e-02
9.06795e-02
2.32462e-01
3.20547e-01
3.00760e-01
2.00566e-01
1.12918e-01
5.92665e-02
4.75480e-02
1.75906e-02
1.34321e-02
1.21108e-02
1.17420e-02
1.25953e-02
4.36453e-03
5.75235e-03
2.44309e-03
-8.83696e-04
-8.89319e-03
-1.52897e-02
-2.74154e-02
-1.52866e-02
-6.51731e-03
3.56824e-03
3.28548e-03
5.69643e-03
5.09734e-03
3.03436e-03
5.27443e-03
2.14871e-03
3.48644e-03
-3.91067e-04
3.88677e-03
5.96793e-03
5.24390e-03
1.81889e-03
-5.54536e-03
-6.78891e-03
-1.15218e-02
7.58313e-03
6.20180e-03
1.25641e-02
