# Supplementary material for: Scanless two-photon voltage imaging
Source: Nat Commun. 2024 Jun 14;15:5095. doi: 10.1038/s41467-024-49192-2 (PMC11178882; doi:10.1038/s41467-024-49192-2)
Supplement: Supplementary file 4 — Source Data [file 41467_2024_49192_MOESM4_ESM.zip › upd_source_data_files/figure_2/figure_2f_init_protocol_3_weighted_traces_gaussian.txt]

-1.31733e-02 1.12163e-02 -6.84350e-03 -1.06703e-02 -1.70822e-03 -1.32192e-02
1.40140e-02 1.06668e-02 -1.93648e-02 1.04654e-02 -9.74429e-03 -3.45393e-02
4.30593e-02 4.37272e-02 6.56403e-02 5.88530e-03 1.66059e-02 1.34446e-02
-1.06613e-04 2.00289e-02 1.07414e-02 -4.41176e-03 2.64335e-02 1.78759e-02
4.28151e-03 1.38884e-02 3.82704e-02 -6.64814e-03 2.30162e-02 1.06799e-02
-1.67269e-02 -1.99221e-02 -1.45048e-02 -8.75599e-03 1.00735e-02 1.41569e-02
-3.96562e-02 -1.37817e-02 -2.55042e-02 -6.13855e-04 -2.14043e-03 6.17729e-03
-1.13560e-02 -4.16330e-02 2.02094e-03 5.66683e-03 -9.84091e-03 -1.18836e-02
1.02181e-02 -3.05861e-02 -3.51947e-02 1.25671e-02 -1.19938e-02 3.83339e-02
-6.64609e-02 -2.69198e-02 -3.94954e-02 -3.33840e-03 -6.29832e-02 -3.70533e-02
-9.48885e-02 -3.63806e-02 -1.03094e-01 -5.46286e-03 -5.96662e-02 -6.72437e-02
-3.46562e-02 -6.05936e-02 -5.75348e-02 1.85560e-02 -9.27260e-02 -1.27108e-01
1.02170e-01 -2.84234e-02 -7.33735e-02 3.47899e-02 1.21190e-02 5.17957e-02
2.97526e-01 1.02530e-01 2.08808e-01 1.29022e-01 1.54718e-01 2.86215e-01
4.20592e-01 2.32653e-01 4.31854e-01 2.22404e-01 3.93909e-01 4.15081e-01
3.17544e-01 3.21779e-01 6.25015e-01 2.01754e-01 5.12562e-01 4.95079e-01
2.75049e-01 2.78554e-01 4.56512e-01 1.31406e-01 3.81251e-01 3.22581e-01
8.16979e-02 2.14197e-01 2.06481e-01 6.06681e-02 2.26883e-01 2.08568e-01
2.89012e-02 1.33335e-01 1.12766e-01 3.40902e-02 1.26396e-01 1.24263e-01
-1.12826e-03 9.18569e-02 7.26936e-02 9.68145e-03 1.02790e-01 3.09468e-02
-8.43740e-03 5.72444e-02 2.13574e-02 9.55613e-03 2.55666e-02 -2.52927e-03
7.07755e-03 4.63454e-02 3.65046e-02 1.11485e-03 7.19212e-03 -3.86989e-02
1.99087e-02 1.48959e-02 1.70597e-02 -5.69944e-03 1.42657e-02 8.52511e-03
-1.32339e-02 2.09587e-02 1.85128e-02 -7.74841e-04 2.63122e-03 -2.22567e-02
-1.14541e-02 6.04857e-03 4.26086e-03 9.73469e-03 2.16342e-02 7.75907e-04
-2.56762e-03 -1.07183e-02 -3.92190e-02 1.67939e-03 -1.39217e-02 3.56178e-02
2.09800e-02 -1.11292e-02 -1.12085e-02 -6.41212e-04 -7.43157e-03 -5.05709e-03
-1.59096e-02 2.37841e-02 4.77734e-02 -1.37212e-02 3.20094e-02 -2.60008e-02
1.82948e-02 -1.05618e-02 2.69726e-02 2.83203e-03 6.20385e-03 1.04952e-02
-2.07913e-03 8.14549e-03 -3.23760e-02 -8.36403e-03 -4.95722e-02 -1.02507e-02
-4.02342e-02 -3.58417e-04 -1.20763e-02 8.82351e-03 -1.21064e-02 -1.61878e-02
2.10090e-02 -1.18320e-02 -1.22987e-02 -3.59631e-03 1.27874e-02 3.92061e-04
-3.56904e-02 -9.26369e-03 3.28960e-03 1.03997e-02 -1.48091e-02 3.20340e-02
1.73089e-02 -3.20800e-04 4.80929e-02 -1.87327e-02 1.48081e-02 -1.79424e-02
9.91422e-03 9.43392e-03 -3.50507e-02 1.65315e-03 -2.70079e-02 2.12924e-02
7.47232e-04 1.39464e-02 1.13872e-02 9.73445e-03 4.43394e-02 1.69219e-02
1.47830e-02 7.23489e-03 5.14172e-03 6.64904e-03 -5.08118e-03 -4.02196e-02
-3.62034e-03 -2.05336e-02 1.28324e-03 8.98391e-03 2.05098e-02 1.44597e-03
3.44185e-03 -1.92649e-03 -1.65370e-02 2.32319e-03 -1.03286e-02 -1.40454e-02
2.15823e-02 3.35841e-03 -4.41763e-02 -1.16399e-02 3.76899e-02 2.18450e-02
9.42303e-03 1.06345e-02 2.08290e-02 -4.82786e-03 -1.77483e-02 -2.22198e-02
2.57439e-02 -8.07913e-04 2.35657e-02 -1.50031e-02 -3.17605e-02 1.97993e-02
-2.16218e-02 6.84740e-04 -6.44405e-03 7.91874e-03 -2.36688e-02 -2.95860e-02
-2.19011e-02 -9.15158e-04 9.58260e-03 2.91417e-03 -9.15013e-03 -1.79199e-02
-1.67517e-02 3.93091e-03 1.60188e-02 3.22921e-03 5.75141e-02 3.76826e-02
5.73535e-03 -1.15458e-02 -2.57997e-02 -2.99205e-03 1.67105e-03 2.37987e-02
-1.70702e-02 -1.12318e-02 -2.67064e-02 5.18414e-03 1.79254e-02 -6.42361e-03
9.61878e-03 -2.43661e-03 -1.31105e-02 5.59711e-03 -3.23840e-02 -6.95406e-03
1.25037e-02 4.77812e-03 3.93444e-02 -2.86428e-03 -1.14143e-02 4.46620e-04
-1.62274e-02 2.12891e-02 3.03323e-02 -2.44796e-03 -2.23436e-03 -1.35852e-02
-1.19281e-02 -1.32320e-02 -1.04603e-02 2.75058e-03 -1.61068e-03 5.62409e-02
2.43561e-02 -2.96052e-03 1.92069e-02 -2.13948e-04 8.21609e-03 -1.75407e-03
2.40078e-02 -3.70745e-03 2.73229e-02 1.20436e-02 2.34045e-02 1.00905e-02
-1.92474e-02 1.89895e-02 -5.38608e-03 2.91659e-03 -4.35725e-03 1.46384e-03
-7.57032e-03 6.53369e-03 3.98654e-03 -1.49023e-03 -2.51020e-02 1.20482e-02
-1.22753e-02 1.39069e-02 3.34310e-02 1.60090e-03 7.08225e-03 -6.12655e-03
1.25907e-02 -1.17526e-02 -7.45633e-02 -1.20461e-02 -3.10144e-02 -1.33171e-03
5.89414e-03 -1.86289e-02 -4.31100e-02 -1.43909e-02 1.91944e-02 -1.39970e-02
-1.37597e-02 -1.16785e-02 8.52343e-03 1.84812e-03 -2.95028e-02 -4.34573e-02
-5.31627e-02 -3.25076e-02 -8.29171e-02 8.88095e-03 -5.59286e-02 -2.25045e-02
-7.18307e-02 -3.39569e-02 -2.57223e-02 -1.45595e-02 -1.82599e-02 -4.25547e-02
-6.92354e-02 1.45205e-02 -2.17657e-02 2.65664e-02 7.46680e-02 -8.08430e-02
1.81359e-01 1.11408e-01 2.25934e-01 1.05062e-01 3.37931e-01 1.09882e-01
3.05307e-01 2.43307e-01 4.17848e-01 1.96561e-01 5.24405e-01 2.72600e-01
4.13390e-01 3.15748e-01 5.60526e-01 2.38207e-01 4.19948e-01 4.61210e-01
3.31649e-01 2.95098e-01 4.18348e-01 1.82255e-01 2.63761e-01 4.84151e-01
2.39105e-01 2.39025e-01 2.27858e-01 9.68480e-02 1.78571e-01 3.20235e-01
7.73439e-02 1.63542e-01 1.40188e-01 4.41772e-02 1.20173e-01 1.74283e-01
2.29132e-02 1.02468e-01 6.63462e-02 3.51988e-02 -1.03674e-02 1.24196e-01
-3.67193e-02 7.93303e-02 -5.81857e-04 -1.28002e-04 -4.72672e-03 7.21576e-02
-2.85036e-02 4.86134e-02 -1.50914e-02 9.01888e-03 3.65236e-02 2.20180e-02
3.65415e-02 1.34609e-02 1.82692e-02 1.38347e-02 -4.34848e-03 -9.59978e-02
-1.17527e-02 1.81939e-02 -1.40030e-02 -7.32989e-03 3.30841e-02 1.15596e-03
8.12701e-03 1.32223e-02 -1.14824e-02 1.57325e-03 -1.47960e-02 2.55556e-02
-1.29930e-02 -5.44074e-03 5.15880e-03 -8.76179e-03 2.43833e-02 -3.59833e-03
-2.25789e-02 -2.36756e-03 5.60565e-03 4.00445e-03 -4.63350e-02 -2.10240e-02
1.25952e-02 -7.91766e-03 8.17527e-03 5.01246e-03 -1.85018e-02 1.41322e-02
-8.61599e-03 -1.89686e-02 1.15167e-02 3.33164e-04 6.35177e-03 -1.22290e-03
1.55581e-02 -1.79743e-02 -5.34782e-03 9.15517e-03 -1.09453e-02 -1.70422e-03
-1.41411e-02 5.71030e-03 9.16826e-04 -3.00894e-03 -8.24010e-03 1.57390e-02
1.35193e-02 -4.47029e-03 9.46722e-03 -9.75730e-03 -5.75829e-03 -3.16830e-03
-6.40400e-03 3.24686e-03 -6.41891e-03 -6.09027e-03 8.43570e-03 -3.90979e-04
-5.19444e-03 9.27084e-03 -1.45819e-02 4.40717e-03 -1.38275e-03 1.18361e-02
-7.20095e-03 -3.18033e-03 3.23221e-02 -2.85547e-03 -8.97686e-03 4.35621e-03
7.80989e-03 9.10856e-03 -5.29196e-03 -8.77091e-03 3.85626e-03 -2.35403e-02
3.03807e-03 1.21009e-02 4.43127e-02 -9.25264e-04 1.27555e-02 -1.40453e-02
1.10886e-02 1.59957e-03 -1.09292e-02 -2.88369e-03 4.13557e-02 1.62728e-02
-5.25246e-03 6.68976e-03 -1.78391e-02 9.26918e-03 -8.61019e-03 -2.12871e-02
-1.21943e-03 -2.08088e-02 -5.79734e-02 -7.07743e-04 -2.09631e-02 1.15996e-03
-3.74210e-02 -1.21633e-03 -1.78665e-02 8.06423e-03 6.29085e-03 1.29802e-02
1.01628e-02 -1.66849e-02 3.92729e-02 1.85653e-02 -8.20857e-03 2.06226e-02
1.52679e-02 -7.12231e-03 -1.77558e-02 -6.05476e-04 -1.06460e-02 3.04221e-03
6.44950e-03 1.24940e-02 -1.21733e-02 -4.80204e-03 -2.24939e-02 2.59942e-02
3.88284e-02 9.84124e-03 -4.09682e-03 1.11930e-02 -4.64428e-03 -2.36908e-02
2.84286e-03 -4.30389e-03 -9.91088e-03 -1.13159e-02 6.63028e-03 -2.52321e-03
-2.24234e-02 1.74644e-03 1.49943e-02 -5.00913e-03 -1.07061e-02 -9.58412e-03
-7.90517e-03 -2.58067e-03 3.00110e-02 -2.21231e-03 1.93141e-02 -4.83760e-02
-1.13001e-02 -6.58721e-04 2.52462e-02 8.53959e-04 -2.24167e-03 1.57005e-02
-2.01200e-02 1.02866e-02 -1.15212e-02 -5.83450e-03 -8.12378e-03 3.56635e-03
2.69500e-02 1.07472e-02 1.77613e-02 7.09218e-05 3.50112e-02 1.56007e-02
-1.59356e-03 -3.30657e-03 -1.14377e-02 -5.16428e-03 1.42994e-02 2.47881e-02
-3.00931e-02 6.36696e-04 -1.48766e-02 -3.40990e-03 1.47732e-02 7.95039e-03
5.16932e-03 -9.50226e-03 -4.09738e-03 -2.54576e-03 2.98892e-03 6.13158e-03
-6.14956e-05 -1.73476e-02 -4.30304e-04 1.14271e-02 -1.52949e-02 -9.85794e-03
6.92295e-03 -2.11255e-03 -2.32528e-02 1.94111e-02 2.55311e-02 -3.96404e-02
1.97641e-02 9.60575e-03 2.19952e-02 -7.25564e-03 1.85993e-03 -1.92658e-02
-3.92888e-03 -4.50373e-03 1.74119e-02 -7.70349e-03 -3.99237e-02 2.55887e-02
2.57297e-03 -5.81375e-04 -1.10560e-02 -2.19718e-03 -4.85946e-03 1.82489e-02
-6.72937e-02 -5.63201e-02 -9.59971e-02 -1.26320e-02 -5.44091e-02 -8.32454e-02
-6.48214e-02 -3.62948e-02 -2.65153e-02 -1.96844e-02 -5.95066e-02 -1.31984e-01
-1.18832e-02 -3.21238e-02 -1.49490e-02 3.64112e-04 2.87486e-03 -3.86828e-03
1.55511e-01 8.66243e-02 2.52057e-01 6.26013e-02 1.56059e-01 2.11608e-01
3.43670e-01 2.19138e-01 4.36960e-01 1.59839e-01 3.71110e-01 4.55558e-01
4.16256e-01 3.23326e-01 5.90734e-01 2.25617e-01 5.38478e-01 4.79318e-01
3.11620e-01 2.96097e-01 4.72462e-01 1.69319e-01 3.75381e-01 3.36922e-01
2.33965e-01 2.16391e-01 2.79781e-01 9.56369e-02 2.68232e-01 2.57916e-01
4.84925e-02 1.82244e-01 1.83789e-01 3.20845e-02 1.23290e-01 1.53950e-01
2.47276e-02 1.28192e-01 9.92017e-02 1.94820e-02 1.00102e-01 -4.50610e-03
4.80274e-03 6.80100e-02 4.00121e-02 -5.60845e-03 2.45611e-02 1.76317e-02
-8.20802e-03 3.90197e-02 1.56067e-02 -1.83023e-02 -1.15147e-02 -8.79353e-02
8.72591e-04 3.15507e-02 -2.75800e-04 -1.54819e-02 -1.52264e-02 4.22200e-04
-4.23154e-03 1.77329e-02 3.03916e-03 6.89661e-03 -2.32222e-02 2.32294e-04
-7.10962e-03 4.07270e-03 -4.21434e-03 -1.09540e-03 -5.17224e-02 -3.23695e-03
-2.01938e-02 5.10376e-04 -4.61314e-02 -6.08322e-03 2.95310e-02 -5.57702e-03
1.02387e-02 -3.36133e-03 3.59726e-02 1.81437e-03 3.71276e-02 2.59873e-02
-1.31949e-02 1.08905e-02 2.10602e-02 3.40781e-03 1.89846e-02 -4.00078e-02
5.67707e-03 -1.73635e-02 -2.50155e-02 -1.17765e-02 -1.05608e-02 2.05096e-02
3.09484e-02 1.91369e-03 4.39933e-02 -3.21995e-03 -2.18824e-03 1.16601e-02
8.67759e-03 -3.42431e-03 -4.52258e-03 4.49830e-03 -1.49701e-02 -4.15857e-02
-1.57163e-02 -2.14926e-02 -5.50476e-03 1.29169e-02 1.99718e-03 -3.14016e-02
-7.39493e-03 -1.77760e-02 -2.07401e-02 2.21767e-02 3.29646e-02 2.45496e-02
1.04930e-02 4.60879e-03 -2.36193e-02 2.26579e-03 2.56862e-02 6.91782e-03
6.77652e-03 -6.44399e-03 -8.92057e-03 2.10110e-03 -4.15087e-02 3.00632e-02
-1.53510e-02 -6.04528e-03 1.85653e-02 -9.16524e-03 -5.79529e-03 5.79793e-02
8.71171e-03 -6.80484e-03 1.43567e-02 -1.03884e-02 4.01442e-02 -1.76899e-02
-1.88918e-02 -3.14778e-03 -5.93277e-03 2.03257e-03 -1.04218e-02 -2.01573e-02
2.04804e-02 2.96649e-03 2.15122e-03 5.47947e-03 9.89199e-03 -2.76593e-02
-8.75303e-03 7.26746e-03 1.87330e-02 2.83558e-02 -9.68855e-03 -8.30534e-03
6.57461e-03 3.17258e-03 1.27404e-03 -1.69738e-02 3.45385e-03 -1.11122e-02
6.65369e-03 8.35559e-03 1.88154e-02 -4.25490e-03 1.29153e-02 6.03293e-03
-2.04175e-02 2.09203e-02 -2.17496e-04 -1.69715e-02 -2.77404e-02 -4.09680e-03
1.06045e-02 3.38937e-03 -3.54667e-02 -2.24214e-03 -3.63446e-02 -1.54365e-02
9.01851e-03 -1.20744e-03 -9.41900e-03 -8.20993e-03 -3.17386e-03 2.90772e-02
-1.56041e-02 -2.20309e-03 -3.21890e-02 -1.56467e-02 1.81873e-03 1.92938e-02
1.82335e-02 -1.21679e-02 1.11520e-02 1.06937e-02 1.95279e-02 5.31663e-02
-3.83641e-02 -6.68777e-03 4.55404e-03 -1.20897e-04 1.18278e-02 -1.64816e-02
3.99566e-02 1.17017e-02 1.84596e-02 1.81928e-02 1.17253e-02 -1.61352e-02
1.20014e-02 -5.92952e-04 2.22746e-02 3.72045e-03 -2.11806e-02 1.74321e-03
-1.12613e-02 -5.30167e-03 1.36433e-02 -1.21311e-02 -4.81470e-03 -2.16259e-02
-1.39965e-02 2.79557e-03 -5.64624e-02 1.33501e-02 1.86929e-02 2.36527e-02
3.70589e-03 -1.36236e-02 1.12199e-02 3.03600e-03 -9.93510e-03 -2.92995e-02
3.17972e-03 8.11752e-03 1.77182e-02 -8.41916e-04 -1.72148e-02 -1.31847e-02
-7.23194e-03 6.16906e-03 -1.42006e-02 -9.03678e-03 2.21664e-02 3.05283e-03
-8.44824e-03 3.22708e-03 1.09951e-02 -1.35208e-02 6.37247e-03 -2.14881e-02
-2.01905e-02 -1.16700e-02 1.86679e-02 5.85910e-03 1.15380e-03 -1.17158e-02
-2.34546e-03 -1.70059e-02 -1.64676e-02 8.82209e-03 1.85948e-02 -8.84530e-03
1.77777e-02 3.95639e-03 -4.95521e-03 7.41607e-03 -3.42480e-02 8.28236e-03
-6.18993e-02 2.94722e-03 -7.61802e-02 -1.05667e-03 -1.13306e-02 2.74771e-02
-7.72348e-02 -1.13924e-02 -7.53377e-02 2.30559e-03 -5.71080e-02 -3.36094e-02
-4.79358e-02 -1.95138e-02 -7.58634e-02 1.37746e-02 -5.89696e-02 -8.02291e-02
1.23557e-01 3.51482e-02 2.19759e-01 6.72352e-02 1.04270e-01 8.83115e-02
3.20869e-01 1.71077e-01 4.22603e-01 1.47369e-01 3.47616e-01 2.74662e-01
4.39711e-01 2.83776e-01 5.70046e-01 2.13305e-01 4.84658e-01 4.46148e-01
3.36965e-01 3.38724e-01 4.63820e-01 2.24399e-01 3.77753e-01 5.09488e-01
2.42863e-01 2.90276e-01 2.41743e-01 1.43986e-01 2.44100e-01 2.97986e-01
1.03053e-01 2.10300e-01 1.36616e-01 7.66959e-02 1.44033e-01 2.03303e-01
7.89478e-03 1.64784e-01 2.73554e-02 4.90626e-02 1.02043e-01 1.34696e-01
-1.14003e-03 1.08407e-01 2.82462e-02 2.49154e-02 3.72454e-02 3.62044e-03
-4.21834e-02 6.93210e-02 3.09770e-03 1.49040e-02 2.42985e-02 7.06041e-03
9.21297e-04 4.32320e-02 2.79625e-02 -1.52255e-03 3.76293e-02 -8.46337e-02
2.88023e-02 3.51272e-02 -2.13657e-02 4.19028e-03 -9.63658e-03 -4.71985e-03
-8.47915e-03 6.39600e-03 8.43359e-03 -8.09902e-03 -2.39662e-02 -2.57495e-02
1.90172e-02 2.98549e-03 1.68874e-02 -1.75583e-03 6.64906e-03 6.35331e-02
1.44076e-02 -4.17239e-03 3.63239e-03 -1.97441e-02 1.23370e-02 1.11257e-03
-1.80016e-02 -3.64146e-04 3.54529e-05 -7.44013e-03 5.10157e-03 2.83654e-02
-4.46636e-03 -4.80228e-03 -1.29785e-02 3.94480e-03 -5.74550e-03 -2.40682e-02
5.73177e-03 9.23175e-03 -4.52951e-02 -1.42543e-03 4.44666e-03 7.35819e-03
-6.94143e-03 -2.24470e-02 -3.47914e-02 4.16425e-04 -1.40245e-02 3.13256e-02
3.92972e-03 -1.18055e-02 2.93846e-02 2.55329e-03 2.16286e-02 -2.25161e-02
-1.21278e-02 1.81745e-03 2.58402e-02 7.20851e-05 -1.98227e-02 -4.34460e-02
1.35596e-02 3.65089e-03 -9.09931e-03 8.22682e-03 -8.08523e-03 4.09932e-02
-2.20772e-02 -8.78658e-03 -6.16763e-03 4.65219e-03 2.76864e-03 -2.35663e-02
2.85749e-03 1.72905e-03 2.92352e-02 1.51119e-02 1.36271e-02 -1.68937e-02
6.53099e-03 1.09568e-02 -1.93265e-02 4.53440e-03 -1.60607e-02 -2.58237e-02
-5.51377e-03 -1.08540e-03 3.85934e-02 2.71742e-03 -1.69199e-02 -1.18402e-02
-2.53254e-02 -3.85800e-03 4.71213e-02 -7.34001e-03 -8.20078e-03 8.96608e-03
-6.25993e-03 -1.42768e-03 -8.19335e-02 6.17344e-03 2.15317e-02 2.19861e-02
-5.20216e-03 2.22016e-03 -4.20238e-03 -8.13300e-03 1.61226e-02 -7.65828e-03
3.82686e-03 -1.12991e-02 -9.61882e-03 5.12192e-03 -3.74286e-04 -2.47647e-03
2.37519e-02 1.44831e-03 -9.63373e-03 5.89447e-03 -4.46038e-02 6.11140e-03
2.45656e-02 2.12881e-03 -3.35310e-03 -1.97518e-03 3.74803e-02 -9.95389e-04
-6.72484e-03 1.63475e-03 5.63694e-02 -2.05847e-02 -9.01156e-03 1.88204e-02
-1.88263e-02 8.69659e-03 -2.85923e-02 2.10001e-03 -2.24137e-03 9.10752e-03
9.32941e-03 4.55081e-03 1.44728e-02 -1.11366e-02 2.11551e-02 -4.46023e-02
-6.28145e-03 -2.54030e-03 -7.51717e-03 1.08052e-03 -2.38746e-02 8.41056e-03
1.53003e-02 -6.20756e-03 2.55898e-02 1.08198e-02 1.51054e-02 2.31073e-02
-1.18537e-02 7.90640e-03 -2.13715e-03 3.97376e-03 1.75991e-03 3.82028e-02
-1.88013e-02 -9.39727e-03 -5.94201e-03 -2.17088e-04 1.94758e-02 -3.61258e-02
4.03214e-03 1.32108e-03 9.34968e-03 -1.16404e-02 -4.12006e-02 -4.17983e-03
3.39310e-03 3.84278e-03 3.76759e-02 -5.51577e-03 1.85329e-02 1.51572e-02
-4.33181e-03 5.00995e-03 -2.97509e-02 -8.04705e-03 -2.93377e-02 -2.26965e-02
1.98871e-02 -7.56981e-03 -7.01557e-03 1.29666e-02 -1.04715e-02 1.81111e-02
1.56118e-02 -9.59330e-04 1.85464e-03 1.26954e-02 2.90568e-02 1.80679e-03
3.26219e-03 1.10640e-02 -3.34916e-02 -2.96278e-03 2.69235e-02 -8.70453e-03
1.40679e-02 -7.23245e-03 -3.94603e-03 4.92353e-03 -1.70861e-02 -2.82327e-02
-1.91017e-02 -1.59586e-03 -8.11394e-03 1.65942e-03 7.42668e-04 9.66344e-03
-2.53833e-02 -6.53069e-03 -8.22845e-02 1.13002e-02 -1.32197e-02 9.85253e-03
-4.74930e-02 -2.89354e-02 -7.06418e-02 -3.79664e-03 -5.28973e-02 -7.04546e-02
-4.77137e-02 -2.94437e-02 -1.01163e-01 1.67751e-02 -1.14025e-02 -9.65626e-02
2.67905e-02 2.09802e-02 1.78528e-01 5.81952e-02 1.01761e-01 2.80607e-02
2.27995e-01 1.48110e-01 4.07124e-01 1.42218e-01 3.45213e-01 2.99848e-01
3.53093e-01 2.57613e-01 5.61456e-01 2.19814e-01 5.24949e-01 4.59275e-01
4.14636e-01 3.30766e-01 4.41120e-01 1.95368e-01 3.95021e-01 4.68955e-01
3.13653e-01 2.91892e-01 2.74097e-01 1.19131e-01 2.83160e-01 3.41777e-01
2.32626e-01 2.06158e-01 1.57337e-01 5.65602e-02 2.04763e-01 2.05980e-01
1.02940e-01 1.32538e-01 3.37911e-02 3.75801e-02 1.42735e-01 1.10993e-01
6.78399e-02 8.72106e-02 6.80123e-02 1.43605e-02 4.39027e-02 4.36829e-02
3.85528e-02 5.66556e-02 -4.69444e-02 -1.76689e-02 2.96705e-02 -1.41444e-03
-2.75896e-04 2.15671e-02 2.42081e-02 -2.81891e-03 2.30274e-02 -7.19841e-02
4.31408e-03 1.86416e-02 1.88250e-02 3.13409e-04 -1.62729e-02 2.11449e-02
3.14271e-04 -1.51157e-02 -1.77572e-02 -9.43095e-03 2.10797e-03 -1.46706e-03
9.90792e-03 -3.55179e-04 -3.35339e-04 2.10789e-03 2.32561e-03 2.07060e-02
-3.47542e-04 -4.56750e-03 3.74171e-02 1.12529e-03 -4.26214e-02 4.18627e-03
-1.71175e-02 -3.38202e-03 -9.91403e-03 6.17800e-03 2.58962e-02 -1.02154e-02
6.29793e-03 -2.72126e-03 -2.26002e-02 -2.08582e-03 4.05020e-03 -1.20665e-02
-1.24906e-02 2.03541e-02 3.10787e-03 7.84612e-04 -6.20878e-03 -1.45153e-02
7.90718e-03 8.45506e-04 -1.41015e-02 -5.18906e-03 1.98282e-02 -2.96077e-02
9.40098e-03 -1.39504e-02 -3.04394e-02 8.22734e-03 4.90294e-03 -2.51111e-02
5.90094e-03 3.18909e-03 -2.22902e-02 8.70135e-03 -7.39011e-03 1.58245e-02
-3.57940e-03 1.24650e-02 -4.64212e-03 -1.10879e-02 -4.69034e-02 -1.53118e-02
1.55088e-04 7.10048e-03 2.74449e-03 6.19511e-03 -4.27510e-03 5.39008e-02
-2.71935e-03 -1.08943e-02 5.55486e-03 -1.04565e-02 -9.33477e-03 -1.11347e-02
6.38714e-03 -9.46345e-03 5.36572e-02 -2.84460e-03 4.00265e-03 7.50058e-04
-9.90465e-03 -1.50008e-02 -6.54587e-03 -1.41540e-02 2.51850e-02 8.01878e-03
-1.14730e-02 6.76761e-03 -2.51687e-02 3.70296e-03 1.35336e-02 3.47277e-02
-2.02289e-03 -1.68601e-03 4.86789e-02 7.71411e-03 1.06572e-02 -5.90245e-02
2.04248e-04 1.45020e-02 1.76741e-02 1.18747e-02 3.63544e-02 6.27883e-03
1.45522e-02 2.36045e-03 -8.09550e-03 1.38525e-02 6.12464e-03 2.50175e-02
1.55951e-02 2.12824e-03 -3.68400e-02 -5.99201e-03 -2.34510e-02 -5.19744e-04
-4.40393e-03 -9.83808e-03 2.09317e-02 2.24228e-03 1.40885e-02 -2.35877e-02
2.87879e-02 -1.83388e-02 -1.29320e-02 4.64753e-03 -2.84429e-03 1.34990e-02
-3.08406e-03 1.07327e-02 -1.65938e-03 -6.35617e-03 -3.18204e-02 1.54866e-02
-2.28309e-02 5.33905e-04 1.98562e-02 -3.51744e-03 -3.24768e-03 -3.65787e-02
-3.72727e-02 -8.77121e-03 -3.90977e-02 2.94984e-03 -1.21618e-02 -7.80751e-03
1.59693e-02 8.04709e-03 -7.89661e-03 -4.33958e-03 -1.53147e-02 2.32266e-02
1.28724e-03 1.02785e-02 6.22020e-03 -6.10824e-03 -1.72912e-02 2.73457e-02
5.87821e-03 -1.25709e-04 1.09951e-02 -8.84892e-03 9.81204e-03 -1.34300e-02
-9.05428e-03 1.73461e-02 1.84075e-02 -1.04322e-02 4.70223e-02 -5.10205e-03
-2.09295e-02 -8.79844e-05 1.21524e-02 4.29156e-04 2.49806e-02 7.03965e-04
1.67506e-02 1.63058e-02 -2.81085e-02 5.09129e-03 -6.76327e-03 1.01378e-02
-7.87631e-03 -1.12623e-03 1.07524e-02 2.17899e-02 5.59526e-03 -6.24365e-03
6.51706e-04 -2.33172e-03 -1.05416e-02 -4.98913e-03 -1.85114e-02 -8.07741e-03
1.11127e-02 -1.30627e-02 -1.66066e-02 -1.31778e-02 -7.58658e-03 -2.94383e-02
-7.34232e-03 -1.84251e-02 -6.57449e-03 3.76724e-03 -1.23853e-02 -1.19154e-02
1.91608e-02 -5.20072e-03 1.77644e-02 1.28702e-02 -2.25444e-02 6.64078e-02
-2.48919e-03 -6.82104e-03 1.27445e-02 -3.86979e-03 -7.44809e-02 -2.35366e-02
-4.69085e-02 -3.67189e-02 -7.44100e-02 -2.08987e-03 -9.89677e-02 -7.49912e-02
-7.67942e-02 -2.64231e-02 -7.37182e-02 1.67293e-02 -4.61195e-02 -9.53978e-02
-5.38484e-03 4.10668e-03 -3.81921e-03 3.45876e-02 9.67234e-02 7.38617e-02
1.97272e-01 1.27898e-01 2.61353e-01 1.18736e-01 4.08486e-01 2.62913e-01
3.49523e-01 2.75378e-01 4.64738e-01 1.88726e-01 5.05844e-01 4.65919e-01
4.41478e-01 3.45993e-01 5.69721e-01 2.18832e-01 4.08173e-01 4.90162e-01
3.43906e-01 2.87309e-01 4.27297e-01 1.54336e-01 2.49709e-01 3.68443e-01
2.28046e-01 2.21270e-01 1.91435e-01 8.28258e-02 1.49854e-01 2.07649e-01
1.03130e-01 1.59963e-01 1.26793e-01 4.14289e-02 9.87889e-02 1.04148e-01
4.95994e-02 9.05152e-02 8.36111e-02 2.67338e-02 4.49084e-02 2.61608e-02
8.02609e-03 5.23856e-02 -1.57781e-02 1.29068e-03 2.02692e-03 1.52029e-02
-1.38060e-02 4.72256e-02 -1.44910e-02 -1.11756e-03 5.58687e-02 -6.23694e-02
1.48747e-02 2.95664e-02 6.89676e-03 -8.71923e-03 2.38836e-02 1.14673e-02
2.35212e-03 1.18838e-02 -1.79706e-02 -3.71122e-03 1.46589e-03 2.01018e-02
4.50761e-03 2.95585e-03 7.76604e-03 -7.33516e-03 7.36277e-03 -1.76012e-02
-1.04540e-02 -2.06928e-03 5.34616e-03 -4.89922e-03 -2.79119e-03 -2.56682e-02
1.53378e-02 -2.38313e-03 1.40884e-02 2.76332e-03 -5.44598e-02 -5.77701e-03
-5.53780e-03 -1.80007e-02 -2.20217e-02 4.54596e-03 -4.07349e-03 -1.03297e-02
-3.35040e-02 -5.89919e-03 -9.92183e-03 6.23769e-03 -2.85954e-03 4.48954e-02
9.25291e-03 -7.33898e-03 -1.31320e-02 7.30204e-04 -2.18171e-03 -2.06744e-02
1.24180e-03 1.11502e-02 4.50444e-02 9.68097e-03 5.48011e-03 1.17489e-02
1.67730e-03 -2.20563e-02 -1.85823e-02 -2.07094e-03 -2.32436e-02 3.30632e-03
-2.25954e-02 1.06181e-02 6.08444e-03 7.12618e-03 1.40594e-02 -1.49288e-02
2.14152e-02 -1.82186e-03 9.23146e-03 1.24866e-03 7.64664e-03 -8.27886e-03
1.95782e-03 -2.30202e-03 -3.00107e-02 7.11944e-03 1.59442e-02 1.10559e-02
-7.00999e-03 7.51527e-03 3.70568e-03 -6.72829e-03 -1.65794e-02 2.59892e-02
1.29179e-02 7.61783e-03 8.47626e-03 3.25489e-03 -1.68449e-02 2.54534e-02
-7.72614e-03 1.03959e-03 -7.48026e-03 -6.15233e-03 3.47826e-02 -4.64017e-02
-3.47896e-03 -2.92653e-04 3.69387e-02 7.90500e-05 2.11615e-02 2.88751e-02
-1.10629e-02 -2.46835e-03 -1.38918e-02 -6.76330e-03 6.07731e-03 -1.70063e-02
-2.06047e-03 -3.71664e-03 -2.35692e-02 3.45035e-03 -7.90197e-03 -1.70891e-02
1.56120e-02 4.04696e-03 2.82247e-02 -1.28993e-03 -5.24927e-02 5.91220e-03
1.51674e-02 5.81932e-03 -2.07416e-03 -1.75566e-02 5.44997e-03 -2.79049e-02
-2.22879e-04 -1.51807e-02 -2.21436e-04 5.72091e-03 -2.39435e-02 6.80055e-03
-5.91844e-03 -1.37860e-02 -6.21693e-02 7.68118e-03 1.23376e-02 -1.39548e-02
-3.11291e-03 2.34990e-03 1.71969e-02 -2.21627e-03 -2.86439e-02 -7.66813e-03
1.74326e-02 1.52487e-03 -2.44430e-03 -6.44648e-03 5.05463e-02 6.85629e-03
-3.71183e-03 6.92535e-03 2.07875e-03 1.11081e-02 -1.06931e-02 1.08679e-02
-2.33930e-02 5.37077e-03 -1.73962e-02 -6.00519e-03 -4.66999e-03 2.18598e-02
1.13892e-02 8.25951e-03 3.00755e-02 3.03992e-04 -1.45056e-02 3.20485e-02
-9.53053e-04 -1.56651e-03 1.95884e-02 3.72145e-03 1.75934e-02 2.00494e-03
-1.34456e-03 1.14314e-03 2.31984e-02 5.95775e-03 8.54886e-03 -1.93356e-02
1.84789e-03 5.68703e-03 3.20588e-03 -2.65486e-03 1.08777e-03 -1.47759e-02
-3.65154e-02 -1.11410e-02 1.14989e-02 2.61837e-03 1.26616e-02 6.07918e-04
2.29496e-02 1.15275e-04 -2.10344e-02 1.97099e-03 1.10607e-02 -2.10147e-02
-5.61883e-04 -2.17865e-03 -2.48045e-02 8.25180e-05 1.08467e-02 -6.78664e-03
-1.42407e-02 -9.15652e-03 1.31543e-02 -6.81816e-03 2.02507e-02 1.10397e-03
1.38237e-02 3.99581e-03 -2.88016e-02 5.38997e-03 -2.01978e-02 8.64285e-03
-1.66854e-03 -1.01169e-02 2.76614e-02 -1.01262e-02 -9.08903e-03 3.26461e-02
-5.62236e-02 7.34057e-03 -5.53548e-02 -1.43957e-02 -2.49292e-02 -8.05511e-02
-4.48609e-02 -2.90224e-02 -4.15341e-02 -1.82945e-02 -5.44901e-02 -1.01488e-01
1.17757e-02 -2.60878e-02 -3.17153e-02 6.78718e-04 -9.24904e-02 3.06602e-02
1.93465e-01 5.61988e-02 2.73327e-01 1.17177e-01 7.24886e-02 3.03784e-01
3.45254e-01 1.99080e-01 4.74844e-01 2.08765e-01 2.08887e-01 4.94946e-01
4.15351e-01 3.01548e-01 6.28178e-01 2.45199e-01 3.75283e-01 5.06466e-01
3.29866e-01 3.30765e-01 4.59716e-01 1.76728e-01 4.79918e-01 3.56689e-01
2.28832e-01 2.36708e-01 2.69152e-01 9.00144e-02 3.49422e-01 2.16262e-01
9.87356e-02 1.88239e-01 1.39546e-01 4.17375e-02 1.61181e-01 1.62890e-01
4.31307e-02 1.33859e-01 1.69718e-02 2.79963e-02 1.15063e-01 8.30815e-02
2.77681e-02 7.90191e-02 1.61172e-02 2.91296e-02 5.31216e-02 3.03060e-02
-2.72762e-02 4.48494e-02 1.71370e-02 8.49827e-03 -8.55852e-04 -7.11689e-02
1.89613e-02 2.68165e-02 -1.05726e-02 1.00271e-02 -2.14409e-02 -3.71318e-02
1.44105e-02 7.03216e-03 -4.51438e-02 1.29670e-03 1.87843e-02 -1.35397e-02
2.66465e-02 2.24760e-02 3.53354e-02 -1.32475e-03 -8.55708e-03 1.79101e-03
-1.52031e-02 1.22606e-02 2.28068e-02 1.05234e-02 -1.77640e-02 -1.31196e-02
-1.67722e-02 9.48962e-03 -1.68044e-02 -9.81797e-03 -2.87822e-02 -8.10531e-03
8.94190e-03 2.58201e-04 -1.43997e-02 5.89584e-03 1.40706e-03 3.50105e-02
1.26353e-03 -3.23748e-03 1.70830e-02 2.73580e-03 -4.12489e-03 3.03994e-02
-5.02466e-03 -1.34202e-02 8.07604e-03 5.99000e-03 2.28080e-02 -9.22116e-03
-1.19624e-02 -9.19529e-03 2.56673e-02 -2.81526e-03 1.01830e-02 -6.59625e-03
-1.22652e-02 -4.64712e-03 -1.60648e-02 -2.28613e-02 5.13650e-03 1.94971e-03
-2.60105e-02 -6.89368e-04 -3.62763e-02 -1.84431e-02 2.66694e-03 -2.88854e-02
1.36225e-02 -8.37449e-03 2.62170e-02 -6.86332e-03 -6.65088e-03 1.57437e-02
2.61134e-02 -9.28981e-03 -1.98718e-02 1.99766e-02 5.48611e-03 4.19980e-03
-7.64129e-03 -1.95559e-02 1.61732e-02 1.06192e-02 2.65111e-02 1.02083e-02
-5.52921e-03 1.42330e-02 -1.89634e-02 1.65221e-02 4.11561e-03 2.68043e-03
4.04626e-03 9.46597e-03 1.58539e-02 -7.61828e-03 -3.80396e-02 1.82668e-03
-4.71860e-03 -9.71721e-03 1.57204e-02 5.64439e-04 -9.32643e-03 4.57072e-02
-3.05300e-02 -4.85134e-03 3.23989e-03 -1.76008e-02 1.94781e-02 -2.03623e-02
2.15257e-02 8.58667e-03 1.19155e-02 1.30466e-02 -1.41806e-02 -2.38610e-02
-7.63323e-03 -1.71632e-03 -1.11121e-02 -1.62316e-03 1.49803e-02 1.10030e-02
2.47733e-02 -4.81102e-03 -5.31263e-03 4.35847e-03 -3.06715e-02 -2.01420e-02
2.44577e-02 7.02510e-03 -3.46004e-02 9.18733e-03 3.19427e-02 -7.38295e-03
-2.97582e-02 1.96646e-02 1.04589e-02 -1.74397e-02 -5.57191e-03 -3.66977e-02
-2.67444e-03 3.49721e-03 -1.11628e-02 -7.19084e-03 1.06078e-02 2.57973e-02
1.01747e-02 5.86524e-03 -2.61254e-02 2.81112e-03 -2.42753e-02 1.24535e-02
-4.95623e-03 -5.59442e-03 5.89944e-02 4.59290e-03 4.34623e-02 3.77710e-02
1.52294e-02 -1.37933e-02 2.29829e-02 -7.85510e-03 -2.17696e-02 -1.83797e-02
-2.83895e-02 1.36313e-02 -1.44150e-02 -1.75019e-02 -1.68409e-02 -3.90934e-03
-3.70720e-03 -2.19662e-03 9.58100e-03 6.80243e-03 -2.08790e-02 2.39038e-04
1.51358e-02 1.33290e-02 -2.03664e-02 6.07688e-03 2.28706e-02 1.38633e-03
1.62630e-02 -1.67147e-02 2.08904e-02 -9.07074e-03 -1.50634e-02 4.48298e-02
-1.76747e-02 -4.97404e-03 7.77841e-03 3.59090e-03 5.82106e-03 -9.71360e-03
9.50268e-03 -1.11409e-02 -2.60808e-02 1.18625e-02 -1.90365e-02 -1.29923e-02
-2.87020e-02 -1.09572e-02 -2.33785e-02 2.95610e-03 4.11488e-02 -4.65248e-02
9.34948e-03 1.04152e-02 -2.28529e-03 7.88488e-03 7.29269e-03 1.15472e-03
5.74583e-03 -6.16802e-03 1.59045e-02 2.69360e-03 -4.27543e-03 6.36803e-04
6.63390e-03 -5.74623e-03 -6.03213e-03 1.21795e-02 -6.09502e-02 6.49711e-03
-5.91643e-02 -6.69861e-03 -8.91052e-02 -1.09299e-03 -7.54033e-02 -1.06007e-01
-1.00735e-01 -3.04491e-02 -5.44591e-02 3.89049e-03 2.96427e-04 -1.54183e-01
-1.43411e-02 -2.25173e-02 -5.58037e-02 3.45530e-02 1.19551e-01 2.53450e-02
1.57877e-01 4.91535e-02 2.24459e-01 9.42643e-02 3.56336e-01 2.28895e-01
3.27817e-01 1.81171e-01 4.49478e-01 2.10296e-01 5.15282e-01 4.65320e-01
4.05810e-01 2.96654e-01 5.36587e-01 2.15184e-01 4.10625e-01 4.86120e-01
3.54858e-01 3.39717e-01 4.61628e-01 1.53348e-01 3.02356e-01 3.69986e-01
2.22748e-01 2.66431e-01 2.43405e-01 7.83068e-02 1.49913e-01 2.42870e-01
8.77295e-02 1.99248e-01 1.54485e-01 4.68173e-02 1.25609e-01 1.16172e-01
5.60338e-03 1.53634e-01 4.81846e-02 7.93393e-03 1.56030e-02 1.47618e-02
-2.10912e-02 9.98344e-02 -2.62835e-03 6.76623e-03 -1.48436e-02 3.89084e-02
-2.20401e-02 6.28101e-02 -2.25334e-02 1.31876e-02 -4.68612e-03 -1.07895e-01
1.47361e-02 6.58899e-02 -1.33498e-02 -6.89788e-03 2.09310e-02 2.73983e-02
-2.59849e-02 2.12600e-02 3.79230e-02 6.12681e-03 -1.19326e-02 -4.68065e-02
-1.40670e-02 1.83324e-02 1.39595e-02 -1.28924e-02 1.49772e-02 1.14756e-02
2.60462e-02 5.73706e-03 -5.11820e-03 -7.21145e-03 -1.57664e-02 -4.03927e-03
-9.16496e-03 2.75210e-02 -5.11974e-02 -8.91294e-03 -1.01870e-02 4.45265e-02
-1.25379e-02 -1.69910e-03 1.14385e-02 1.71835e-03 -3.10017e-02 -3.17245e-02
1.18234e-02 1.21465e-02 3.42944e-03 1.27903e-03 -2.39421e-03 -4.08947e-03
1.39040e-02 7.82048e-03 1.55563e-02 1.43930e-03 2.74331e-02 1.20755e-02
1.35134e-02 -1.14362e-02 -1.52062e-02 2.15625e-03 4.65208e-03 1.15637e-02
-5.36730e-03 -4.45683e-03 3.94563e-03 -1.03307e-03 -9.54895e-03 1.23225e-02
-1.76054e-02 -3.29551e-02 -1.12670e-02 -6.52087e-03 -6.94709e-03 -3.12301e-02
8.40954e-05 -4.08533e-03 4.41780e-02 1.89633e-04 -9.73351e-03 2.00910e-03
8.61412e-03 -5.99672e-03 -1.07563e-02 2.21924e-04 3.07938e-02 2.39354e-02
1.88995e-02 3.33870e-03 -4.20056e-04 1.28363e-02 2.73768e-03 -9.73382e-03
-1.46459e-02 -3.22229e-03 -1.30732e-02 6.66358e-04 4.86899e-03 1.03262e-02
-1.99611e-02 -1.34897e-02 -3.71437e-02 3.05525e-03 -3.98486e-03 -2.37172e-03
-1.81354e-02 3.94982e-04 1.43860e-02 -5.78728e-03 6.86101e-03 -2.03890e-02
1.80360e-02 3.61953e-03 1.45750e-02 1.91280e-03 -1.57537e-02 -1.14298e-02
-2.02678e-03 -1.11547e-02 1.38885e-02 2.69128e-03 -2.46531e-02 -8.11677e-03
3.16833e-02 -2.30639e-03 -6.90931e-03 7.58171e-03 4.67097e-02 5.98446e-03
-7.40380e-03 1.42360e-02 4.92709e-03 -1.60380e-03 5.06929e-02 3.24835e-02
-8.03378e-04 2.80471e-03 -5.95646e-04 5.18432e-03 -1.64330e-02 4.06084e-03
-1.20709e-02 4.16647e-04 -1.14940e-02 -8.82429e-03 -1.88148e-02 -4.02200e-02
5.92316e-03 -3.67267e-03 -2.34480e-02 4.78112e-04 -2.42222e-02 2.00774e-02
2.18529e-03 9.49867e-03 1.69124e-02 -3.08760e-03 -7.97072e-03 -1.41462e-02
-4.35753e-03 -9.69192e-03 4.55301e-02 3.91162e-03 -1.44247e-02 -9.47188e-03
-2.91681e-03 1.06638e-02 -1.80944e-02 -8.42740e-03 -3.06089e-02 3.19042e-02
-3.30903e-03 -1.95265e-03 -2.72332e-02 -1.55382e-02 -1.41589e-02 -5.01915e-03
-7.85252e-03 -5.51121e-03 1.23158e-02 -5.09252e-03 6.47296e-03 2.47539e-02
-1.79061e-02 -1.06685e-02 -8.27359e-03 1.24027e-03 2.09053e-02 -4.69270e-02
-3.36982e-03 -9.31917e-03 8.31124e-03 -1.78868e-02 -2.49352e-02 2.79922e-02
1.22027e-02 -1.42636e-02 -8.32916e-03 -1.99064e-03 6.14424e-03 1.05770e-02
1.90332e-02 -2.79612e-03 2.93877e-02 1.53771e-02 -1.56093e-02 3.37480e-03
-1.15283e-02 1.04487e-02 1.40856e-02 1.98277e-02 1.91289e-02 2.46030e-02
1.19724e-02 1.53922e-02 8.30077e-03 1.15697e-02 2.78460e-02 -2.29013e-02
-7.63019e-04 8.97289e-03 -3.92226e-02 5.10708e-03 1.75578e-02 -9.03819e-03
1.78580e-02 8.01959e-03 -5.13483e-03 -5.24058e-03 -7.91448e-02 -2.61716e-02
-1.61060e-02 1.08950e-03 -8.74472e-02 -3.96102e-03 -9.26769e-02 -7.09281e-02
-3.52555e-02 -3.15494e-02 -1.64704e-02 8.36859e-04 7.59852e-03 -1.54622e-01
-4.43767e-02 -4.14075e-02 -8.20639e-02 1.17453e-02 3.64812e-02 2.06005e-02
3.89164e-02 3.53604e-02 2.25712e-01 7.73585e-02 3.08566e-01 2.15792e-01
2.42088e-01 1.66671e-01 4.37035e-01 1.68013e-01 5.09450e-01 4.38815e-01
3.63446e-01 2.85652e-01 6.05236e-01 2.33271e-01 4.44745e-01 5.33327e-01
4.54724e-01 3.21726e-01 4.88902e-01 1.78107e-01 2.85776e-01 3.47324e-01
2.89520e-01 2.85673e-01 2.55137e-01 1.03853e-01 1.90699e-01 2.15684e-01
2.15443e-01 2.03508e-01 1.31592e-01 4.60438e-02 1.38175e-01 1.68377e-01
8.73725e-02 1.40999e-01 8.84375e-02 3.14793e-02 1.08686e-02 4.58649e-02
4.13117e-02 9.40063e-02 3.91478e-02 -2.08137e-02 6.85239e-02 6.08991e-02
1.22383e-02 4.96066e-02 1.16770e-02 -7.81560e-03 3.72812e-02 -3.83688e-02
-2.59398e-02 1.22818e-02 -2.58908e-02 -1.47631e-02 1.19501e-02 -1.01858e-02
6.60905e-03 1.07532e-02 -1.47023e-02 5.57552e-03 -1.06966e-03 2.55469e-02
1.94837e-02 5.81282e-03 1.03157e-02 -3.54461e-03 -1.66684e-03 3.99191e-03
-1.28070e-02 -1.80263e-02 -1.48741e-02 8.73979e-03 -2.30308e-02 -1.69157e-02
-4.40036e-03 -4.12950e-03 2.94136e-02 1.34851e-02 -7.59587e-03 1.16469e-02
1.91332e-03 2.21089e-03 1.97881e-03 -8.78998e-03 5.46591e-03 -1.25313e-02
-5.95584e-03 4.26247e-04 -1.11264e-02 -1.12841e-02 -2.24989e-02 9.31192e-03
-2.63792e-02 -1.03031e-02 3.95465e-02 -7.79065e-03 -1.05761e-02 3.45563e-02
-2.07131e-02 -2.65252e-03 -2.36367e-02 -4.82788e-03 1.25203e-02 -1.38901e-02
2.40370e-02 -6.98750e-03 1.67335e-02 8.22510e-03 -1.30793e-02 -1.41031e-02
2.63905e-02 1.62997e-02 -2.52481e-04 4.79461e-03 -1.23547e-02 -5.55151e-03
8.76115e-03 7.72141e-03 3.47947e-02 8.35707e-03 -9.95826e-03 -1.42202e-02
-7.83417e-03 1.92680e-03 -3.63746e-03 -1.21405e-03 2.68327e-02 -2.69509e-02
-2.19439e-02 1.00107e-02 -4.88970e-02 -1.13553e-02 2.43506e-03 6.67424e-03
3.97045e-03 -2.40995e-03 -5.58326e-03 6.40516e-04 -1.85986e-02 1.41407e-02
-8.28641e-03 -9.58778e-03 1.03625e-02 2.57963e-03 -4.03875e-03 1.78405e-02
7.18670e-03 -1.95758e-04 3.38624e-02 4.48764e-03 2.54404e-02 -3.81343e-03
4.20663e-03 -1.40409e-02 -1.66529e-02 -3.20344e-03 1.74148e-03 4.30803e-02
7.09516e-03 2.63797e-03 -3.36381e-02 1.02948e-02 -3.50027e-03 -2.11902e-02
2.04951e-02 -8.03581e-04 7.39742e-03 -5.70378e-03 -3.87260e-03 -2.38389e-02
-1.34955e-02 -2.13890e-04 2.58539e-02 -7.08098e-03 4.00680e-03 -1.15748e-02
-2.32303e-03 -6.23793e-03 -6.97057e-03 8.17686e-03 2.01641e-02 4.18611e-02
1.23822e-03 -1.07425e-02 7.26344e-03 5.35365e-03 1.46721e-02 -2.08172e-02
-3.09864e-03 1.73000e-03 7.69914e-03 -6.71342e-03 -2.05244e-02 1.24259e-02
1.18711e-02 4.63688e-03 -3.07867e-03 3.17766e-03 -2.49122e-02 1.71457e-02
-1.35091e-02 7.17824e-03 -7.40584e-03 9.61512e-04 9.60720e-03 1.61921e-02
1.36743e-03 -2.08419e-03 -2.71903e-02 7.18112e-03 1.10427e-02 -2.53069e-02
-5.86503e-03 -5.87492e-03 7.42257e-03 -1.43638e-02 3.35514e-02 -5.03636e-02
1.52296e-03 2.17242e-02 -1.60496e-02 8.85994e-03 -5.41966e-02 -2.92569e-05
-8.95196e-03 6.67928e-03 3.95828e-03 -8.74413e-03 -2.31255e-02 -1.32255e-03
-1.04571e-02 6.64840e-03 2.68172e-02 -1.60152e-02 1.76529e-02 -2.88464e-03
2.19132e-02 -1.84543e-03 2.24895e-02 4.60452e-03 2.07474e-02 5.17806e-02
-8.82920e-03 2.66728e-04 -2.24374e-02 8.35293e-03 6.89822e-03 -4.55057e-02
-5.70094e-03 -1.42097e-02 1.08052e-02 7.28616e-03 -5.10747e-03 -2.64119e-03
8.50372e-03 -4.30708e-03 -1.04252e-02 5.20957e-03 3.55215e-03 3.82033e-02
-1.06438e-03 -9.76379e-04 -1.15452e-02 -8.11414e-03 1.91225e-02 2.66782e-02
3.42358e-03 -5.69313e-03 -2.13387e-02 -7.04681e-03 -3.51575e-02 -3.12618e-02
-3.79723e-02 -7.66389e-03 2.74798e-02 -6.82420e-04 -5.88156e-02 -4.69171e-02
-5.61180e-02 -4.43710e-02 -1.39862e-01 -4.39866e-03 -6.94262e-02 -1.12147e-01
7.98895e-03 -3.43729e-02 -4.42099e-02 1.23327e-03 -2.80847e-02 -1.73485e-02
1.34591e-01 1.43216e-02 -6.34081e-02 3.94484e-02 8.00367e-02 2.33192e-01
3.06093e-01 1.50893e-01 2.98010e-01 1.51214e-01 3.78566e-01 4.37555e-01
4.01964e-01 2.80272e-01 4.71211e-01 2.36949e-01 5.56717e-01 5.13564e-01
3.64717e-01 3.43338e-01 5.57549e-01 2.03698e-01 4.44343e-01 3.90303e-01
2.47466e-01 2.89709e-01 3.91195e-01 1.33093e-01 2.68567e-01 2.54464e-01
8.52492e-02 2.15276e-01 2.16747e-01 5.52190e-02 1.33302e-01 1.37547e-01
4.24308e-02 1.65896e-01 1.16606e-01 3.06889e-02 9.53413e-02 3.06785e-02
1.24178e-02 1.12380e-01 6.15563e-02 4.29930e-03 5.72849e-02 3.60484e-02
5.06859e-03 6.63390e-02 -2.33410e-02 1.63568e-03 5.72298e-03 -7.90372e-02
-2.78268e-03 5.12340e-02 -9.25624e-03 7.78654e-03 -2.27034e-03 1.82745e-02
6.78448e-03 2.87585e-02 -1.64235e-02 7.86227e-03 -2.15230e-03 -2.73955e-02
2.08828e-02 2.03201e-02 -7.22416e-03 6.67629e-03 2.63307e-02 -1.21501e-02
-2.20727e-02 2.07649e-02 2.68653e-02 3.53850e-03 4.50210e-03 -3.72724e-02
-6.66404e-03 -6.98009e-05 2.54024e-02 -7.50640e-03 -3.46377e-03 1.20552e-02
9.23878e-03 4.22410e-04 1.39987e-02 5.52224e-03 7.04464e-03 3.19243e-02
1.90703e-02 -2.45003e-03 2.56383e-02 -1.80585e-03 8.07055e-03 4.04146e-03
-9.39849e-03 -5.89067e-04 9.08237e-03 1.09017e-02 9.94755e-03 6.99250e-03
7.69520e-03 -1.75234e-02 -3.47089e-02 4.66846e-04 -1.66945e-02 4.97301e-03
1.36437e-03 -1.43081e-02 -3.30334e-02 -1.66608e-02 -2.17073e-02 -3.26142e-02
-9.20575e-03 -1.04634e-02 -3.00310e-02 -1.99003e-02 -1.82276e-02 5.00771e-02
-4.06171e-02 -2.93750e-02 -1.06990e-02 -1.34226e-02 -1.88133e-02 -1.23017e-02
-1.02411e-02 -1.38728e-02 5.02716e-03 1.33220e-03 1.25952e-02 -3.73370e-02
2.56612e-03 -1.13439e-02 -2.98674e-02 8.13253e-04 7.97594e-03 1.43094e-02
3.23237e-02 -2.50942e-03 1.41306e-02 1.61877e-02 -6.19597e-04 2.02516e-02
-1.51359e-03 1.73107e-02 1.09077e-02 3.96368e-03 9.88167e-03 -3.53041e-04
-6.69810e-03 7.97552e-03 2.93284e-02 1.49291e-03 7.21246e-03 -4.83591e-02
-6.53816e-03 2.51307e-03 -2.15029e-02 -6.36128e-03 -3.97922e-02 -2.19003e-03
5.17263e-03 1.47179e-02 -2.39290e-03 -1.09645e-03 3.27882e-02 1.40979e-02
1.78188e-02 -3.57483e-04 2.29060e-02 -1.69310e-03 8.25987e-03 2.88059e-03
-8.19355e-03 -5.15575e-03 5.59372e-03 1.12662e-02 -1.79709e-02 -7.25543e-03
3.52547e-03 4.37895e-03 -2.56456e-02 2.77631e-03 7.49150e-03 4.72128e-02
-3.88673e-03 1.41760e-02 6.08699e-03 -8.33806e-03 8.89734e-03 1.43421e-02
2.60793e-02 1.45450e-02 2.23987e-02 -6.86047e-04 -9.38627e-03 -1.81675e-03
-1.71849e-02 2.05381e-07 3.68277e-02 6.70454e-03 3.46064e-02 -9.35357e-03
-5.63593e-03 1.74429e-04 1.06300e-02 1.20076e-02 5.93871e-03 4.77217e-02
3.07597e-02 -1.01032e-02 2.50044e-02 -1.19167e-02 2.68397e-02 -2.59183e-03
-2.37134e-02 -1.22388e-02 -8.59029e-02 4.12579e-04 -4.56770e-02 -7.91036e-02
-2.85842e-02 -1.31192e-02 2.49134e-03 -1.08219e-02 -2.24640e-02 1.99139e-02
-4.51063e-03 1.29934e-02 -6.28379e-02 7.11873e-03 -6.54653e-02 -6.90737e-02
2.49142e-02 1.29934e-02 6.93019e-02 7.11873e-03 7.37020e-02 6.45396e-02
