# Supplementary material for: Scanless two-photon voltage imaging
Source: Nat Commun. 2024 Jun 14;15:5095. doi: 10.1038/s41467-024-49192-2 (PMC11178882; doi:10.1038/s41467-024-49192-2)
Supplement: Supplementary file 4 — Source Data [file 41467_2024_49192_MOESM4_ESM.zip › upd_source_data_files/figure_2/figure_2f_init_protocol_3_weighted_traces_gpc.txt]

-3.36843e-04 7.36556e-03 -2.34709e-02 -1.24500e-03 1.62428e-02 4.17504e-03 -1.55730e-02 2.56277e-02 1.34798e-02 -7.78173e-03 -2.12862e-03
-4.42651e-02 4.43708e-02 -9.85953e-03 6.14752e-03 3.40129e-02 -3.73765e-03 -4.26780e-03 3.08614e-02 2.14523e-02 -1.93728e-03 -2.14170e-03
1.78998e-02 3.92759e-02 2.38100e-02 1.33440e-02 6.06906e-02 1.41599e-02 1.88039e-02 1.97524e-02 1.47730e-02 7.54540e-04 -7.19153e-03
4.30073e-02 -1.65162e-02 3.86221e-02 1.00603e-02 2.84101e-02 -3.68926e-03 1.91653e-02 1.92532e-02 1.24090e-02 7.57076e-03 1.52369e-02
6.87481e-03 -1.80867e-02 -1.66230e-02 1.43130e-02 6.73561e-03 -8.16673e-03 4.74868e-03 3.58198e-03 -4.42623e-04 6.59970e-03 1.23504e-02
1.80914e-02 9.56980e-03 1.76737e-02 6.94527e-04 -3.27983e-02 -6.06316e-03 -7.97890e-03 -1.51959e-02 -1.74072e-02 -5.69196e-03 -1.41108e-02
-4.54578e-02 -5.97660e-03 -4.61773e-03 -8.93582e-04 -5.09449e-02 2.02780e-03 -1.91078e-02 -2.07487e-02 -1.12312e-02 7.81855e-03 1.07690e-02
1.52573e-02 -3.53490e-02 -1.30855e-02 -3.40281e-02 -4.70905e-02 -3.82227e-03 6.27163e-06 -2.11578e-02 -1.57748e-02 -4.16259e-03 -1.90785e-02
-2.84915e-02 -2.49833e-02 -1.39340e-02 -9.88644e-03 -1.10065e-02 1.02366e-02 -4.08778e-03 -3.19231e-02 -1.02255e-02 8.18837e-03 1.40637e-03
1.57625e-02 -2.94043e-02 -1.10201e-01 -1.21075e-02 -5.02964e-02 -7.29336e-03 4.79980e-03 -5.02224e-02 -3.27461e-02 -1.11195e-02 -7.81550e-04
-4.87305e-03 -9.51227e-02 -1.57591e-01 -2.32454e-02 -5.91394e-02 -2.79962e-02 -4.70263e-03 -7.89991e-02 -6.62470e-02 -5.96804e-03 -4.91539e-03
-6.95389e-02 -4.27625e-02 -1.00537e-01 -6.45709e-02 -6.42857e-02 -2.42976e-02 -6.87079e-03 -7.65749e-02 -6.59747e-02 -1.70898e-02 -2.33037e-02
-2.94610e-02 -3.22741e-02 4.82502e-02 -2.54292e-02 -2.13403e-02 1.87122e-03 -7.04859e-03 2.72954e-02 -4.64147e-02 -1.97062e-02 -1.07394e-02
7.31930e-02 2.02769e-01 3.30701e-01 1.25526e-01 2.58256e-01 1.26314e-01 2.51946e-02 2.29346e-01 7.04162e-02 -3.10238e-02 -8.84757e-03
2.79606e-01 3.49344e-01 5.47998e-01 2.43583e-01 3.88684e-01 2.40768e-01 1.76301e-01 3.45927e-01 1.89145e-01 1.38902e-01 1.68660e-01
4.02200e-01 4.94677e-01 4.84290e-01 3.25424e-01 4.69003e-01 2.76810e-01 2.90227e-01 3.69273e-01 2.70641e-01 2.67521e-01 2.92410e-01
5.11957e-01 3.48378e-01 2.69946e-01 2.64558e-01 3.39110e-01 1.93103e-01 3.26642e-01 2.56223e-01 2.48418e-01 3.10213e-01 3.25107e-01
4.30916e-01 2.21812e-01 2.08833e-01 1.94901e-01 2.46185e-01 1.08606e-01 2.47116e-01 1.69114e-01 1.77045e-01 2.56335e-01 2.32588e-01
2.40091e-01 1.30685e-01 1.07619e-01 1.21943e-01 1.37584e-01 4.60217e-02 1.52434e-01 9.47493e-02 1.19333e-01 1.92529e-01 1.43733e-01
1.62297e-01 4.82749e-02 4.01041e-02 7.77338e-02 5.93846e-02 1.66996e-02 8.20917e-02 3.36137e-02 7.83235e-02 8.36794e-02 8.06239e-02
1.45464e-01 3.37655e-02 -1.16837e-02 5.84525e-02 2.97935e-02 -6.48804e-03 4.25002e-02 2.19506e-02 3.62876e-02 6.70425e-02 3.83324e-02
5.94983e-02 -2.32556e-02 -2.27733e-02 4.22236e-02 3.79276e-02 -1.79866e-02 1.61085e-02 6.88211e-03 4.62206e-03 2.30088e-02 -1.16349e-02
8.97796e-02 4.61401e-03 9.80396e-03 -2.79062e-04 5.22289e-02 3.82868e-03 1.61944e-02 1.98018e-02 -1.17356e-03 -6.62451e-03 2.87297e-02
-2.47416e-02 2.61163e-02 3.64258e-03 2.14711e-02 -1.06198e-02 -3.05120e-03 1.38621e-02 4.48906e-03 1.18501e-02 1.84168e-02 -1.11902e-02
6.35530e-03 6.24081e-04 1.72883e-02 -1.28137e-02 -2.27895e-02 6.71853e-03 5.03423e-03 1.20545e-02 2.71945e-03 4.01036e-03 3.68980e-02
-2.13901e-03 5.62896e-03 9.09014e-03 -2.35209e-04 2.14063e-02 -7.00475e-03 1.37576e-02 -9.97684e-03 -1.50915e-03 -1.89517e-02 7.03866e-03
-1.22641e-03 -4.77740e-03 -3.47367e-02 -1.24315e-02 -3.01464e-02 2.36538e-03 -6.40232e-03 1.90210e-02 9.09988e-03 4.50853e-04 9.94630e-04
3.26227e-02 -6.02107e-04 3.46198e-02 1.19660e-02 4.13510e-02 -2.17582e-03 -8.57404e-03 6.56970e-03 1.92873e-03 2.56389e-03 2.20548e-03
2.73207e-02 5.42076e-04 -2.37655e-02 2.51899e-02 8.56556e-03 7.89092e-03 -6.65697e-03 -9.61538e-03 1.43495e-02 3.40782e-03 1.07512e-02
1.93562e-02 9.06491e-03 1.57929e-04 -8.74132e-03 -1.27563e-04 -2.07166e-02 8.89207e-03 -8.39235e-04 6.12517e-03 -2.79808e-04 -6.18368e-03
4.70213e-03 -8.06905e-03 1.65615e-02 -2.78170e-03 2.04113e-02 1.37236e-02 4.86287e-03 1.26642e-02 1.62205e-03 1.23494e-02 -2.40634e-02
-3.45366e-03 -8.41818e-03 5.68755e-03 -4.41135e-03 -3.27968e-02 5.95075e-03 -7.64677e-03 5.77853e-03 6.04819e-03 7.47471e-03 -1.08132e-03
-1.53755e-02 -1.46303e-02 1.09846e-02 -8.73023e-03 -2.23232e-02 -3.22804e-03 -2.40159e-03 -6.66752e-03 -2.06530e-02 9.06608e-03 -5.59712e-04
-2.58453e-02 3.29365e-02 -9.69783e-03 -2.49626e-02 -1.52718e-02 -1.57433e-02 2.07787e-03 -1.70276e-02 -6.50267e-03 -1.91186e-02 -6.96352e-03
-2.91129e-02 -6.56201e-04 -2.34931e-03 3.07572e-02 1.12593e-02 -1.30403e-02 -3.73187e-03 -5.30192e-03 1.30096e-03 -1.13702e-02 -1.31279e-03
-3.69566e-03 2.87709e-02 -1.84808e-02 -7.77419e-03 2.23208e-02 -8.83516e-05 -6.02782e-03 5.70889e-03 -6.92492e-03 -1.27939e-02 -1.23939e-02
2.30640e-02 -2.15204e-02 2.46834e-03 2.32105e-02 1.36202e-02 1.05809e-02 -4.06017e-03 -3.70347e-03 1.77324e-03 7.86208e-04 4.44120e-03
-6.15571e-03 -1.64836e-02 -2.58431e-02 -9.16296e-03 9.69927e-03 2.40173e-02 1.53134e-03 6.11429e-03 5.27567e-03 4.36473e-03 5.61659e-03
-1.46378e-02 -3.05740e-02 -3.50667e-03 -1.35848e-02 1.58333e-03 7.37852e-03 1.35881e-03 1.77308e-02 -1.00644e-03 8.06593e-03 1.10408e-02
1.78884e-02 1.88741e-02 1.51272e-03 7.56816e-03 3.13622e-03 3.18966e-03 7.35360e-03 -9.93343e-03 2.13574e-03 -3.11236e-03 1.63058e-02
1.51694e-02 -1.31037e-02 5.71566e-02 5.09567e-03 -1.32996e-02 5.91982e-03 -6.37081e-03 -6.67366e-03 7.26786e-03 -1.11825e-02 -6.45213e-03
-1.13000e-02 8.74110e-03 -6.14639e-03 1.50158e-02 -1.88331e-02 -8.67256e-03 -1.02551e-02 -1.11233e-02 -4.14204e-03 -2.77284e-03 -1.73970e-02
7.17064e-03 5.58597e-03 1.97925e-02 7.06711e-03 -1.06812e-03 -1.68562e-02 1.41461e-02 2.86724e-03 2.91657e-03 -1.21316e-02 -2.36056e-03
1.78210e-02 -1.79170e-02 2.54945e-02 -3.66723e-03 1.24649e-02 2.33809e-03 -9.43026e-03 2.55265e-03 6.49525e-03 1.87788e-02 -1.87780e-03
-1.05943e-02 1.02037e-02 -4.88022e-02 -3.72155e-03 5.99499e-03 -1.38319e-02 1.36168e-02 5.66360e-03 -1.54811e-02 3.28406e-03 7.07345e-03
-2.38042e-02 -1.69326e-02 -2.86072e-02 -1.90380e-03 -1.58643e-02 8.17513e-03 1.09745e-02 1.52039e-03 7.18924e-03 1.25537e-02 5.48869e-03
1.23199e-02 4.55777e-03 -1.32476e-04 -1.46965e-02 -1.17567e-02 -7.62216e-03 -1.59553e-02 2.87892e-03 -1.44183e-02 -5.88359e-03 3.37801e-03
-3.84704e-02 4.32325e-02 2.31251e-03 -2.77980e-02 2.87308e-03 1.16752e-02 -8.52503e-03 -9.78441e-03 -2.09867e-03 -1.74996e-03 -9.29298e-03
-1.82599e-02 -1.41564e-02 -9.61967e-03 5.99018e-03 9.95814e-03 4.67013e-03 -3.67459e-03 -1.17619e-02 -2.45064e-03 -3.40626e-04 1.19828e-02
2.25807e-02 1.28781e-02 2.31534e-02 8.22174e-03 2.40334e-02 -1.53629e-03 1.19328e-03 1.19479e-02 1.10560e-02 3.27273e-03 -1.63677e-02
3.79001e-02 2.06105e-02 -3.79709e-02 -9.61509e-03 -1.06620e-02 7.56659e-03 -1.16632e-03 1.77204e-02 1.09282e-02 5.94840e-03 -1.03246e-02
4.43316e-02 1.17875e-03 -3.96556e-03 -1.60531e-03 -4.74746e-03 2.61324e-03 2.50742e-02 1.13677e-02 -1.08966e-03 4.54210e-03 2.24172e-02
1.81838e-02 -2.54705e-02 2.80945e-02 2.00996e-02 2.38831e-02 8.25007e-03 -4.31537e-03 1.62369e-02 8.21047e-03 -5.76678e-03 -4.30112e-03
-1.65473e-02 -1.33134e-02 2.93631e-02 1.56429e-02 6.90208e-03 -3.06308e-03 3.75513e-03 -2.36185e-03 1.39559e-03 -5.53183e-03 1.68185e-03
3.03098e-03 2.66764e-02 1.62758e-02 -7.67216e-03 9.47755e-03 -1.99073e-02 -6.58636e-03 -1.93854e-02 -5.02434e-03 1.21827e-02 5.06650e-03
-3.88279e-02 4.75904e-03 -1.58057e-04 -3.13382e-02 2.11473e-02 -1.23423e-02 -1.61398e-02 -1.32157e-02 -2.06804e-02 -8.77762e-03 -7.18335e-03
-1.71822e-02 -2.05301e-02 -3.19991e-03 8.99006e-03 -5.80471e-02 3.70514e-03 -5.17291e-03 -1.21858e-02 -3.89131e-03 4.62560e-03 -6.77808e-03
-1.54726e-02 -1.10680e-02 -3.65417e-02 2.39559e-03 -1.53263e-02 4.06359e-03 6.37163e-03 -3.19676e-03 8.77071e-03 -1.44101e-03 1.31802e-02
-3.45175e-03 -4.29970e-03 -5.64611e-02 9.13312e-03 -6.60965e-03 -4.37708e-03 -4.46979e-03 7.65771e-04 -3.69237e-03 -7.21726e-03 -5.26650e-03
-1.02268e-01 -6.17923e-02 -8.41602e-02 -1.79131e-02 -3.18879e-02 -4.26774e-03 1.09124e-02 -3.16605e-02 -2.62902e-02 -5.33848e-03 -7.54360e-03
-5.35588e-02 -3.38556e-03 -7.63022e-02 -1.76462e-02 -3.07801e-02 -2.87706e-02 -9.88382e-03 -3.44193e-02 -3.03945e-02 -2.06754e-02 -4.31899e-02
-3.46597e-02 -3.95072e-02 9.44002e-02 -1.34933e-02 1.21103e-02 3.14526e-02 -6.95839e-03 3.50593e-03 -2.39375e-02 -1.97568e-02 -1.48487e-02
2.11462e-01 1.58615e-01 3.37361e-01 1.25630e-01 2.66521e-01 1.63169e-01 -6.51210e-03 2.29870e-01 7.27728e-02 -4.07917e-02 -3.88132e-02
4.13713e-01 3.45870e-01 5.20406e-01 2.59159e-01 4.21396e-01 2.84442e-01 1.49138e-01 3.64257e-01 1.94425e-01 1.41100e-01 1.67672e-01
5.15149e-01 4.93212e-01 4.77054e-01 3.30651e-01 4.74766e-01 2.50185e-01 2.94180e-01 3.96769e-01 2.96484e-01 2.58303e-01 2.92670e-01
4.24636e-01 3.93417e-01 3.28369e-01 2.98456e-01 3.87517e-01 1.77079e-01 3.27750e-01 2.97578e-01 2.75984e-01 3.18931e-01 3.32894e-01
2.74587e-01 2.16138e-01 2.34734e-01 2.07001e-01 2.75173e-01 8.83640e-02 2.57317e-01 1.87920e-01 1.95606e-01 2.67357e-01 2.67115e-01
1.62380e-01 1.34275e-01 1.20929e-01 1.62614e-01 1.39156e-01 3.49803e-02 1.48733e-01 8.56237e-02 1.40141e-01 1.69578e-01 1.41665e-01
8.76633e-02 1.55654e-02 2.01145e-03 1.03159e-01 1.34561e-02 -6.23140e-03 7.73180e-02 3.67628e-02 7.94023e-02 9.59754e-02 6.36659e-02
5.54612e-02 -4.95931e-03 2.05536e-02 7.24063e-02 2.70614e-02 1.10079e-02 4.58332e-02 2.59409e-02 4.68783e-02 7.43708e-02 3.43632e-02
4.88574e-02 -4.98380e-03 2.37468e-02 2.09988e-02 3.03332e-02 5.69180e-03 8.70274e-03 2.17247e-02 3.13069e-02 4.32307e-02 2.84682e-02
1.51904e-02 2.11897e-02 -4.80016e-02 2.63026e-02 2.07393e-02 1.29129e-02 1.63360e-02 2.13574e-02 2.23153e-02 2.06977e-02 1.75799e-02
3.21936e-03 -1.14406e-02 -1.10562e-03 3.72254e-03 -1.78539e-03 1.34661e-02 1.29495e-02 -3.01948e-03 1.99794e-02 -2.50544e-04 1.62164e-02
2.26496e-02 -1.01919e-03 8.37040e-03 4.89186e-03 -8.07008e-03 8.76327e-03 -1.64195e-03 8.54532e-03 5.80718e-03 -3.19530e-03 -1.73805e-03
7.94496e-03 4.23422e-02 7.80646e-03 -1.14089e-02 -1.08538e-02 -1.03219e-02 -3.55459e-03 -5.99707e-03 -1.33147e-02 -3.46475e-03 -2.58649e-03
5.63990e-03 9.90095e-03 1.39580e-02 -1.17137e-02 1.74118e-02 -9.05948e-03 -1.77691e-02 -2.56402e-03 -1.23502e-02 -8.74039e-03 -1.55845e-02
2.25142e-02 -3.86705e-02 6.80429e-04 -1.13975e-02 1.02387e-02 2.92922e-03 8.41471e-03 -8.62055e-04 -6.16524e-03 1.33171e-02 -7.14519e-03
-2.79009e-02 -2.54455e-02 -8.58098e-03 -1.10872e-02 6.01251e-03 5.27872e-03 7.96825e-03 -1.10259e-03 -2.71838e-03 -8.85536e-03 9.54755e-03
-2.96293e-02 -1.22342e-02 2.53878e-02 1.70059e-02 -2.10881e-02 -1.80490e-02 6.21766e-03 2.32185e-03 -5.50685e-03 6.95451e-03 2.05356e-02
-3.85170e-02 8.43315e-03 -1.15921e-02 2.24490e-03 -1.48871e-02 -1.29637e-02 -2.01072e-02 2.07698e-04 -8.36754e-03 1.20325e-02 -3.37735e-03
7.51703e-03 -8.75333e-03 -2.01252e-02 5.43935e-03 1.26204e-02 -1.30748e-02 6.41025e-04 -1.31354e-02 -1.41152e-03 5.06968e-03 -8.51080e-03
1.13906e-02 5.57102e-04 6.24019e-03 -1.96406e-02 5.46258e-04 -3.94195e-03 7.16587e-03 -1.10393e-02 -4.29382e-03 6.59950e-04 -9.17513e-03
-2.37552e-02 4.52266e-03 9.63819e-03 -2.28889e-04 6.14547e-04 9.39568e-04 -1.10284e-03 -4.63336e-03 1.02791e-03 5.96798e-03 -2.46708e-03
-9.54031e-04 1.33276e-02 1.13295e-02 5.94775e-04 8.07429e-03 1.51142e-02 1.02182e-02 4.06736e-03 3.00321e-03 7.06258e-04 1.09436e-02
-2.77040e-03 -2.13149e-02 8.89127e-03 -4.04319e-03 1.16206e-02 9.07973e-03 -1.47416e-03 7.34229e-03 1.17020e-02 -4.46702e-03 9.40671e-03
1.84727e-02 2.23777e-02 2.41605e-02 3.91009e-03 -1.23088e-02 -6.89215e-03 -4.35913e-03 2.33150e-02 3.20881e-03 9.79276e-03 -4.89541e-03
2.01208e-02 5.92699e-03 -1.83469e-02 2.48791e-02 1.33424e-02 5.81800e-03 6.72803e-03 -1.12962e-02 -1.24718e-03 -3.08217e-02 -1.18606e-02
4.34965e-02 5.12348e-03 -3.18237e-02 -4.29020e-03 1.18640e-02 4.30887e-03 3.43289e-03 -8.17814e-03 -5.54948e-03 5.33155e-03 -7.34049e-03
-7.78232e-03 -2.30667e-02 -1.54303e-02 -1.40541e-02 -1.31193e-02 -1.22685e-02 -7.72679e-03 -6.21920e-03 -1.68992e-02 -2.71579e-03 -1.35177e-02
-2.12512e-02 1.80500e-02 -9.76637e-04 -5.21794e-03 1.07771e-02 1.46099e-02 -6.06715e-03 6.51747e-03 4.58764e-03 -2.39318e-03 2.01677e-02
-2.21695e-02 -2.26727e-02 -3.16618e-03 6.45427e-03 -2.53916e-02 -5.40638e-04 -5.01190e-03 1.04168e-02 1.34210e-02 8.19079e-03 2.24676e-02
1.60630e-02 1.97721e-02 1.03294e-02 -1.52794e-03 -1.44966e-02 5.69645e-03 1.97139e-03 -4.97318e-03 3.77986e-03 3.57187e-03 -1.43174e-02
5.64477e-03 1.59622e-02 -2.41945e-03 5.84826e-03 -3.50635e-02 -8.56186e-03 -1.28118e-02 6.46061e-03 8.81735e-03 -8.50483e-03 -1.11370e-02
-5.86512e-03 1.78665e-02 1.33550e-02 3.65182e-03 -8.96341e-03 -1.53030e-02 7.74341e-03 -1.74048e-02 -1.35911e-03 -1.30503e-03 2.44104e-02
-1.16630e-02 1.98426e-02 2.33146e-03 9.42493e-03 1.22772e-02 3.94137e-03 4.18535e-03 -6.24089e-03 4.94935e-03 -3.40026e-03 -5.76078e-03
-1.67695e-03 -3.54781e-02 -1.80304e-02 -2.04429e-02 2.63997e-02 7.47572e-03 2.81485e-03 7.25163e-04 -1.31197e-02 1.18251e-02 -8.94817e-03
-2.00700e-02 3.62722e-03 -6.79275e-03 1.85523e-03 -2.63373e-02 1.37993e-02 1.72058e-03 1.00035e-02 -5.81418e-03 -2.30980e-03 -5.33545e-04
-1.57963e-03 7.65483e-03 1.75096e-02 -7.76342e-03 2.58051e-02 2.34595e-03 3.44083e-03 1.71281e-02 1.56501e-02 7.46897e-04 -9.85257e-03
2.87972e-02 -4.55841e-03 1.19393e-02 -9.75694e-03 1.22590e-03 -1.92643e-03 6.20464e-03 -2.21971e-03 -3.67574e-03 6.20706e-04 1.70853e-02
1.16383e-02 -1.45418e-02 1.80181e-02 2.90883e-02 1.24028e-02 -1.06906e-02 -5.73248e-03 -3.31130e-03 8.14907e-03 4.26603e-03 4.99645e-04
4.45815e-03 -2.11809e-02 -9.79936e-03 -3.15308e-03 3.86378e-02 -6.94899e-03 -9.91450e-03 2.37057e-03 -9.69949e-03 -5.22871e-04 -1.82633e-02
1.90490e-03 -1.07623e-02 5.71932e-03 6.26427e-03 -8.59723e-03 5.07374e-03 2.44008e-03 -1.09202e-02 -1.87329e-02 6.64872e-03 -5.50817e-04
6.62754e-03 -3.34476e-02 -1.46954e-03 -7.27548e-03 1.86374e-02 -1.53448e-02 3.55475e-03 -5.86719e-03 -1.58670e-02 -1.55392e-02 1.21305e-02
1.24685e-02 -1.59649e-02 -4.75027e-02 -1.55091e-02 -8.27636e-05 2.39404e-03 2.88017e-03 1.45588e-02 7.90099e-03 -6.44239e-03 -4.59165e-03
9.54503e-03 6.82514e-03 6.88388e-04 -2.02278e-03 -1.25089e-02 1.41733e-02 2.12623e-05 -1.37221e-03 3.71703e-03 1.73116e-02 4.37422e-03
-2.40734e-02 1.48087e-02 3.70812e-02 -9.48704e-03 -2.34665e-02 4.02996e-03 -7.40517e-03 -3.82695e-03 1.25846e-02 -8.19330e-06 -9.76516e-03
-2.09782e-02 2.05012e-02 -1.56899e-02 1.64199e-02 -8.54847e-03 3.29271e-03 2.19638e-03 3.94793e-03 -1.09118e-04 -5.78468e-03 -4.45596e-03
-1.20841e-01 3.87345e-02 1.17143e-02 -6.04061e-03 -6.30606e-02 -7.42831e-03 4.44543e-03 -1.28861e-02 -1.70929e-03 -3.40727e-03 -6.45094e-03
-9.51940e-02 -8.51391e-02 -6.25143e-02 1.02071e-02 -2.44809e-02 -1.88275e-02 -6.55618e-03 -2.47273e-02 -5.58083e-02 2.49063e-03 1.54631e-02
-4.67321e-02 -7.21483e-02 -1.38612e-01 -4.87617e-02 8.42660e-04 -1.56926e-02 -9.46314e-03 -3.04114e-02 -3.35034e-02 -2.80591e-02 -5.14618e-02
1.43800e-01 -7.40910e-02 -9.09485e-02 -3.05400e-02 9.28612e-02 5.92287e-03 -1.74337e-02 -5.15178e-03 -1.67094e-02 -2.42485e-02 -3.10633e-02
3.57907e-01 1.86760e-01 1.15636e-01 5.26452e-02 3.04879e-01 1.08272e-01 2.64768e-03 2.15737e-01 7.12970e-02 -3.01109e-02 -2.51637e-02
5.48401e-01 3.05890e-01 3.23138e-01 2.02829e-01 4.96452e-01 2.24515e-01 1.51764e-01 3.54330e-01 1.79641e-01 9.98831e-02 1.48654e-01
4.24265e-01 4.73149e-01 5.41385e-01 2.90421e-01 4.19028e-01 2.98092e-01 2.92795e-01 3.99644e-01 2.83000e-01 2.42802e-01 2.70987e-01
2.56136e-01 3.74248e-01 4.52612e-01 3.26262e-01 3.28754e-01 2.13113e-01 3.38155e-01 3.13326e-01 2.59089e-01 3.24295e-01 3.33389e-01
1.98020e-01 2.00132e-01 3.05017e-01 2.44513e-01 1.96357e-01 1.19725e-01 2.71817e-01 1.99528e-01 2.08632e-01 2.74202e-01 2.66467e-01
1.00231e-01 1.33121e-01 2.25808e-01 1.88848e-01 4.27435e-02 7.66990e-02 1.62621e-01 1.18512e-01 1.54315e-01 1.99362e-01 1.65788e-01
1.18610e-01 3.27459e-02 1.34992e-01 1.08261e-01 1.48127e-02 1.74038e-02 9.42293e-02 6.15475e-02 1.07709e-01 1.02068e-01 6.64898e-02
7.19595e-02 -3.59986e-03 5.34791e-02 8.96987e-02 2.33037e-02 -1.40064e-02 5.12832e-02 2.80035e-02 7.20136e-02 4.62839e-02 3.61508e-02
2.55309e-02 8.89990e-03 5.90083e-03 5.29296e-02 7.51733e-03 -1.22943e-02 2.70968e-02 3.15863e-03 2.79502e-02 2.43646e-02 1.06614e-02
1.45771e-02 1.65156e-02 4.95517e-03 2.78579e-02 2.43121e-03 -5.59385e-03 1.63918e-03 7.97892e-03 1.44959e-02 -1.05366e-02 1.44499e-02
-1.78908e-02 -7.21758e-03 6.67982e-03 3.29657e-03 9.46919e-03 -1.31308e-03 1.40940e-02 -5.50917e-03 -6.66842e-03 -5.83000e-03 5.11186e-03
-3.97351e-02 -3.49269e-03 -3.24534e-03 7.51262e-03 -1.95736e-02 5.50725e-03 4.21751e-03 2.43785e-02 -3.50976e-05 7.54618e-03 1.25757e-02
-4.62025e-03 -1.37575e-02 -3.47343e-02 1.09788e-02 -3.20105e-02 -9.00621e-03 8.38494e-03 3.34266e-03 1.41265e-02 1.49046e-03 1.92068e-02
-6.43819e-03 -2.56269e-02 2.18685e-04 -1.82953e-04 3.56508e-03 1.18884e-02 -6.49190e-03 2.91861e-03 1.51619e-02 -7.75556e-03 -8.47810e-03
-8.20784e-03 -5.18851e-03 8.79283e-03 3.31629e-03 2.16332e-02 -2.15556e-02 -9.25489e-03 -8.56728e-03 2.75436e-03 -2.96680e-03 -1.56615e-02
2.58262e-02 3.73608e-02 3.00867e-02 7.19673e-03 2.95443e-02 3.80279e-03 -4.10513e-03 -8.41224e-03 -8.12320e-03 1.22914e-03 3.75361e-03
1.44911e-02 -1.08969e-02 -3.13194e-02 6.42435e-03 8.65560e-03 2.33633e-02 2.57538e-04 -1.07284e-02 -1.31998e-02 -5.43205e-03 -4.91789e-03
2.11823e-02 -4.91713e-03 -1.52673e-02 -1.99612e-02 -8.73767e-03 3.79981e-03 -2.50164e-03 -5.13605e-03 -4.36565e-03 -1.00295e-02 -5.20297e-03
1.70593e-02 1.62696e-02 5.80473e-03 -2.38393e-02 -1.92331e-02 1.26308e-02 -2.82313e-03 -2.32296e-03 -5.54926e-03 8.47027e-03 3.82966e-03
3.44672e-05 -9.09806e-03 5.41953e-02 -4.56535e-03 -1.42569e-02 -4.51559e-03 -1.55231e-03 1.42291e-02 1.49675e-02 1.48798e-02 -6.82699e-03
-4.20957e-02 1.24375e-02 9.71103e-03 1.03918e-02 -9.34020e-03 -1.44463e-02 6.93351e-03 2.13906e-03 6.07355e-03 7.07236e-03 4.23989e-03
-1.64016e-02 3.26588e-03 -2.52678e-02 -8.23767e-03 -3.09450e-03 -8.92669e-03 -4.37169e-03 4.51948e-03 -2.67565e-02 -5.24991e-03 -8.19644e-03
1.33000e-02 -3.43876e-02 -2.52195e-02 -1.97095e-02 1.57649e-02 -1.28307e-02 1.38506e-02 -1.04277e-02 -8.04574e-03 1.16081e-02 -1.46312e-02
-2.28650e-02 -4.88256e-03 9.13239e-03 1.31751e-02 1.05684e-02 -1.09696e-02 -1.44831e-02 -4.02314e-03 -3.21482e-02 -7.76126e-03 7.23531e-03
-4.93526e-03 2.95699e-02 -1.86288e-02 6.35555e-03 -1.99361e-02 1.43422e-02 -3.22263e-03 -1.00794e-02 2.47326e-03 8.51602e-03 1.10125e-02
8.85411e-03 -4.35025e-03 3.94808e-02 -2.10928e-03 7.37057e-03 -8.94451e-04 8.13803e-03 1.14059e-02 1.01193e-02 -7.49452e-03 -1.66321e-02
6.46826e-03 -1.20398e-02 2.10124e-02 -1.21975e-02 1.03425e-02 4.36583e-03 9.01374e-04 9.93839e-03 9.51155e-03 1.37032e-02 1.17760e-02
1.42215e-02 1.53154e-02 6.35029e-03 -8.43357e-03 2.61112e-02 5.35081e-03 9.09643e-03 -1.18153e-02 1.41981e-02 -5.99019e-04 1.30098e-02
2.97132e-03 8.25621e-03 -3.00143e-02 1.69005e-02 -2.00409e-02 -2.89712e-03 -1.81936e-02 -6.96742e-03 8.66812e-04 -2.83757e-02 -5.53120e-03
2.93756e-02 -2.98056e-02 9.89960e-03 1.19532e-02 -1.09895e-02 3.12580e-03 -2.48447e-03 -7.67009e-04 2.50375e-03 -2.11040e-03 -1.27411e-02
-2.20632e-02 1.05039e-03 -4.41816e-02 4.83335e-03 -6.75800e-03 7.13874e-03 2.87984e-03 -6.94582e-03 2.70966e-03 4.49857e-03 6.14793e-03
-3.52030e-03 1.40225e-02 -1.33602e-02 3.24040e-03 -2.16143e-03 1.37626e-02 5.06404e-03 1.83796e-02 -1.52031e-02 2.02670e-04 4.73470e-03
-1.21982e-02 2.27810e-02 -1.08641e-02 1.81519e-02 1.50699e-03 -2.55227e-03 -1.32988e-03 9.71218e-03 3.63793e-02 -3.72874e-03 8.71311e-03
1.71276e-02 -8.63614e-03 1.13489e-02 7.03911e-03 2.27288e-02 -7.53267e-03 1.48011e-03 5.43316e-03 1.21348e-02 2.00544e-03 1.41393e-03
3.28776e-03 -2.17759e-02 3.64184e-03 -3.19807e-03 -2.87212e-03 -1.52133e-02 5.18467e-03 -5.16955e-03 -7.55900e-03 -7.01790e-03 -2.20624e-03
5.46526e-02 7.32446e-03 1.74714e-02 -4.86499e-03 5.59732e-03 -1.04453e-02 -2.19681e-03 -1.50337e-02 -6.47474e-03 -3.02365e-03 -2.75955e-03
-1.14647e-02 4.00613e-03 2.26067e-02 -1.42285e-02 -1.18542e-02 3.88901e-03 1.37113e-02 1.08967e-04 -1.04453e-02 1.54020e-02 -1.50963e-02
-2.80892e-02 -3.28245e-04 -1.59888e-02 -4.95878e-03 1.16038e-02 4.50219e-03 -9.73125e-03 9.81075e-03 -9.77640e-03 -4.54277e-03 1.21735e-02
-2.59597e-02 -1.31704e-03 -8.59236e-03 1.14958e-02 1.36839e-02 1.91142e-02 -4.16219e-04 3.06567e-03 8.94850e-03 9.13341e-03 2.65353e-03
-2.90989e-02 -1.05954e-02 2.19664e-02 -2.24453e-02 -2.77843e-02 -3.19796e-03 -1.27944e-02 7.99034e-03 6.62858e-03 -6.91808e-03 2.96970e-03
-3.66312e-04 1.93075e-03 -1.05275e-03 1.04593e-02 -1.12421e-02 -9.20718e-03 4.20285e-03 -6.45054e-04 -2.72194e-03 -5.60008e-03 -6.94537e-03
-5.87202e-03 -1.57548e-02 -9.09902e-03 -1.00345e-02 2.11196e-02 5.32871e-03 -2.13981e-03 -1.03314e-02 -1.86122e-02 6.51318e-03 4.42430e-04
-4.18381e-03 1.49596e-02 1.01821e-02 7.49528e-04 -1.71985e-02 1.45478e-02 -1.48228e-03 -1.59601e-02 -7.03180e-03 4.68080e-03 -2.35795e-02
1.86315e-02 3.40038e-02 -1.95959e-02 -3.90744e-03 -2.00079e-02 -9.72050e-03 -5.51828e-03 -7.30743e-03 -4.95400e-03 7.18248e-03 1.59095e-02
3.03198e-02 -1.72685e-03 -3.45625e-03 -3.20274e-03 1.46948e-02 -3.58833e-03 1.03844e-02 5.18429e-03 -2.78288e-03 1.03104e-02 1.90290e-02
-7.57914e-04 -1.61688e-02 -1.50349e-02 -1.35384e-03 1.36924e-02 -5.50699e-03 -8.18094e-03 4.26801e-03 6.44685e-03 -1.46584e-02 1.60651e-02
-3.47313e-02 1.71346e-02 -9.81665e-02 9.56600e-03 -3.13212e-02 -2.79252e-02 -4.95806e-03 -2.48661e-02 1.62056e-02 -7.05653e-03 -3.13673e-02
-4.71239e-02 -9.40943e-02 -1.01747e-01 -1.85318e-02 -7.41213e-02 -1.79017e-02 -8.67254e-03 -3.17291e-02 -1.99706e-02 -3.23798e-02 -4.60126e-02
-2.38970e-02 -1.94378e-02 -1.14648e-01 -2.41533e-02 2.13173e-03 -2.24443e-02 -1.63163e-02 -1.83521e-02 -3.06125e-02 -2.48895e-02 -2.57151e-02
2.18261e-01 -2.62935e-02 6.31525e-02 3.41554e-02 2.17331e-01 8.63280e-02 -4.33356e-03 1.90098e-01 8.90114e-03 -4.19425e-02 -3.04499e-02
3.61533e-01 2.35556e-01 3.81244e-01 2.00727e-01 4.26006e-01 2.42215e-01 1.04789e-01 3.57998e-01 1.28109e-01 8.78385e-02 1.18389e-01
5.19989e-01 3.14738e-01 5.24053e-01 3.02494e-01 5.05219e-01 3.11352e-01 2.54231e-01 4.01641e-01 2.38961e-01 2.33156e-01 2.81401e-01
4.25456e-01 4.48913e-01 4.44637e-01 3.47687e-01 3.87728e-01 2.58030e-01 3.38320e-01 3.12864e-01 3.16269e-01 3.27845e-01 3.44850e-01
2.58218e-01 3.22313e-01 3.15308e-01 2.82818e-01 2.70718e-01 1.40692e-01 2.83870e-01 1.91099e-01 2.60386e-01 2.63248e-01 2.71684e-01
1.57075e-01 2.20472e-01 2.04395e-01 1.96728e-01 1.32458e-01 5.03038e-02 1.80536e-01 1.11006e-01 2.01931e-01 2.08022e-01 1.61487e-01
8.75468e-02 8.86161e-02 1.24805e-01 1.16795e-01 7.05399e-02 2.41267e-02 1.03094e-01 5.56335e-02 1.27118e-01 1.02128e-01 9.25689e-02
7.80598e-02 4.69895e-02 2.16414e-02 8.91935e-02 1.50268e-02 -6.53088e-03 5.55251e-02 4.38979e-02 7.09218e-02 4.14942e-02 3.67144e-02
4.75845e-02 1.95013e-02 -4.17185e-02 4.51273e-02 4.67603e-02 1.01285e-02 3.37390e-02 9.09517e-03 4.56440e-02 1.78182e-02 2.56380e-02
-3.29603e-02 2.87514e-02 1.21041e-02 7.85808e-03 -6.52273e-03 9.44019e-03 2.88324e-02 9.75889e-03 3.47859e-02 -9.29999e-03 1.52070e-03
-3.22616e-03 -5.17293e-02 1.84770e-02 1.46809e-02 3.52598e-03 1.41385e-02 2.00009e-02 -2.65875e-03 1.73073e-02 1.30823e-02 -5.48983e-04
1.65550e-02 -2.04398e-02 2.37078e-02 4.12718e-03 -3.53429e-02 -1.82143e-02 2.31881e-02 2.15567e-02 -6.48343e-03 -2.39625e-03 -3.92761e-03
-1.34326e-02 -1.01865e-02 1.37173e-02 3.23280e-03 3.75174e-02 -8.52899e-03 1.45148e-02 1.46687e-03 -1.56191e-02 -1.31072e-02 1.85347e-02
2.19402e-02 6.59349e-03 3.51504e-02 -1.30181e-02 1.41418e-02 1.63496e-03 -2.35529e-04 4.98941e-04 -6.70990e-03 1.43717e-02 -1.49839e-02
3.32167e-02 -1.67475e-03 8.06014e-03 1.66024e-03 8.55234e-03 9.35173e-04 -8.58544e-03 -8.20745e-04 1.38308e-02 9.16848e-04 -4.21020e-03
-2.25955e-02 7.99596e-03 -2.53251e-02 6.21587e-03 -2.02850e-02 9.23529e-03 -1.61394e-02 -5.45399e-03 5.56167e-03 -1.73653e-02 6.61281e-03
-3.23188e-02 1.28964e-02 -9.91505e-03 7.42838e-03 1.31528e-02 -5.84592e-03 -6.38786e-03 -1.20877e-02 -1.17173e-02 -2.14317e-03 1.01038e-02
-2.46353e-02 2.59262e-02 -1.59200e-02 3.79352e-03 -2.08631e-02 -1.82335e-03 -4.25700e-03 4.69015e-03 -1.96043e-02 1.13732e-03 -9.45356e-03
-2.32457e-03 -8.54319e-03 -8.19606e-03 -1.93807e-02 -3.11232e-03 -9.33825e-04 -6.39565e-03 -1.73743e-02 4.28652e-03 9.22888e-04 -3.80392e-03
1.37432e-03 9.67711e-03 1.53360e-02 1.59553e-02 3.82539e-03 -7.70487e-04 -8.70928e-03 -3.00162e-03 -3.51631e-03 6.07826e-04 2.67793e-03
2.43523e-02 -3.96238e-04 -3.37274e-02 6.00699e-03 1.85507e-02 1.47911e-02 -4.21362e-04 1.17506e-02 -1.30537e-03 -1.59350e-02 -3.52411e-03
3.44447e-03 5.17650e-03 -2.34033e-02 -1.58648e-02 1.31478e-03 6.67691e-03 -3.13105e-03 1.09043e-02 1.10776e-02 -4.42561e-03 1.89882e-03
2.77984e-02 2.63583e-03 2.28545e-02 -1.80763e-02 2.06229e-02 1.50154e-04 6.38366e-03 -9.67439e-03 1.43121e-02 1.71227e-02 -1.29877e-03
2.22287e-02 1.16928e-02 -1.40294e-02 -3.27599e-04 -4.15533e-02 -1.19932e-02 3.72527e-04 2.12052e-03 1.26792e-02 1.94397e-02 1.83927e-03
2.07169e-02 -3.23417e-02 -3.95795e-02 6.67677e-03 -4.82556e-03 -1.16320e-02 3.06701e-03 -4.83621e-05 7.93525e-03 1.19309e-02 8.72614e-03
-1.90530e-02 2.54473e-02 1.65207e-02 -6.77790e-03 -1.08283e-02 -1.21814e-02 -4.37710e-03 1.37497e-03 -6.56613e-03 -4.46175e-03 -5.63753e-03
-4.04183e-03 6.79929e-04 4.04608e-02 3.08599e-03 -1.28433e-03 -6.32158e-04 2.68320e-02 -6.97715e-03 -5.73301e-03 -1.19114e-02 9.96091e-03
-1.71386e-02 6.15632e-03 1.36263e-02 -9.84451e-03 3.64968e-02 5.47453e-03 -3.43463e-03 3.58135e-03 -3.74910e-03 4.59690e-03 -9.17249e-03
-3.06917e-02 -4.84438e-03 -1.29589e-02 1.65439e-02 1.21088e-02 8.10416e-03 2.90703e-03 3.43068e-03 1.34284e-02 7.12806e-03 1.23243e-02
-1.95773e-02 -1.61393e-02 -1.59301e-02 1.11043e-02 -1.19859e-02 6.42022e-03 -1.49448e-03 -9.11670e-03 1.40345e-03 -1.48376e-02 7.00688e-03
-4.78788e-03 1.23007e-02 -3.59398e-03 8.16547e-04 -1.48020e-02 -4.23812e-03 9.64150e-03 -2.41498e-03 -1.04938e-02 1.67934e-03 -2.81716e-02
7.37665e-03 -1.00512e-02 -1.72156e-03 -1.04992e-02 -1.70451e-02 -7.21623e-03 -1.64731e-03 -9.18200e-03 -1.63109e-02 -7.60326e-03 1.51731e-02
5.31817e-02 2.44738e-03 2.86187e-02 -1.04958e-02 1.81813e-02 1.08269e-03 -1.59697e-02 -1.92204e-03 -1.26160e-02 -2.14031e-04 1.89552e-03
1.74394e-02 -3.04246e-03 -1.49348e-02 1.18802e-02 -8.86253e-03 1.63441e-03 -2.18385e-02 6.14301e-03 -5.13932e-03 1.18008e-03 -1.80545e-02
1.81498e-03 1.11187e-03 -2.74032e-03 -2.06289e-03 -5.85201e-04 8.05791e-03 -5.76189e-03 8.68852e-03 7.61910e-03 -6.33313e-03 -3.26272e-03
-2.37539e-02 -2.18290e-03 -2.34232e-03 -2.35283e-02 2.08092e-02 1.57336e-04 -5.67719e-03 1.65432e-02 -7.10024e-04 1.27733e-03 -1.10849e-02
2.06535e-02 2.22305e-03 -4.43460e-03 2.42940e-02 -1.92915e-02 1.13868e-02 -7.36573e-03 1.36038e-02 2.09377e-02 8.46207e-03 1.64366e-02
-6.89371e-03 2.52292e-02 1.81751e-02 -6.48382e-04 5.83188e-03 -2.57507e-03 -3.18045e-03 -1.01950e-02 1.24787e-02 -5.14275e-03 9.75426e-03
-1.16109e-02 2.78767e-04 3.61756e-02 1.71251e-02 -1.95603e-02 -3.02823e-04 4.32773e-03 -5.43250e-03 -9.59684e-05 2.47616e-02 -1.99300e-02
-2.09701e-02 7.53271e-03 4.95882e-03 -1.20747e-02 -6.79285e-03 -5.17864e-04 6.65810e-03 -2.17326e-03 -9.79629e-03 4.87169e-03 -5.87208e-03
2.51047e-02 -1.95033e-02 1.15072e-02 -1.86660e-02 -1.43980e-02 6.13270e-03 2.92986e-03 1.18036e-02 -2.21121e-04 7.26936e-03 1.29886e-02
-6.44897e-03 6.50862e-03 -1.94714e-02 1.29212e-02 1.82116e-02 -5.95723e-03 3.67054e-03 7.20916e-03 4.54507e-04 -1.82577e-02 9.07501e-03
1.84174e-03 -4.55338e-03 -2.62918e-02 -4.06118e-03 -5.11012e-03 -8.59561e-03 9.75182e-03 1.05214e-03 9.35973e-03 -3.91027e-03 6.20231e-03
4.59352e-03 -6.69285e-03 -2.48308e-02 4.94184e-03 -5.38449e-03 5.82982e-03 -2.77698e-04 -1.15921e-02 8.17679e-03 2.39754e-03 5.34299e-03
-3.43427e-02 8.23922e-03 1.06231e-02 -3.85249e-03 2.53346e-02 -1.29968e-02 4.43743e-03 -9.35170e-03 -6.74091e-03 -4.82036e-03 -2.37681e-03
-1.01025e-02 -1.70760e-02 -1.75680e-02 7.76103e-03 7.92539e-03 1.92892e-03 2.39398e-03 -1.79398e-02 -1.24176e-02 -1.13590e-02 -3.70108e-03
2.23487e-02 -8.30989e-02 -1.42244e-03 -6.66119e-03 1.73923e-02 -1.04316e-02 5.80144e-03 -2.18257e-02 -1.43040e-02 -3.14756e-03 -6.05672e-03
-9.06633e-02 -1.87092e-02 -6.25471e-02 -4.62104e-02 -2.47953e-02 -1.53034e-02 -8.40380e-03 -1.27664e-02 -3.86036e-02 -3.47520e-03 2.17071e-03
-4.80713e-02 -7.53475e-02 -1.39191e-01 -4.09264e-02 -5.91456e-02 -7.14741e-03 -1.45852e-02 -2.19293e-03 -3.39114e-02 -2.62955e-02 -5.17171e-02
4.54275e-02 1.40900e-01 -5.75688e-02 2.02242e-02 4.25112e-02 7.76214e-02 7.48791e-03 1.33291e-01 -2.91580e-02 -2.58141e-02 -2.82366e-02
2.47117e-01 3.00990e-01 1.82274e-01 1.95623e-01 2.99556e-01 2.20447e-01 9.57421e-02 3.23193e-01 1.05971e-01 -1.63285e-02 2.76887e-02
3.82987e-01 4.81413e-01 4.00817e-01 2.94371e-01 4.69335e-01 2.93709e-01 2.45861e-01 3.88131e-01 2.16661e-01 1.60041e-01 2.19020e-01
5.41422e-01 3.70125e-01 5.66550e-01 3.44972e-01 4.83828e-01 2.46766e-01 3.35795e-01 3.48090e-01 2.89160e-01 2.76547e-01 2.86343e-01
4.14267e-01 2.37141e-01 4.44025e-01 2.63000e-01 3.60017e-01 1.49524e-01 3.07634e-01 2.14558e-01 2.57862e-01 3.20132e-01 3.34604e-01
2.40185e-01 1.14218e-01 2.70875e-01 1.96278e-01 2.27037e-01 7.79703e-02 2.01005e-01 1.23657e-01 1.85323e-01 2.42268e-01 2.41242e-01
1.80404e-01 9.88129e-02 1.55184e-01 1.30896e-01 1.48232e-01 4.16869e-02 9.82849e-02 6.81577e-02 1.40758e-01 1.48776e-01 1.24478e-01
9.13208e-02 2.59740e-02 8.95061e-02 8.47015e-02 9.42556e-03 1.03798e-02 5.09113e-02 3.88758e-02 7.16445e-02 8.61864e-02 5.49569e-02
7.98607e-02 2.60081e-02 -1.28471e-03 6.47986e-02 3.23932e-02 -1.45507e-03 2.40041e-02 9.83240e-03 3.87536e-02 4.61683e-02 1.66444e-02
6.09586e-02 -2.15085e-02 -2.60949e-02 1.70203e-02 -2.91460e-02 4.75400e-03 1.22535e-02 9.27338e-03 1.33900e-03 1.18466e-02 -1.85198e-02
7.18745e-02 7.50490e-03 7.53392e-03 9.51267e-03 -1.70040e-02 -1.70075e-03 -9.47881e-03 -7.38483e-04 7.44777e-04 -1.28894e-03 1.83796e-02
7.45996e-03 2.81555e-03 -3.52456e-03 6.50922e-03 3.39756e-02 7.98746e-03 8.42893e-03 1.22962e-04 -7.69849e-03 3.55354e-03 7.00796e-03
-4.38998e-02 7.82643e-03 1.97537e-03 1.24632e-02 -4.24776e-03 -9.46152e-04 -6.49294e-03 5.84663e-03 1.13149e-02 -6.22035e-03 -1.32162e-02
-2.47828e-02 -1.12446e-03 4.46057e-02 -2.11341e-03 -1.61419e-02 -6.98903e-03 1.16008e-02 -1.09476e-03 9.66010e-03 -2.51686e-03 7.95380e-03
7.78143e-03 1.34188e-02 -1.89133e-02 -1.21911e-02 -1.63676e-02 4.14232e-04 5.88913e-03 -1.00517e-02 6.89851e-04 1.32597e-02 3.72314e-03
-5.01686e-02 -3.35254e-03 3.27761e-03 -1.46269e-02 1.04895e-02 8.89777e-03 -1.50545e-02 7.11362e-03 -2.24298e-02 4.94860e-03 -2.70923e-04
-1.71937e-03 1.59660e-02 9.08076e-03 -8.61035e-03 -6.33624e-03 -1.32015e-02 -2.59561e-03 -7.53821e-03 4.07958e-04 9.07839e-03 -9.47191e-03
3.65833e-02 -1.91402e-02 -1.18438e-02 -1.36107e-02 1.93384e-03 9.31521e-03 -1.15522e-02 6.01893e-03 1.00405e-02 7.47178e-03 1.77560e-05
4.12375e-03 4.01061e-03 -3.93461e-02 7.46264e-03 -2.26617e-02 -9.95395e-03 -2.31016e-03 6.37726e-03 7.49444e-03 -1.04743e-02 -3.61810e-03
-2.31222e-02 8.17971e-03 3.37654e-04 7.09135e-03 -2.07627e-03 -5.85825e-03 3.83584e-03 -9.89174e-03 1.00852e-02 -1.48961e-02 8.62200e-03
3.46968e-03 -9.82404e-03 -2.48811e-02 -4.47525e-03 -5.43122e-03 5.63368e-03 1.04912e-02 8.70985e-03 1.53838e-02 -2.39737e-03 -1.22557e-02
-4.48959e-03 -1.24072e-02 2.66554e-02 2.77301e-03 2.66749e-02 5.18605e-04 -2.37717e-03 -6.07092e-03 -1.50677e-02 1.56042e-03 1.20734e-02
-8.59494e-03 -1.16005e-02 2.11216e-02 1.67597e-04 1.55093e-02 -6.65047e-03 1.19368e-02 6.51221e-03 9.12674e-03 -1.39479e-03 2.10618e-03
2.47389e-02 2.21462e-02 -1.88059e-02 2.49761e-02 1.01321e-02 1.82403e-03 -3.89383e-03 -5.30706e-04 -5.97792e-03 2.57781e-03 -2.59093e-03
4.24372e-02 7.16121e-04 1.32966e-02 2.93133e-03 -2.76869e-02 2.34288e-02 -2.55388e-03 -7.89888e-03 2.61684e-03 8.86578e-03 -1.99384e-03
-2.57911e-02 -9.08967e-03 2.84543e-02 5.60629e-03 -2.51075e-02 1.44371e-02 -5.26828e-03 1.31658e-02 -1.78765e-02 -3.37010e-03 -2.38260e-03
5.00941e-03 1.83789e-02 4.10921e-03 -1.91904e-02 5.91941e-03 -2.44590e-02 1.14979e-03 -6.57884e-03 -1.04179e-02 9.69129e-03 -9.27009e-03
-1.05172e-02 2.25970e-02 -3.12772e-02 -9.30546e-03 1.00273e-02 -6.29270e-04 -2.94341e-03 6.01696e-03 -5.06612e-03 -1.60861e-02 2.26355e-02
-1.18985e-02 -1.88577e-02 3.81348e-03 6.70437e-03 -6.18410e-03 -5.92030e-03 2.80775e-03 -1.36394e-02 2.76018e-03 1.63710e-02 -1.33265e-02
1.88201e-02 -2.67872e-02 7.23416e-03 -4.98387e-03 3.37914e-02 -1.33056e-02 -7.72001e-04 -7.53984e-03 -3.10983e-03 -1.68511e-02 -1.15488e-03
-1.99932e-02 2.33444e-02 -1.75718e-02 -1.85726e-02 2.43179e-02 1.30369e-02 -5.15778e-03 2.83874e-03 -1.52458e-03 1.04308e-02 8.41571e-03
3.34637e-02 -8.73112e-03 -1.92901e-02 -1.50564e-03 -1.32287e-02 1.02904e-02 6.34471e-04 5.03342e-03 -1.54486e-03 -3.21176e-03 3.15390e-03
-1.75197e-02 1.14550e-03 -2.95816e-02 1.58999e-02 -2.64901e-03 5.82549e-03 -5.71820e-03 9.63419e-03 2.36795e-02 1.17551e-02 1.19389e-02
2.25856e-03 2.00768e-02 1.44105e-03 -4.46190e-03 -1.42189e-02 3.84036e-04 5.26380e-03 1.02672e-02 1.42134e-03 -7.74490e-03 -1.52018e-02
-2.24162e-02 2.77917e-03 2.25846e-02 1.58767e-02 -2.65942e-02 7.75406e-03 3.14565e-03 -1.40317e-02 -9.84543e-03 -1.20281e-02 -7.76402e-03
-1.71338e-03 -2.21060e-02 9.20934e-03 5.75803e-03 1.96124e-03 -5.26922e-03 -2.67843e-03 -1.39338e-02 -2.06815e-03 1.30817e-02 6.47679e-03
-6.42939e-03 -1.33084e-02 4.12349e-02 -8.47471e-03 1.22773e-02 -1.34092e-02 7.48523e-03 3.60809e-03 4.09945e-03 -3.44804e-03 -1.31054e-02
2.55034e-02 -1.15541e-02 2.87067e-02 -1.37127e-05 -2.17341e-03 -1.33246e-02 -1.48690e-03 5.06448e-03 2.17088e-03 -4.28773e-03 5.07578e-03
1.43814e-02 1.21449e-03 1.50628e-02 3.90794e-03 1.22696e-02 -6.31589e-03 2.88950e-03 1.02768e-02 4.15867e-03 -3.11886e-03 -9.11931e-03
-2.33792e-02 2.91313e-02 -5.15323e-03 9.42754e-03 -5.34343e-03 -8.66570e-03 1.11200e-02 -5.71732e-03 6.94991e-03 -1.57880e-03 1.82621e-02
-9.31714e-03 -9.48794e-03 -2.32015e-02 3.39709e-03 -2.27763e-02 7.29380e-03 4.54214e-03 -2.23252e-03 -1.44643e-02 -1.25281e-03 -9.98872e-03
1.11942e-02 -8.40618e-03 4.92144e-02 1.22159e-02 1.74711e-02 5.25286e-03 -4.48758e-03 3.38816e-03 -7.91930e-03 -7.14844e-04 -1.00071e-02
-1.09435e-02 3.61548e-03 -3.56303e-02 -9.53888e-03 2.11144e-02 1.03045e-02 -5.19611e-03 -7.48016e-03 5.92028e-03 -2.54641e-04 5.69167e-03
4.23662e-02 8.12166e-03 -4.17849e-02 9.52476e-03 2.01870e-02 -3.44968e-03 -6.13699e-03 -4.73192e-03 4.41483e-03 2.69852e-02 4.30925e-03
-4.26634e-02 1.50290e-03 1.91809e-02 -7.47154e-03 -1.48196e-02 1.82877e-02 -2.31196e-03 1.04675e-02 -4.43846e-03 -2.12310e-03 4.65668e-03
-2.11837e-04 -1.36840e-02 1.31875e-02 -1.62949e-02 -2.16320e-02 2.66179e-04 3.93875e-03 -6.95358e-04 -3.68200e-03 -9.53601e-03 6.62140e-03
8.91879e-03 4.42571e-03 -4.76775e-02 -1.01787e-02 -9.05045e-03 -1.00920e-02 8.16441e-04 -3.23490e-02 9.36763e-03 -1.07008e-02 -9.83960e-03
-9.10401e-02 -7.72577e-02 -6.85539e-02 -1.38458e-03 -3.17640e-02 9.65092e-03 -9.93490e-03 -2.92815e-02 -4.95455e-02 -4.63987e-02 6.73989e-03
-1.08397e-01 -7.57549e-02 -7.80230e-02 -2.79584e-02 -4.54738e-02 -1.08428e-02 -2.14737e-02 -2.62936e-02 -3.26475e-02 -1.98434e-02 -3.93432e-02
1.53068e-02 -6.11547e-02 -9.25034e-02 2.17528e-03 4.92802e-02 2.04614e-02 -2.98885e-02 1.04822e-01 -2.19323e-02 -2.38269e-02 -3.28879e-02
2.23818e-01 2.03879e-01 1.47554e-01 1.84976e-01 2.73048e-01 1.58651e-01 2.87018e-02 3.25719e-01 9.62811e-02 6.50705e-02 4.71166e-03
3.89027e-01 3.30092e-01 4.49161e-01 3.18640e-01 4.29894e-01 2.63131e-01 1.97149e-01 3.97485e-01 2.25345e-01 2.35467e-01 1.86697e-01
5.39929e-01 4.78910e-01 5.75808e-01 3.31736e-01 5.20519e-01 3.06990e-01 3.05255e-01 3.72360e-01 3.05885e-01 3.40277e-01 2.99969e-01
3.91140e-01 3.43185e-01 4.90335e-01 2.78386e-01 3.77283e-01 2.16144e-01 3.28087e-01 2.44493e-01 2.70032e-01 2.93029e-01 3.46702e-01
2.71285e-01 2.11367e-01 2.65288e-01 2.05623e-01 2.47353e-01 1.30362e-01 2.36983e-01 1.36710e-01 1.98391e-01 2.14145e-01 2.51514e-01
2.43202e-01 8.18418e-02 2.13537e-01 1.40064e-01 1.41236e-01 2.77206e-02 1.37721e-01 6.78107e-02 1.23465e-01 1.29550e-01 1.40261e-01
7.46738e-02 4.06368e-02 9.55221e-02 9.63214e-02 7.20193e-02 3.77950e-02 5.87877e-02 4.05743e-02 6.85491e-02 8.12952e-02 6.99206e-02
7.24522e-02 3.46751e-02 -4.56352e-02 6.99326e-02 4.81924e-02 -1.32650e-02 3.26669e-02 3.06305e-02 4.19100e-02 4.19308e-02 5.30149e-03
4.84083e-02 -1.88647e-02 3.82267e-02 2.89572e-02 2.68120e-02 -1.52836e-02 1.45654e-02 6.93878e-03 2.25732e-02 -7.05121e-03 3.68889e-03
7.71341e-03 5.63933e-03 -2.19008e-02 -2.37577e-03 -4.40355e-03 -1.27974e-02 4.04218e-03 9.37301e-03 1.79601e-02 3.31047e-03 1.73984e-02
2.76277e-02 2.82874e-02 3.52418e-02 -2.86191e-03 1.26068e-02 1.00845e-02 1.53047e-02 -1.20193e-02 -9.81319e-03 -5.73469e-03 -2.34272e-03
-2.27485e-03 1.66403e-02 2.88369e-03 8.20601e-04 2.78638e-02 1.60352e-03 5.46491e-03 -9.45304e-03 -1.70895e-02 1.88788e-02 -4.52992e-03
-9.55274e-03 -7.75047e-03 7.08017e-03 -3.76169e-03 -7.05169e-03 -1.67674e-02 -9.60914e-03 2.49709e-03 -3.54527e-03 8.34886e-03 1.10104e-02
-2.08303e-02 -1.27099e-02 -1.17543e-02 5.19147e-03 1.96368e-02 3.20391e-03 1.10614e-02 -1.35500e-02 2.42403e-03 -9.19077e-03 2.97902e-03
1.91402e-03 -1.01373e-03 3.86932e-02 2.35060e-03 -1.94526e-02 2.24135e-02 -2.77358e-03 1.77335e-02 4.73545e-03 4.51762e-03 -7.47525e-03
2.07425e-02 2.71257e-03 1.03604e-02 1.21614e-02 -2.74100e-02 -1.10875e-03 -7.92231e-03 -1.18337e-03 -1.04587e-02 -3.09599e-02 4.15691e-03
7.74700e-03 7.05360e-03 -6.23357e-02 -5.83174e-03 2.74961e-02 -1.37370e-02 7.93384e-03 -1.04618e-02 2.49946e-03 -6.57634e-03 -1.69803e-02
-1.09204e-02 1.09893e-02 -5.40705e-03 -1.21962e-02 -1.28062e-02 6.57387e-03 -1.92708e-03 -3.67637e-03 -5.81352e-03 2.18137e-02 1.14731e-02
-2.27170e-02 -3.79058e-02 1.31094e-02 4.54413e-03 -2.04809e-02 -1.51485e-02 -9.35288e-03 1.02879e-02 3.46884e-03 2.06726e-03 -1.07583e-02
-2.79011e-02 -2.99609e-02 -3.29075e-02 1.53739e-02 1.45377e-02 7.01274e-03 -1.49135e-02 2.16300e-03 2.91467e-02 -4.74353e-03 -2.45929e-03
1.11185e-03 -3.25069e-02 1.50197e-02 8.17816e-03 -4.33859e-02 9.44591e-03 -1.47178e-02 1.12005e-02 2.00130e-03 1.92667e-02 1.38607e-02
3.31876e-02 2.48351e-02 4.82140e-02 -1.24636e-02 1.98456e-02 1.03046e-03 6.10014e-03 1.34982e-02 5.78678e-03 -2.71529e-02 7.28732e-03
5.89943e-03 -5.00620e-03 -2.68978e-02 -8.45090e-03 9.00580e-03 8.22568e-03 1.18305e-02 -9.90239e-03 -6.81926e-03 1.04584e-02 -2.72478e-03
-1.01811e-02 -6.18709e-03 2.38815e-02 6.20511e-03 -2.96558e-02 -8.22063e-03 6.77472e-04 -4.42032e-03 -7.51335e-05 -1.72274e-02 -9.11675e-03
-2.69352e-03 2.29106e-02 -7.48169e-03 -2.86578e-03 2.12308e-02 4.89367e-03 8.94166e-03 3.64309e-03 -1.85701e-02 1.23894e-03 9.46738e-03
4.67130e-02 1.01522e-02 1.77837e-03 -3.09967e-03 8.57328e-04 -3.14312e-03 -2.30359e-03 -1.67643e-03 4.42294e-03 2.14660e-02 1.16057e-02
-2.90763e-02 2.28666e-02 -4.84008e-02 -5.08735e-03 6.21335e-03 2.80545e-03 6.53512e-03 -1.43563e-02 -7.60461e-03 -2.88476e-03 -4.54511e-03
2.99445e-03 -4.88373e-04 1.13506e-03 1.23632e-02 -1.81615e-02 -1.28752e-02 -9.95649e-03 7.27313e-03 3.08705e-04 -8.59951e-04 -1.12673e-02
-7.35320e-03 4.61519e-03 3.08251e-02 -5.62827e-04 3.73297e-02 4.55978e-03 -4.17864e-03 3.52089e-04 9.82313e-03 8.89559e-03 1.50161e-02
-3.59044e-03 6.88310e-03 2.49242e-02 1.18676e-03 4.00605e-02 7.01428e-03 6.11907e-03 -5.42885e-03 -5.88558e-03 5.13235e-04 -2.30684e-02
-3.42512e-02 -1.06931e-02 -2.21171e-02 -5.14881e-03 -9.74583e-03 -2.03184e-02 4.15172e-03 -8.95834e-03 -4.24006e-04 -1.25812e-02 -1.26468e-03
8.04211e-03 3.65451e-03 8.75532e-03 6.01477e-03 -1.75151e-02 5.45084e-03 4.60382e-03 -5.17242e-03 2.73544e-03 -4.01312e-03 -1.58401e-02
9.37078e-03 -3.61175e-02 -2.64767e-02 -6.06484e-03 3.87061e-04 -1.03320e-04 5.97649e-03 8.32393e-03 -4.52539e-03 1.01235e-02 7.45270e-03
2.84768e-02 -1.00292e-02 -1.85937e-02 -1.03948e-02 1.72729e-02 -1.33791e-02 1.05900e-03 7.54134e-03 4.84753e-03 2.44048e-04 2.45209e-02
1.06165e-02 -2.68296e-03 -2.50346e-03 1.03177e-02 -2.20984e-02 -1.69254e-03 -3.20779e-03 1.57943e-02 3.58000e-03 1.18295e-03 -6.32762e-04
-4.07608e-02 7.22263e-03 1.82290e-02 1.34795e-02 -7.96562e-03 1.97417e-02 5.15276e-03 3.14649e-03 1.72382e-03 -3.59028e-04 7.34272e-03
5.21558e-03 1.82524e-02 2.79665e-02 -8.58357e-03 -1.56380e-02 -1.58852e-03 -8.93168e-03 1.67391e-03 -1.26884e-02 -1.04718e-02 5.74163e-04
1.13798e-02 2.27336e-02 -3.87804e-02 6.76721e-03 -1.78058e-03 -3.62024e-03 -2.29849e-03 -2.26550e-02 3.13146e-03 -2.77229e-03 -1.75685e-02
3.49849e-03 1.00527e-02 1.70513e-02 -6.27465e-03 -7.42293e-03 6.92970e-03 -4.60056e-03 -8.16651e-03 -1.41464e-03 9.88683e-03 -1.35247e-02
-4.35908e-02 -1.49267e-02 2.92047e-02 1.82543e-02 1.93053e-02 1.29509e-02 -1.40284e-02 -6.06257e-03 -1.10452e-03 8.09760e-03 8.60057e-03
2.99130e-02 -8.32867e-03 1.72860e-02 -1.91007e-02 4.28454e-03 1.53716e-03 -4.47706e-03 2.31902e-03 -2.27892e-03 -1.21344e-02 -5.24092e-04
2.45233e-02 -6.60359e-04 -6.97830e-03 -1.57280e-02 -8.66838e-03 6.13406e-03 8.38084e-03 1.88250e-04 1.27055e-02 -9.16762e-03 -6.79006e-03
-8.45390e-03 3.08369e-02 2.30053e-02 -1.71856e-02 -1.16288e-02 -1.29673e-04 8.81285e-03 1.12250e-02 7.88097e-03 2.02463e-03 8.89513e-03
-3.91432e-02 -1.15933e-02 -8.58463e-03 2.02677e-02 -3.04087e-02 -1.95611e-02 5.99955e-03 7.24153e-03 3.17669e-03 1.43670e-02 -1.31664e-02
1.68665e-02 -3.14899e-02 -2.16510e-02 -2.95523e-03 2.65656e-02 -3.46112e-03 -8.36600e-04 -6.61802e-03 -1.83961e-02 1.85813e-03 -6.47804e-04
-1.90361e-03 1.80315e-03 -3.19920e-02 -4.41943e-03 1.37123e-02 1.83113e-04 6.18532e-03 -4.85045e-03 -8.71271e-03 -8.64611e-03 1.36827e-02
-1.02690e-01 -8.62056e-02 -4.25441e-02 -3.07753e-02 -6.62990e-03 -1.22885e-02 -1.07869e-02 -2.26033e-02 -3.24156e-02 -1.32163e-03 4.98010e-03
-7.82046e-02 -3.57870e-02 -1.38045e-01 -2.37837e-02 -1.52626e-02 -1.25636e-02 -1.52802e-02 -2.97330e-02 -2.54838e-02 -1.45454e-02 -3.50897e-02
-2.50205e-02 -3.60848e-02 6.29570e-02 -4.62861e-03 1.59688e-02 -1.00885e-03 -2.24808e-02 3.22128e-02 -2.49591e-02 -2.60418e-02 -2.63908e-02
1.68566e-01 1.93497e-01 3.68755e-01 1.43330e-01 2.76715e-01 1.15329e-01 4.35101e-03 2.56626e-01 7.92229e-02 -2.43139e-02 1.55009e-02
3.81574e-01 3.24595e-01 5.52469e-01 2.82040e-01 4.22717e-01 2.33317e-01 1.84684e-01 3.67193e-01 1.87484e-01 1.25440e-01 1.61649e-01
5.31456e-01 4.78632e-01 4.94042e-01 3.47940e-01 5.31690e-01 2.80691e-01 3.12674e-01 3.89157e-01 2.94510e-01 2.60821e-01 2.94698e-01
4.30721e-01 3.58436e-01 3.27680e-01 2.90233e-01 3.85623e-01 1.98579e-01 3.37238e-01 3.01834e-01 2.80469e-01 3.22125e-01 3.44476e-01
2.35080e-01 2.13909e-01 1.96442e-01 2.09082e-01 2.43625e-01 1.19935e-01 2.45965e-01 1.71882e-01 2.10870e-01 2.75166e-01 2.64483e-01
1.98715e-01 1.33808e-01 1.18423e-01 1.58724e-01 1.31001e-01 6.08886e-02 1.43052e-01 1.05747e-01 1.45377e-01 1.70768e-01 1.35858e-01
9.52932e-02 2.63197e-02 2.94776e-02 1.08136e-01 6.97429e-02 1.31964e-02 7.64633e-02 4.56625e-02 7.36366e-02 1.11796e-01 6.53561e-02
5.86402e-02 5.96281e-02 2.38664e-02 6.62471e-02 2.78922e-02 2.37078e-03 3.80037e-02 5.21785e-03 5.50731e-02 4.18097e-02 3.05878e-02
5.57655e-02 -2.72979e-02 -7.72712e-03 2.93514e-02 4.76667e-03 -1.56112e-02 2.12783e-02 1.01708e-02 2.13519e-02 2.54077e-02 2.23626e-02
2.55602e-02 1.47320e-02 -4.36764e-02 2.76493e-02 2.54644e-02 1.76891e-02 1.59836e-02 -1.60161e-03 1.30626e-02 -9.74484e-03 1.64270e-02
4.15462e-02 -5.23974e-03 3.09256e-02 7.91206e-03 4.56354e-03 -3.48521e-03 1.45619e-03 3.44571e-02 1.53057e-02 7.97805e-03 1.52172e-02
5.48782e-03 9.04204e-03 -5.82083e-02 -9.19811e-04 -2.45318e-02 -4.25480e-03 -1.13609e-02 -1.07157e-02 5.86742e-03 -1.67254e-02 3.90008e-03
-4.14757e-02 1.98096e-02 1.61286e-02 5.51761e-03 4.04730e-02 -4.87208e-03 3.10985e-03 1.48278e-02 -1.34530e-04 1.44106e-02 -5.24638e-03
4.07112e-02 -1.26435e-02 -1.57534e-02 2.39176e-02 -6.75424e-03 2.82626e-03 1.91403e-02 -1.44946e-02 -2.07787e-03 -1.44667e-03 -2.06522e-02
-1.95996e-02 -4.71160e-03 5.63037e-03 1.93163e-02 -3.25219e-02 9.87309e-03 -7.01353e-04 -9.90379e-03 2.07061e-04 7.80375e-03 1.23490e-02
2.72069e-03 4.81428e-03 -1.47209e-02 -4.20533e-03 2.48707e-02 -7.48204e-03 -6.35769e-03 -1.19267e-02 1.35007e-02 -4.92837e-03 -1.00907e-02
-1.22667e-02 1.01116e-02 -2.35558e-03 -1.89867e-02 1.33344e-02 2.66372e-03 -5.50991e-03 1.24791e-02 -1.05413e-02 -6.12005e-03 1.58392e-02
-2.63309e-02 3.11374e-04 2.72309e-02 -2.16630e-02 -1.08469e-02 -1.10329e-02 2.12845e-03 -5.76023e-04 -4.85783e-03 1.14821e-02 -1.19500e-03
-2.59319e-02 1.03440e-02 1.04490e-02 -1.06281e-02 -2.50309e-02 4.66213e-03 1.93929e-02 5.03631e-03 -7.86537e-04 -1.00204e-02 1.64847e-03
-1.31257e-03 -1.00624e-02 8.91696e-03 -2.17142e-02 -2.92586e-03 1.15868e-02 -8.00323e-03 2.29179e-03 -5.90649e-05 -3.20700e-03 2.82550e-03
1.13813e-02 -4.16755e-02 4.29386e-02 -3.89106e-03 6.56344e-03 -1.21017e-02 -7.66824e-03 -1.38710e-02 -1.39276e-02 2.92068e-03 -3.39503e-03
1.25766e-02 -4.98550e-03 -1.74093e-02 1.70710e-02 -2.17906e-02 -1.99662e-03 -2.67959e-02 1.08364e-03 -2.73467e-02 6.61049e-03 -1.65007e-02
3.08154e-02 7.50431e-03 2.06955e-02 -9.35780e-03 -2.21293e-02 4.41570e-03 5.59018e-03 -5.38039e-03 8.53906e-03 -9.73260e-03 -3.15743e-03
-3.12996e-03 7.44932e-04 2.25493e-02 -1.09484e-02 7.66224e-03 -1.28955e-02 5.44443e-03 -5.97055e-03 1.69967e-04 1.02425e-02 -8.89278e-03
-2.18683e-02 -3.64933e-02 1.79822e-03 2.33152e-04 1.89910e-02 2.06307e-03 1.63513e-02 3.16733e-03 -6.84905e-03 -1.22019e-02 2.11706e-04
-8.27914e-03 2.21015e-02 -5.81346e-03 7.86159e-03 2.20800e-02 -1.01466e-02 8.39293e-03 -6.58192e-03 1.29230e-02 -6.78184e-03 6.53509e-03
3.31830e-03 -7.35614e-03 -4.22278e-02 -6.71979e-03 -2.28930e-02 -4.18136e-04 1.08131e-03 9.39463e-03 -4.60091e-03 1.05525e-02 -1.11276e-03
7.39013e-03 1.90155e-02 -3.08744e-02 -3.44652e-03 7.52886e-03 -6.67912e-03 -1.13824e-02 1.88586e-03 -5.65359e-03 -2.74256e-03 -6.64529e-03
1.71788e-02 -6.28566e-03 8.59874e-03 6.51346e-03 -1.64857e-02 6.78063e-03 -5.92210e-03 -1.58134e-03 3.54947e-03 5.11121e-03 1.12405e-02
-9.45464e-03 2.91142e-02 6.00749e-02 1.04080e-02 3.56714e-02 1.02480e-02 -5.44616e-03 -5.82201e-03 4.89768e-04 5.14514e-03 -5.92050e-04
-5.63795e-03 -1.18628e-02 -1.88594e-02 -1.07653e-02 6.87992e-03 3.96372e-03 9.30245e-03 1.89708e-02 1.44799e-02 8.07748e-03 1.35029e-02
-1.14709e-02 3.98918e-02 -2.25144e-02 1.48269e-02 -3.93044e-02 4.55094e-03 1.36404e-03 3.30155e-03 4.26645e-03 2.69264e-03 9.52849e-03
-1.22273e-03 -1.76910e-02 -2.04080e-03 1.06785e-02 8.89813e-03 8.51539e-04 -4.18380e-03 1.29617e-04 2.81226e-03 -1.75912e-02 -7.94103e-03
-1.48825e-02 -1.26827e-02 1.45230e-02 1.37222e-02 -1.19264e-02 1.56846e-02 -6.07893e-03 -3.64207e-03 -1.55855e-04 -1.42462e-02 -4.56804e-03
7.98196e-03 -1.23618e-02 -5.90053e-03 -9.11430e-03 3.63954e-02 3.06779e-03 2.83338e-03 -1.64923e-02 1.68122e-02 3.02343e-03 9.38818e-03
1.37941e-02 6.44046e-04 3.37400e-03 -5.12420e-03 8.02487e-03 -1.24354e-03 1.34359e-02 -2.88309e-03 -2.30249e-03 6.02432e-03 -1.03566e-02
-2.98184e-02 -7.16466e-03 4.22585e-02 -1.69042e-02 -3.11967e-04 -1.56227e-04 -6.08753e-03 -1.21431e-02 -4.77810e-03 1.45967e-02 2.15003e-03
2.31779e-02 5.08228e-02 -3.26629e-02 1.51449e-03 1.46353e-02 -6.19316e-03 -6.68245e-03 1.11223e-02 -1.03170e-02 -2.59702e-03 9.77767e-03
-4.14822e-03 -2.46476e-02 4.42326e-02 2.02832e-02 2.29670e-02 -9.83455e-03 -3.41936e-04 6.01031e-03 1.84094e-03 -1.07066e-02 -1.02531e-02
4.13534e-02 -1.05776e-02 1.72573e-02 -3.56277e-03 2.02119e-02 6.75593e-05 7.00020e-03 3.23258e-03 5.78646e-03 6.34419e-03 -7.62416e-03
1.40428e-03 -1.46515e-02 -2.17687e-02 -5.25163e-03 -1.44125e-03 -6.01128e-03 -9.71580e-03 -1.81153e-02 -4.01670e-03 4.12544e-03 -2.82142e-03
3.08593e-02 -4.14795e-03 -3.76924e-02 -1.63704e-03 -3.93034e-02 7.10718e-03 1.29636e-02 -7.47456e-03 -1.15969e-03 -3.71171e-03 5.00676e-03
-1.05099e-02 1.18403e-02 3.29080e-02 -1.26507e-02 -1.09746e-02 -2.01636e-03 -1.03078e-02 1.38923e-02 -5.53045e-03 -4.72282e-03 1.15770e-03
-3.69403e-02 -1.67826e-02 -3.69493e-02 2.26773e-03 4.90089e-03 -2.80268e-04 3.92267e-03 1.77080e-02 -1.30218e-02 3.29900e-03 1.27667e-02
-1.26741e-02 1.68492e-02 -3.72312e-02 -1.14861e-02 -3.21323e-02 -2.31965e-03 2.81387e-03 -3.63246e-04 7.73931e-03 -2.04035e-02 -2.33001e-02
-1.59897e-02 2.73551e-03 -6.74198e-02 1.18123e-02 -3.45296e-02 -4.96432e-03 1.12815e-02 4.59541e-03 -1.83282e-03 2.10383e-02 3.06988e-03
-1.34038e-01 -1.02540e-01 -8.55953e-02 -1.70799e-02 -5.83182e-02 -1.55104e-02 -1.12340e-02 -1.98822e-02 -3.60457e-02 -6.51235e-03 1.70917e-02
-5.30452e-02 -5.63362e-02 -1.05161e-01 -1.60998e-02 -4.47344e-02 -2.66942e-02 -5.78189e-03 -1.63996e-03 -4.85663e-02 -1.60585e-02 -5.27858e-02
-4.00969e-02 -5.24150e-02 7.14759e-02 -5.32870e-02 -2.88897e-02 -2.32324e-02 4.09932e-03 1.30684e-02 -3.67145e-02 -2.83304e-02 -2.19938e-02
1.75895e-01 1.72093e-01 3.52435e-01 3.02994e-02 2.40957e-01 1.13831e-01 1.74306e-03 2.34930e-01 5.98948e-02 -6.81664e-03 -5.95569e-03
3.77568e-01 3.47240e-01 5.61757e-01 2.22634e-01 4.28150e-01 2.53775e-01 1.51565e-01 3.81890e-01 2.07994e-01 1.34084e-01 1.36031e-01
4.99067e-01 4.93569e-01 5.14264e-01 3.03786e-01 4.96456e-01 3.02990e-01 2.86368e-01 4.22553e-01 2.89122e-01 2.38233e-01 2.85741e-01
4.13030e-01 3.86757e-01 3.44483e-01 3.27941e-01 3.66567e-01 2.23302e-01 3.42209e-01 3.15654e-01 2.58924e-01 3.15659e-01 3.18365e-01
2.29343e-01 2.33757e-01 2.36846e-01 2.81780e-01 2.72709e-01 1.27186e-01 2.54153e-01 1.98854e-01 2.10448e-01 2.70089e-01 2.72020e-01
1.95705e-01 1.21807e-01 1.33919e-01 1.86349e-01 1.11302e-01 5.22217e-02 1.50168e-01 1.11092e-01 1.49996e-01 1.86908e-01 1.58478e-01
7.12708e-02 5.88833e-02 3.86521e-02 1.26368e-01 1.95035e-02 2.44019e-02 9.50047e-02 4.98105e-02 1.03022e-01 1.24195e-01 8.62294e-02
5.55932e-02 2.64212e-02 -4.05784e-03 6.63085e-02 8.01141e-03 -4.27538e-03 4.22326e-02 3.45105e-02 3.26499e-02 4.67227e-02 2.57033e-02
3.79733e-02 -1.51780e-02 1.92173e-02 3.77188e-02 3.05690e-02 -2.12112e-02 1.13442e-02 1.72068e-02 1.11655e-02 7.89620e-03 -1.39316e-02
3.17673e-02 -3.19172e-02 -1.18465e-02 3.33981e-02 1.76783e-03 3.33904e-03 2.09751e-02 6.76040e-03 5.97331e-03 1.40909e-02 2.35704e-02
1.68845e-02 3.54905e-03 1.93232e-02 3.18152e-02 -1.27227e-02 5.56605e-04 -2.45428e-03 -1.29415e-03 1.48539e-04 1.09255e-02 -2.40141e-03
-3.05414e-02 2.93581e-03 9.59112e-03 3.52099e-02 3.48345e-02 -5.77319e-05 4.92786e-04 3.33413e-04 -1.95079e-03 1.46663e-02 -2.91596e-03
-1.01723e-02 -4.50981e-03 9.07501e-04 1.36479e-02 3.33625e-03 2.73266e-03 -9.75576e-03 -1.73604e-02 5.53759e-03 -8.38723e-03 -1.71481e-02
-5.96295e-03 -5.51298e-03 -4.82264e-03 -5.39715e-03 1.59628e-02 4.96349e-04 2.72185e-03 1.26702e-03 -2.03550e-03 -1.63037e-02 -5.69320e-03
-1.93017e-02 5.18430e-02 1.93734e-02 -1.44774e-02 8.65885e-03 1.06607e-02 8.49827e-03 -8.81759e-03 -7.42371e-03 1.61705e-02 1.30620e-02
1.70625e-02 1.06976e-02 -9.07076e-03 -8.75953e-03 2.89299e-02 -1.57839e-02 7.86831e-03 3.06694e-03 1.14708e-02 2.44461e-04 3.93216e-03
1.32803e-02 1.41229e-02 -4.50564e-02 -5.98665e-03 -3.76659e-02 -8.70642e-03 -9.04619e-03 -1.11650e-03 -3.11722e-03 3.41684e-04 -2.14246e-02
2.99878e-03 1.05667e-02 -8.82690e-03 -1.58136e-02 -1.75750e-02 9.38683e-03 -4.43209e-03 -2.71607e-03 -1.36052e-02 -1.08103e-02 -6.03004e-03
-1.25569e-02 -3.94778e-02 3.57039e-02 1.40592e-03 1.20920e-03 -1.35588e-03 -4.72185e-03 1.98762e-02 -3.27126e-03 -7.25126e-03 1.27056e-03
-1.77309e-02 -4.21482e-02 7.41431e-03 -3.55287e-03 -4.63778e-03 -1.62471e-03 1.35567e-02 -5.64818e-03 6.33263e-03 -5.10796e-03 -3.77061e-03
1.72316e-02 1.41850e-02 -1.26088e-02 -1.46439e-02 3.08892e-02 -2.00829e-04 3.53332e-03 8.78344e-03 -1.30324e-02 -5.65689e-03 7.73311e-03
-1.61617e-02 6.09036e-03 -1.74335e-02 1.72610e-03 3.41249e-03 4.48037e-03 -3.73017e-03 -3.97265e-03 -1.67295e-03 1.04150e-02 2.99394e-04
1.70467e-03 3.08537e-02 3.58386e-02 -2.47155e-03 -2.16836e-02 -8.64397e-03 1.12299e-03 -1.23990e-02 1.67778e-02 9.46966e-03 1.55686e-02
2.28588e-02 -1.48247e-02 -1.99240e-02 -1.30138e-03 8.97262e-03 1.91775e-02 -8.65618e-03 -7.57420e-03 3.09696e-03 -8.01287e-03 3.26929e-02
-5.08692e-03 5.09529e-03 -3.61179e-03 1.34641e-02 -1.91384e-03 -1.22487e-02 -1.29162e-04 1.13974e-02 3.04825e-03 1.71224e-02 -5.87611e-03
3.59448e-02 4.63479e-03 -1.83002e-02 1.43903e-02 -6.70910e-04 -1.98782e-03 -2.95647e-03 -3.73776e-03 1.13810e-02 -1.21266e-03 -6.15627e-03
1.59644e-02 -2.94118e-02 3.06737e-02 -4.70985e-03 -3.35591e-02 5.01229e-03 -6.15338e-03 -7.63500e-04 4.84760e-03 -1.39334e-02 3.10940e-03
-2.78860e-02 2.35211e-02 2.03329e-02 -1.63990e-02 4.26205e-03 -6.37664e-03 9.16242e-03 8.94950e-03 -1.12974e-02 9.76708e-03 8.74310e-04
-1.67176e-02 -1.06203e-02 6.13016e-03 -1.75747e-03 -1.05440e-02 2.34667e-02 1.07131e-02 7.71385e-03 2.28735e-03 -3.45198e-03 -1.24712e-02
6.42160e-03 -9.89602e-03 -8.70446e-03 3.19601e-02 5.22582e-03 -7.81586e-03 -1.43209e-02 -6.72388e-03 -1.58910e-03 -5.31905e-03 2.47917e-03
-4.80001e-03 1.19204e-02 3.92666e-02 -3.09525e-03 -1.19020e-02 -9.39182e-03 2.93418e-03 8.86467e-03 -7.96857e-03 -8.57144e-03 -2.06545e-03
3.30955e-02 1.81497e-02 -2.48647e-02 -8.26552e-03 6.74635e-03 -6.73043e-03 1.77291e-03 -9.43902e-03 2.98976e-03 -1.08276e-02 -2.32798e-03
-8.16389e-03 -8.78832e-03 -3.05787e-02 -1.90935e-02 3.97844e-02 2.31537e-03 4.20273e-03 -3.42693e-03 -8.07546e-03 2.44144e-02 -1.66430e-02
-5.13997e-02 -1.62417e-02 4.72657e-02 -3.19298e-03 9.83315e-03 1.03588e-02 1.14707e-02 -6.45760e-03 1.26771e-02 -7.41004e-04 -1.43148e-03
9.65713e-03 -1.00639e-02 -5.27780e-02 -5.26125e-04 1.28747e-02 -1.08413e-03 4.84028e-04 1.26038e-03 1.19767e-02 -5.71294e-03 1.67499e-02
3.93794e-03 -2.31003e-03 -4.08263e-02 -4.99306e-03 -8.65089e-03 -1.38139e-03 1.02978e-03 8.17917e-03 -1.66741e-02 7.12692e-03 1.23470e-02
3.61892e-02 1.08239e-02 2.48136e-02 -7.99969e-04 -2.31498e-02 -1.16444e-02 -1.26735e-02 1.34801e-03 -7.98056e-03 -8.44577e-04 -8.89412e-03
-3.60669e-02 2.00452e-02 -2.07215e-02 1.10053e-03 -1.13410e-02 -6.92402e-03 -1.29342e-02 -5.63182e-03 -7.78472e-03 1.88867e-02 2.71307e-03
-3.04439e-02 -6.20898e-03 -3.32715e-02 5.00391e-04 2.65566e-02 1.61957e-02 -1.13069e-02 -9.92464e-03 -3.37064e-03 -2.38084e-02 -9.46030e-03
-1.49038e-02 2.04725e-02 7.69206e-03 5.60875e-03 9.19328e-03 -1.98576e-03 1.03519e-02 -1.27617e-02 -7.96349e-03 1.28701e-03 8.26995e-03
1.25047e-02 3.51426e-02 2.06964e-02 -1.53088e-02 -4.84351e-02 -9.39889e-03 -2.08890e-03 4.52845e-03 3.37703e-04 -1.35853e-02 5.83210e-03
2.29597e-02 -1.36482e-02 -7.89200e-03 -9.67284e-05 1.22944e-02 7.83042e-03 9.08375e-03 -1.45647e-02 1.92457e-02 1.21333e-02 -2.19918e-02
3.16474e-02 -2.45901e-02 -3.87307e-03 9.49826e-03 7.24319e-03 6.73194e-03 2.24589e-03 1.86189e-02 -3.98053e-03 -4.38701e-03 -7.83585e-03
-1.11696e-02 -2.77680e-02 4.70104e-02 1.22650e-02 -2.38904e-02 1.32318e-02 -7.29073e-04 1.32435e-02 -7.32249e-03 -8.86011e-03 1.93813e-03
-3.57624e-02 8.79550e-05 -5.36494e-03 1.11278e-02 1.20453e-02 -1.84978e-02 -4.74031e-04 9.00880e-03 -5.44240e-03 -6.26795e-03 -1.04572e-02
4.21695e-02 -1.07075e-03 2.24847e-02 -1.17579e-02 1.25602e-02 -2.92631e-03 -6.41185e-04 -4.13997e-03 1.78125e-02 1.39657e-02 1.73502e-02
-1.06437e-01 -9.55463e-02 -6.25377e-02 -3.35606e-02 -4.82905e-02 -2.40046e-02 6.76752e-03 -1.32712e-02 8.90160e-03 1.15932e-02 1.54230e-02
-8.71297e-02 -4.16150e-02 -1.31092e-01 -3.38297e-02 -5.05430e-02 -1.80446e-02 -1.54583e-02 -9.35170e-03 -2.56251e-02 -3.97665e-02 -2.89717e-02
-2.46450e-02 -6.28429e-02 -6.49012e-02 6.07994e-03 -7.36186e-02 -1.45829e-02 -8.53025e-03 7.19466e-05 -3.83874e-02 -2.40597e-02 -3.44082e-02
1.60765e-01 1.19160e-01 4.00114e-02 1.26261e-01 2.23980e-01 9.16119e-02 -1.15295e-02 2.01531e-01 -2.92338e-03 -3.33093e-02 -2.05447e-02
3.90429e-01 3.10725e-01 3.59889e-01 2.62631e-01 4.29327e-01 2.38922e-01 1.20368e-01 3.63528e-01 1.07696e-01 8.13947e-02 1.31446e-01
5.42357e-01 4.59386e-01 5.68413e-01 3.48333e-01 4.84834e-01 3.06745e-01 2.83655e-01 4.02330e-01 2.51471e-01 2.52956e-01 2.78986e-01
4.14647e-01 3.86461e-01 4.87628e-01 2.94147e-01 3.98397e-01 2.42851e-01 3.32059e-01 3.35707e-01 3.02372e-01 3.11135e-01 3.41451e-01
2.69363e-01 2.37905e-01 3.03413e-01 2.01124e-01 2.90907e-01 1.46834e-01 2.89928e-01 2.04227e-01 2.60078e-01 2.84200e-01 2.91302e-01
2.16097e-01 1.31906e-01 1.61578e-01 1.52419e-01 1.41273e-01 5.88601e-02 1.82617e-01 1.21162e-01 1.86774e-01 2.04471e-01 1.84286e-01
1.26258e-01 2.17418e-04 1.16263e-01 1.12785e-01 6.85137e-02 2.63051e-02 9.60366e-02 7.50519e-02 1.22818e-01 9.83007e-02 7.57259e-02
7.18669e-02 -2.68858e-03 1.79624e-02 6.79229e-02 6.21029e-02 -5.74807e-03 5.32113e-02 3.91462e-02 6.01229e-02 4.92097e-02 4.79724e-02
7.09736e-02 -3.48481e-04 1.45590e-02 1.65518e-02 1.92696e-02 -1.30507e-02 1.44567e-02 6.85330e-03 4.01264e-02 1.63050e-02 7.14387e-03
1.04426e-02 -2.76868e-02 4.42482e-02 2.23659e-02 2.88586e-02 5.55124e-03 -6.38797e-03 8.80443e-03 1.50403e-02 -6.93722e-03 1.55144e-02
-8.37439e-03 -1.45126e-03 -2.07047e-02 -3.64350e-03 2.19068e-02 7.08825e-03 2.66607e-03 8.53303e-03 1.00472e-02 4.66666e-03 -1.05831e-03
1.22022e-02 -9.24577e-03 3.09258e-04 -9.26328e-03 -2.63423e-02 3.58005e-03 1.33978e-03 1.11396e-02 1.00239e-02 -1.01586e-02 -1.27093e-02
2.27454e-02 8.43586e-03 -2.05613e-02 -2.40302e-02 -2.58024e-02 1.15155e-02 -1.13880e-02 -8.62776e-04 -2.07480e-02 7.93418e-04 6.23883e-03
1.01698e-02 3.09599e-02 4.32475e-02 2.70018e-03 -2.81891e-03 3.02108e-03 -3.42315e-03 -1.45868e-02 -3.09195e-04 -3.53892e-03 -9.52507e-03
-3.81174e-02 1.34830e-02 -1.81644e-02 1.52047e-02 -1.03879e-02 -1.12649e-02 5.23286e-03 -5.75292e-03 -1.79916e-03 6.97866e-03 2.91002e-02
-3.33745e-02 4.11368e-03 1.26130e-02 -1.87021e-02 5.73157e-03 -1.77117e-02 1.46719e-02 -7.06965e-03 -1.30848e-02 -5.11328e-03 -6.95288e-03
1.13921e-03 -1.22011e-02 -7.07798e-03 8.36688e-03 1.95614e-02 -4.56360e-03 2.74113e-03 -3.61351e-03 -4.42220e-03 2.04248e-03 -1.00015e-02
-2.32461e-02 8.70008e-03 -4.41138e-02 1.70971e-03 4.70626e-03 -7.00445e-03 -3.83911e-03 -3.92162e-03 2.43631e-02 6.08287e-03 -6.18536e-03
1.44619e-02 -3.87240e-03 -5.55590e-02 2.27354e-02 5.04058e-03 7.32505e-03 -1.24130e-02 1.22727e-03 -1.09045e-03 -8.48001e-03 1.30040e-02
-4.40822e-03 -1.12755e-02 -1.26007e-02 -1.07331e-03 -1.84428e-02 -1.01234e-02 -1.01473e-03 -6.80810e-03 -1.44220e-03 -1.92557e-02 -9.76305e-03
2.59479e-02 7.32638e-03 2.22332e-02 -1.12675e-04 3.53089e-03 7.43179e-03 -4.91831e-03 -6.46811e-03 -1.16202e-02 2.19866e-02 -2.55361e-03
1.67203e-02 -1.13590e-02 2.34094e-02 -1.60008e-02 8.20483e-04 -1.31302e-02 5.41390e-04 -3.42764e-03 4.01325e-05 1.97747e-02 -5.14084e-03
1.64205e-03 -1.32674e-02 -3.10461e-03 -1.62292e-03 6.53959e-03 7.45498e-03 1.62248e-02 1.17776e-02 1.52661e-02 -1.27600e-02 -1.60981e-03
1.00652e-02 7.28564e-03 2.83754e-02 -4.62830e-03 -1.00396e-02 2.35225e-04 6.94752e-03 2.70492e-03 6.04601e-03 1.14636e-02 1.21944e-03
-1.70830e-02 5.62335e-03 -2.54507e-02 5.79606e-03 1.89487e-03 3.77020e-03 2.72884e-03 9.98749e-03 6.97732e-03 -1.20471e-02 1.03386e-03
-2.14091e-02 5.44748e-03 -1.88668e-02 -5.40962e-03 -4.95563e-03 -1.73670e-03 -8.40582e-03 9.48069e-04 -2.77546e-03 -2.29689e-02 3.89581e-03
-2.23961e-03 4.87282e-03 2.80317e-02 1.23774e-03 5.78239e-03 6.43858e-03 -1.96710e-02 -2.29238e-03 -3.09100e-02 3.19573e-03 -3.51502e-03
4.31711e-03 -3.37098e-03 1.17196e-02 5.79844e-03 -1.79787e-02 -3.08896e-03 4.80385e-03 -6.11187e-03 -1.61841e-02 1.32767e-02 -2.06042e-03
-1.20715e-02 1.18925e-02 3.98143e-02 -4.06391e-03 2.31079e-02 1.27867e-02 -1.29789e-02 -6.28586e-03 2.41505e-03 6.95184e-03 6.68979e-03
3.05219e-03 4.53722e-03 -2.43983e-02 -1.04179e-03 -5.54492e-03 1.46736e-03 8.04149e-03 -2.83897e-03 2.12256e-02 -7.04050e-03 3.13582e-02
2.22162e-02 1.11433e-02 3.74127e-02 1.53137e-02 7.39434e-03 1.52606e-02 5.70858e-03 2.36920e-02 -6.60166e-05 -5.98219e-03 -1.06707e-02
3.00486e-02 -2.94590e-02 -3.88463e-02 1.22314e-04 -2.36618e-02 8.83988e-03 -4.65726e-03 5.74881e-03 -1.81296e-03 -6.98139e-04 5.95886e-04
-6.09713e-03 3.11723e-02 7.62253e-03 -1.08582e-02 5.02314e-03 2.07750e-03 -8.27474e-03 5.94092e-03 -3.76332e-03 -3.60941e-03 5.43487e-03
-6.14763e-04 -5.82461e-03 -5.26958e-03 9.19962e-03 -3.17278e-03 -1.09038e-02 -8.03703e-04 -9.85125e-04 -1.17566e-03 4.37470e-03 -8.52973e-03
-2.21082e-02 -2.54985e-02 -2.81596e-02 -6.96773e-03 3.76197e-03 -1.51365e-02 3.28113e-03 -1.68083e-02 2.01023e-02 -2.22984e-02 -1.24660e-02
-3.08213e-02 -6.79590e-03 -1.12674e-02 -1.29205e-03 3.56826e-03 -1.44844e-02 1.71799e-02 -1.00286e-02 4.70258e-03 1.89806e-02 -7.23946e-03
8.49948e-03 -2.45387e-03 -6.28749e-03 8.31689e-03 7.84147e-03 3.46946e-03 -1.03777e-02 1.06407e-03 -9.70893e-03 1.29353e-02 1.10871e-03
2.07002e-02 1.71610e-02 5.35129e-02 -1.18547e-02 -9.13408e-03 -2.23226e-03 1.46752e-02 -5.75661e-03 -3.45000e-03 1.79345e-02 9.08783e-03
-3.41785e-03 -3.91390e-03 6.99233e-03 -2.73088e-03 -5.02208e-03 -2.22005e-03 1.47217e-03 2.99330e-03 1.51589e-03 -9.12184e-03 -1.82947e-03
-6.77168e-04 -4.10633e-03 -4.47370e-02 5.92870e-03 2.62209e-02 2.39380e-03 1.18033e-02 1.40832e-03 -2.77077e-03 -3.57115e-04 1.11671e-03
1.25086e-02 -9.02171e-03 3.63485e-02 -5.76149e-03 -4.22353e-04 -2.39314e-03 -4.23674e-03 1.73241e-03 -1.26110e-02 -1.54620e-02 -2.14202e-02
-2.46595e-02 2.05320e-03 -2.97562e-02 -1.25737e-02 5.34070e-03 -4.60713e-03 -1.43824e-02 -1.41218e-02 3.94241e-03 7.34144e-03 -1.95878e-03
2.86010e-02 -1.35862e-02 -2.12756e-03 -6.99920e-03 -4.03276e-03 3.47330e-03 5.83263e-03 4.55478e-03 7.71332e-03 2.89028e-03 1.25534e-02
1.70233e-02 2.24888e-02 7.58744e-03 6.32062e-03 -5.75415e-03 -1.10053e-03 -1.27871e-02 7.41211e-03 -7.78027e-04 1.69757e-03 4.21002e-04
-9.33236e-03 2.12838e-03 -3.97980e-03 1.21036e-03 -9.25872e-04 4.32162e-03 -6.71986e-03 2.76180e-04 -2.43061e-02 -2.51511e-02 -9.88760e-03
-1.74831e-02 -8.94337e-03 -1.86974e-03 -8.25469e-03 -1.07697e-02 -6.85298e-04 -1.85497e-03 -9.40369e-03 1.05292e-02 -2.67164e-03 -2.28087e-03
-1.04245e-01 -9.94628e-02 -5.99128e-02 1.97545e-02 -1.22439e-02 -4.76206e-03 8.12760e-03 -1.48607e-02 3.19965e-03 2.05228e-02 1.30512e-02
-7.24661e-02 -5.61833e-02 -9.93395e-02 -2.47017e-02 -1.65519e-02 -1.15254e-02 4.38301e-03 -1.70604e-02 -2.75655e-02 -2.28129e-02 -5.54033e-02
-1.83919e-02 -5.29684e-02 -7.64053e-02 -4.17350e-02 -5.58047e-02 -3.10941e-02 -2.69667e-02 -2.39442e-03 -4.25481e-02 -4.79133e-02 -1.67969e-02
1.57132e-01 9.22390e-02 1.41033e-01 1.38449e-02 6.85704e-02 8.57302e-02 -1.96355e-02 1.56851e-01 -3.55726e-02 -4.10339e-02 -3.44632e-02
4.23674e-01 2.95785e-01 3.95659e-01 1.88619e-01 3.00823e-01 2.28821e-01 6.61474e-02 3.30629e-01 1.11077e-01 9.24789e-02 1.01769e-01
5.29653e-01 4.38519e-01 6.11592e-01 3.00861e-01 4.29510e-01 2.99601e-01 2.19785e-01 4.11975e-01 2.31980e-01 2.34404e-01 2.60307e-01
4.34809e-01 3.60427e-01 5.26368e-01 3.43011e-01 4.88740e-01 2.58333e-01 3.07341e-01 3.40992e-01 2.87278e-01 3.21831e-01 3.39061e-01
2.46496e-01 2.59880e-01 3.20090e-01 2.90779e-01 3.13779e-01 1.52267e-01 3.30300e-01 2.08983e-01 2.66147e-01 2.85175e-01 2.97585e-01
1.98675e-01 1.33555e-01 1.84089e-01 2.02358e-01 2.45149e-01 6.08527e-02 2.32659e-01 1.34041e-01 1.89659e-01 1.93521e-01 1.46114e-01
1.30446e-01 5.18723e-02 1.67571e-01 1.26013e-01 1.14830e-01 3.66953e-02 1.21890e-01 7.63034e-02 1.34650e-01 1.07172e-01 1.21280e-01
9.61369e-02 -8.27431e-04 2.92049e-02 7.25895e-02 1.60897e-02 -2.80815e-03 7.12676e-02 3.03411e-02 7.01217e-02 6.52074e-02 3.78964e-02
2.98386e-02 2.63124e-02 3.34340e-02 4.96619e-02 1.95730e-02 -5.09865e-04 2.59860e-02 1.03755e-02 4.83756e-02 3.97795e-02 7.67091e-03
2.72680e-02 9.68748e-03 3.20638e-02 2.80698e-02 -1.44443e-02 2.59157e-02 1.51836e-02 2.07306e-02 1.54841e-02 -7.83425e-03 2.06859e-02
-4.14813e-02 3.91635e-02 -7.14891e-03 1.23895e-02 2.64223e-02 -2.60466e-05 1.04486e-02 1.04907e-02 1.45026e-02 2.82599e-03 8.80667e-04
-2.56270e-02 -1.04446e-02 -3.71204e-03 8.64103e-03 -2.62953e-03 2.67892e-03 6.84210e-03 2.30229e-02 1.75834e-02 -1.44635e-02 2.31531e-02
-1.29104e-02 9.43616e-03 3.43258e-03 5.30979e-03 1.52075e-02 -1.54930e-03 8.09822e-04 1.08455e-02 2.50163e-02 -2.37571e-03 2.57472e-02
3.45797e-03 -2.82206e-02 2.43737e-02 3.57560e-02 2.69485e-02 8.76969e-03 5.22560e-03 2.37918e-03 1.25013e-02 1.14542e-02 -1.76650e-03
2.50126e-02 1.21803e-03 2.18300e-02 -1.19026e-02 -3.87778e-03 -7.60545e-04 1.13652e-02 7.16318e-04 6.94734e-03 1.87464e-02 -1.33455e-02
4.09903e-02 3.87975e-03 -1.53921e-02 8.83423e-03 1.33954e-02 2.93628e-03 1.25967e-02 3.65069e-03 -6.30197e-03 -4.67098e-04 5.30815e-03
5.39701e-03 2.01850e-02 -3.06036e-02 -1.28526e-02 -4.01888e-03 7.82238e-03 6.85273e-03 8.47277e-04 -6.02369e-03 1.19710e-02 7.11033e-03
-1.36955e-02 -3.11118e-02 -5.34891e-03 -5.85718e-03 -2.55848e-03 -1.02619e-02 -1.67448e-02 -5.94451e-03 -1.91129e-02 5.88224e-03 -8.13610e-03
-3.28605e-04 4.80252e-03 -2.68814e-02 -7.39145e-03 -2.20025e-02 -1.21495e-02 2.06657e-03 -3.65920e-02 -2.92260e-02 -1.15283e-02 -1.88524e-02
-1.85221e-02 5.38206e-03 3.91650e-03 -1.65515e-02 -2.78054e-02 -1.63136e-02 -1.33137e-02 -3.36598e-02 -1.83390e-02 5.27217e-03 -6.58492e-03
-7.13362e-04 -2.47341e-02 5.94996e-04 -1.72233e-02 -1.57039e-02 -6.04301e-03 -3.10320e-02 -1.86769e-02 -2.99302e-03 -4.11208e-02 -3.10161e-02
-3.03275e-02 -2.11720e-02 2.10338e-02 -3.16430e-02 -3.21833e-02 -1.88889e-02 -1.57365e-02 -1.17328e-02 1.10626e-03 -1.71755e-02 4.52680e-03
3.02284e-02 -2.25537e-03 -3.90142e-03 -2.25219e-03 -3.65933e-02 4.45388e-03 -8.23773e-03 1.53071e-04 -1.42445e-02 2.39199e-05 -7.81711e-03
-9.39867e-03 1.47414e-02 -3.68895e-03 -3.11646e-03 2.41423e-02 -1.54067e-02 1.08763e-03 1.84700e-02 -1.46699e-02 -1.30943e-03 1.63464e-03
1.29562e-02 2.08150e-02 -4.17779e-02 -1.03301e-02 1.88951e-03 1.01372e-02 7.22872e-03 5.15066e-03 5.40916e-03 -8.46274e-03 -1.66227e-02
-1.94477e-02 -2.67066e-03 1.79225e-02 1.75588e-02 2.90958e-03 1.76076e-03 -2.46725e-03 1.39134e-02 -2.18198e-03 7.47350e-03 7.30174e-03
-5.65155e-03 9.16888e-04 1.42758e-02 6.75022e-03 7.67240e-03 -6.97672e-03 1.52463e-02 -8.32307e-03 1.82895e-02 -3.08698e-03 -1.11992e-02
-3.36434e-02 -1.92372e-03 -2.63451e-02 1.28088e-02 2.47477e-02 4.06528e-03 1.26245e-02 -2.19381e-03 1.68289e-02 1.28977e-02 6.88877e-03
3.05627e-02 1.24258e-02 2.14277e-02 3.62971e-03 6.07450e-03 1.32461e-02 6.32890e-03 4.60441e-03 5.05725e-03 3.62716e-02 1.49534e-02
5.53775e-03 -2.05972e-02 2.40297e-02 2.76944e-03 -1.22530e-02 1.29923e-02 3.51593e-03 3.20696e-03 6.45493e-03 -1.00241e-02 2.88031e-02
5.01713e-02 -7.41501e-03 -5.30001e-03 1.04974e-03 2.28495e-02 1.05217e-02 -3.13041e-03 1.72100e-02 1.09255e-03 1.44063e-02 2.45199e-02
6.01536e-03 1.32386e-04 -1.05075e-03 3.19097e-02 4.40018e-02 8.98029e-03 1.01371e-03 2.23932e-02 4.18068e-03 -5.23100e-03 -3.84248e-03
-6.82844e-03 3.01226e-03 1.88788e-02 7.94546e-05 -1.27412e-02 9.21909e-04 1.38619e-02 -2.08154e-03 -5.49936e-03 -1.23399e-02 1.31149e-03
2.60874e-02 2.70150e-02 -9.90988e-03 1.00181e-02 4.95758e-03 1.07967e-02 -2.67503e-04 -7.64806e-03 2.34667e-02 2.12972e-03 5.68063e-04
-5.00767e-03 1.61496e-02 1.69211e-02 -3.88007e-03 9.06703e-03 -3.96377e-03 1.63017e-02 1.62079e-03 -1.01811e-02 3.21179e-02 1.03707e-03
2.61120e-02 -3.86848e-03 3.45050e-02 2.23973e-03 1.60429e-02 3.33395e-03 -8.33603e-03 2.01652e-03 1.53605e-02 6.29694e-03 -4.99618e-03
-6.81137e-02 -1.52601e-02 -4.80482e-02 -1.82446e-02 -5.50009e-02 -2.60157e-02 -7.31290e-03 -9.01339e-03 -2.80643e-02 -9.35031e-03 1.27707e-03
-1.59531e-02 1.63812e-03 -4.22390e-02 -2.44238e-02 -1.50905e-02 -1.08361e-02 -1.78502e-02 -1.96047e-02 -2.31630e-02 -1.85082e-02 -6.55411e-03
-5.92065e-02 -6.51073e-02 -4.22852e-02 -2.67739e-02 -4.95167e-02 -1.75303e-02 -1.23007e-02 -1.27312e-02 -5.04129e-03 -1.78326e-02 -2.96076e-02
7.32715e-02 5.27907e-02 6.96088e-02 3.76351e-02 5.98497e-02 2.52519e-02 -5.05344e-03 2.18991e-02 2.28126e-02 -2.32840e-02 -4.98490e-03
7.32715e-02 5.27907e-02 6.96088e-02 3.76351e-02 5.98497e-02 2.52519e-02 2.02035e-02 2.18991e-02 2.28126e-02 -3.15633e-02 -2.44389e-02
7.32715e-02 5.27907e-02 6.96088e-02 3.76351e-02 5.98497e-02 2.52519e-02 2.02035e-02 2.18991e-02 2.28126e-02 5.88011e-02 4.07100e-02
