# Supplementary material for: Scanless two-photon voltage imaging
Source: Nat Commun. 2024 Jun 14;15:5095. doi: 10.1038/s41467-024-49192-2 (PMC11178882; doi:10.1038/s41467-024-49192-2)
Supplement: Supplementary file 4 — Source Data [file 41467_2024_49192_MOESM4_ESM.zip › upd_source_data_files/figure_2/figure_2f_init_protocol_3_weighted_traces_holography.txt]

1.31611e-02 -1.17216e-03 3.33378e-02 1.27618e-02 1.66361e-02 -2.48051e-03 -1.45547e-04 -2.56854e-02 -1.01815e-02 -9.77570e-03 -5.51009e-03
2.12942e-02 1.67804e-02 7.66383e-02 3.34341e-02 1.22962e-02 1.41302e-02 6.85721e-03 3.34809e-03 -7.98268e-03 -3.33305e-03 -9.42066e-03
2.88028e-02 3.97484e-02 3.94775e-02 4.10037e-02 2.48488e-02 5.74224e-03 2.13020e-02 2.43541e-02 1.25800e-02 1.53913e-02 4.00079e-03
1.69253e-02 -1.32777e-02 2.97238e-02 1.71092e-02 1.97149e-02 -3.19853e-03 1.84031e-02 1.77685e-02 1.00525e-02 1.67327e-02 1.65672e-02
-2.34342e-02 -2.21085e-02 -2.27824e-02 1.66366e-02 -7.32027e-03 -1.33148e-02 5.80274e-03 9.02887e-03 -3.05720e-03 -6.16675e-04 -3.96763e-03
-1.90447e-02 -4.57150e-03 -3.19190e-02 -3.55179e-02 9.43860e-03 9.98088e-03 -5.23104e-03 5.89616e-03 8.79927e-03 -1.09991e-02 4.99001e-03
-1.95581e-02 1.15678e-02 -1.44217e-02 -2.94900e-02 -2.65467e-02 1.57950e-02 -5.21599e-03 -6.50063e-03 7.65649e-05 -5.95541e-03 1.67207e-03
-2.37994e-02 -2.30706e-02 -7.73344e-02 -2.59506e-02 -1.88401e-02 8.43974e-03 -1.01212e-02 -8.21307e-04 -7.78507e-03 -6.37242e-03 -2.27889e-04
-1.88273e-02 -1.67820e-02 -6.55107e-02 -4.73585e-02 -1.55366e-02 -1.55734e-02 -2.23478e-02 -3.44663e-02 1.76439e-03 -7.78610e-03 -3.04604e-03
-4.18845e-02 -2.53268e-02 -3.31221e-02 -2.16464e-02 -4.46510e-02 -2.99720e-02 -3.02253e-02 -7.52295e-02 -4.64679e-03 4.99549e-03 -9.73828e-03
-4.38928e-02 -4.41455e-02 -2.65764e-02 -3.65991e-02 -3.20831e-02 -6.06645e-02 -2.28022e-02 -4.19387e-02 -2.18069e-02 7.53923e-03 -1.13501e-02
-8.48848e-03 -3.97444e-04 -4.43697e-02 -2.02744e-02 -2.53796e-02 -3.38030e-02 -1.29695e-02 -9.72517e-02 -4.04581e-02 -1.41990e-02 -4.09773e-03
6.61252e-02 8.38751e-02 3.53544e-02 2.41638e-02 4.66591e-03 1.09880e-04 1.92998e-02 1.77328e-01 -8.91324e-03 -2.50194e-02 -2.89830e-03
2.56455e-01 2.54543e-01 2.52411e-01 2.08361e-01 1.74758e-01 1.16062e-01 1.09390e-01 4.13025e-01 4.01407e-03 2.82633e-02 9.31838e-03
3.84991e-01 3.33217e-01 3.63463e-01 3.40803e-01 2.84329e-01 2.07105e-01 1.81115e-01 5.58395e-01 1.10928e-01 1.62398e-01 1.20967e-01
3.50438e-01 2.82321e-01 3.95821e-01 3.64137e-01 3.47684e-01 2.27072e-01 2.36991e-01 4.23881e-01 1.83185e-01 2.17795e-01 2.07838e-01
1.83794e-01 1.46596e-01 3.25452e-01 2.63342e-01 2.53741e-01 1.60748e-01 1.79608e-01 2.73663e-01 2.17009e-01 2.35467e-01 2.69456e-01
9.74127e-02 7.55677e-02 1.76521e-01 1.41129e-01 1.65193e-01 8.18356e-02 1.18763e-01 1.30834e-01 1.86363e-01 1.52695e-01 2.29692e-01
5.83173e-02 1.30669e-02 1.44080e-01 8.69121e-02 1.21509e-01 4.41297e-02 6.72293e-02 4.96166e-03 1.39366e-01 8.65587e-02 1.29030e-01
3.17842e-02 1.01844e-02 8.38164e-02 5.50954e-02 5.13095e-02 2.43870e-02 6.71306e-02 3.76042e-02 1.00098e-01 5.03912e-02 9.21244e-02
1.53550e-02 1.92708e-02 6.32482e-02 4.23913e-02 3.33129e-02 6.74574e-03 4.17382e-02 8.99711e-03 7.22797e-02 2.79921e-02 4.90398e-02
2.45568e-02 6.48014e-04 4.37460e-02 2.49298e-02 3.34155e-02 -1.17099e-02 2.31636e-02 8.62245e-03 5.09395e-02 1.01201e-02 4.10808e-02
-7.61045e-04 -2.12975e-03 8.30525e-03 9.86384e-03 2.74908e-02 -3.33200e-03 9.29492e-04 1.18752e-02 3.25588e-02 1.05958e-02 2.20148e-02
-1.11681e-02 -1.63253e-02 1.78520e-03 -3.57056e-03 1.37484e-03 -1.40642e-03 -1.20275e-02 1.73799e-04 2.00373e-02 6.28407e-03 3.08006e-02
-1.03037e-02 3.71889e-03 4.06027e-03 1.63896e-03 -1.50081e-02 -3.37614e-03 -1.87553e-03 -1.15233e-02 2.75193e-02 3.15369e-03 7.96852e-03
-8.23520e-03 1.35578e-02 2.10932e-02 5.05448e-03 -3.67995e-03 3.04795e-03 1.65336e-02 -1.54148e-02 1.94116e-02 3.51048e-03 1.72670e-02
1.92455e-02 5.43645e-03 3.61420e-02 1.67724e-02 1.77298e-02 1.18486e-02 1.55122e-02 -1.09942e-03 9.78519e-03 -1.42342e-02 -2.57367e-05
3.00738e-02 5.26971e-02 2.27695e-02 3.05624e-02 6.83633e-03 1.67512e-02 1.82144e-02 1.37694e-03 5.86057e-03 9.12377e-04 -1.13600e-02
1.37516e-02 -9.63505e-03 2.78037e-03 3.14086e-02 1.41605e-02 1.30802e-02 1.64347e-02 9.15259e-03 -1.37202e-02 -1.14531e-02 -6.09869e-03
-4.57318e-03 -1.50264e-02 3.28734e-02 -7.63542e-03 -1.49633e-02 -5.14124e-03 -7.37952e-03 3.45507e-03 -6.64566e-03 6.58111e-03 -3.17205e-03
-2.21682e-02 -1.71506e-02 -2.03213e-02 -2.70304e-02 4.56180e-03 -1.90307e-02 -6.16476e-03 1.17781e-02 -1.56508e-02 1.50021e-03 -6.62324e-03
-1.31267e-02 -1.01686e-02 -1.83970e-02 -2.47647e-02 -2.76379e-03 3.02276e-03 -5.89627e-03 -6.66083e-03 -2.00507e-02 1.17109e-03 1.51176e-03
-1.28309e-03 1.18383e-02 -3.02179e-02 -2.43404e-02 -1.68733e-02 -1.29651e-02 4.56573e-03 1.22655e-03 -5.16449e-03 -6.17525e-03 -1.52695e-02
3.86916e-03 -7.27161e-04 2.60146e-04 -8.25633e-04 6.58299e-03 1.52154e-02 -8.54279e-03 -6.31749e-03 6.49085e-03 2.19092e-04 -1.00254e-02
-1.08965e-02 7.55648e-03 -2.44306e-02 1.00940e-02 -8.45485e-03 9.22270e-04 1.80298e-03 -3.04592e-02 5.97359e-03 1.70004e-02 2.86026e-04
-1.89048e-04 2.62575e-03 1.58294e-02 1.56346e-02 6.08061e-03 8.18133e-03 -9.73978e-04 -1.33346e-02 -5.16311e-03 -7.40475e-03 -1.46459e-03
-1.73171e-02 -2.51593e-03 2.63413e-02 1.72717e-02 8.22167e-03 2.13773e-03 -3.67131e-03 2.71988e-02 -5.87775e-03 -5.48429e-03 8.86533e-03
2.79035e-02 -1.65014e-02 1.07270e-02 4.58991e-03 -8.98453e-03 -1.32948e-02 -3.27864e-03 3.53643e-02 3.81785e-03 -8.56307e-04 7.31799e-03
9.36259e-03 -8.80668e-03 -1.31480e-02 1.68130e-03 8.00644e-03 -1.59413e-02 -2.26529e-02 2.14430e-02 -1.28405e-02 5.42441e-03 6.39254e-03
1.90089e-02 -1.73043e-03 -1.54458e-02 -9.10482e-03 1.24903e-03 -8.41499e-03 -4.11003e-03 -2.50728e-02 2.36197e-03 7.59080e-03 4.37844e-03
-9.66782e-04 -3.80363e-03 -3.66015e-03 8.31777e-03 1.32368e-02 8.99937e-03 8.04649e-03 -3.57626e-04 8.78959e-05 1.77461e-03 2.76827e-04
1.57398e-02 2.79877e-02 2.83398e-02 5.71387e-03 1.06445e-02 1.95114e-03 1.43867e-02 -1.39394e-02 -1.78050e-03 -7.66767e-03 -2.04042e-02
-1.16043e-02 -1.37933e-03 -2.30522e-02 -7.04336e-03 -1.18029e-02 4.26469e-03 1.81400e-02 -1.36216e-02 7.28302e-03 -1.08480e-03 3.68525e-03
-3.94386e-02 -2.34773e-02 7.72640e-03 -1.11293e-02 -1.57179e-02 -7.78893e-03 -2.01682e-03 -6.89183e-03 -3.56625e-03 -7.34090e-03 1.83604e-03
-4.23109e-03 9.89594e-03 -3.67696e-02 -6.01705e-03 -1.05060e-02 -1.08761e-02 -1.12384e-02 1.72334e-02 7.26810e-03 2.75283e-03 1.10297e-02
1.29950e-02 -1.62733e-03 3.85300e-02 -4.52889e-03 -1.13863e-02 -2.87689e-04 -2.92792e-03 1.27400e-03 -6.62129e-03 -9.67303e-03 2.33915e-03
3.46145e-03 -1.32940e-03 -1.51783e-02 -4.43334e-03 3.49383e-03 1.57465e-02 -5.48614e-03 3.56452e-02 -1.02696e-03 1.35848e-02 -7.30009e-03
6.11619e-04 1.71510e-02 1.40917e-02 5.85597e-03 6.54317e-03 1.75019e-02 1.66252e-04 -2.70492e-02 -1.21355e-03 1.09305e-02 -2.42656e-03
-2.94044e-03 9.12161e-04 9.55621e-03 2.38971e-03 1.08761e-02 7.37852e-03 -5.18527e-03 -2.00463e-02 9.35911e-03 -6.76708e-03 -8.33700e-04
4.13257e-03 2.08978e-03 -8.72519e-03 9.67152e-04 9.68467e-03 -1.87113e-03 -6.93766e-03 -1.10269e-02 -1.17644e-03 -3.27693e-04 -1.06945e-02
5.85770e-03 -9.81896e-03 -6.25370e-03 7.32523e-03 2.10335e-02 -2.63401e-03 9.01953e-03 2.94510e-02 3.04262e-03 -6.47939e-03 -1.15996e-02
-2.45391e-03 3.09663e-03 9.42725e-03 -2.51236e-03 -2.58130e-04 -1.61883e-03 1.31278e-02 2.19874e-02 -3.03630e-03 1.12077e-02 1.02262e-02
-1.44452e-03 -1.07000e-02 1.52177e-03 9.34108e-03 -1.32520e-02 5.20923e-03 -1.53617e-03 1.33169e-02 8.96698e-03 -1.44311e-02 1.00651e-02
4.42737e-03 -6.44938e-03 -7.02189e-03 8.70721e-03 1.90522e-03 3.48309e-03 -2.06984e-03 -3.13156e-02 1.63999e-03 -1.40554e-02 5.80288e-03
-4.57890e-03 1.30702e-03 -5.28883e-03 -5.38312e-03 2.29210e-02 5.31211e-03 4.90352e-04 8.97252e-04 -1.39639e-03 1.08025e-02 -8.03375e-03
-2.13179e-02 7.79119e-03 -2.59080e-03 1.20897e-02 -1.76311e-02 5.19134e-03 -2.68456e-03 8.18570e-03 -3.48113e-04 8.16874e-03 -6.96865e-03
5.68102e-03 -2.76015e-03 -1.20282e-02 -1.68720e-02 -1.45520e-02 -1.07251e-02 8.06601e-03 -1.11399e-02 -1.05588e-02 -2.65326e-03 4.59536e-03
1.02861e-02 6.50985e-03 -1.68963e-03 -1.35440e-02 -1.48103e-02 -2.33381e-02 -1.11226e-02 -2.34030e-02 -4.16108e-03 3.90192e-04 -1.10102e-02
-3.59594e-02 -8.49320e-03 1.60984e-02 -4.06539e-03 -4.04808e-02 -3.38967e-03 1.13608e-03 1.30029e-02 -1.35834e-02 5.30345e-03 6.55999e-03
-2.92595e-02 -2.29551e-02 1.77740e-02 -2.00105e-02 -3.20038e-02 -1.80513e-02 -7.57866e-03 -6.98203e-02 1.13403e-02 -1.27092e-02 1.21507e-02
-3.85911e-03 -4.73995e-03 -9.25526e-03 -5.22972e-04 -2.39368e-02 -6.33259e-03 -1.02181e-03 -4.81699e-02 -4.50093e-03 -9.71628e-03 -2.26093e-02
4.46889e-02 5.31040e-02 2.30291e-02 7.03090e-03 9.16766e-02 1.48807e-03 1.45469e-02 -9.34350e-02 -1.07715e-02 -1.87970e-02 -2.34920e-02
2.66439e-01 2.51996e-01 2.28282e-01 1.94973e-01 2.35890e-01 1.09326e-01 1.02978e-01 2.83252e-01 7.18462e-03 4.41958e-02 1.53494e-03
3.90797e-01 3.49297e-01 3.82765e-01 3.26863e-01 3.46553e-01 2.00063e-01 1.79846e-01 4.36320e-01 9.00906e-02 1.67510e-01 9.75131e-02
3.93713e-01 2.95997e-01 4.22101e-01 3.78258e-01 3.07379e-01 2.35106e-01 2.50632e-01 5.34549e-01 1.75298e-01 2.36168e-01 1.97599e-01
2.42552e-01 1.83238e-01 3.24603e-01 2.79731e-01 2.15543e-01 1.77271e-01 1.76287e-01 3.51004e-01 2.17960e-01 2.08355e-01 2.73274e-01
1.14130e-01 8.97327e-02 2.21004e-01 1.67183e-01 1.16152e-01 1.02138e-01 1.21507e-01 2.03062e-01 1.99162e-01 1.36165e-01 2.17973e-01
5.41876e-02 3.68479e-02 9.65865e-02 9.70830e-02 7.90512e-02 6.12117e-02 7.69184e-02 6.04597e-02 1.51425e-01 7.40216e-02 1.41167e-01
3.72702e-02 6.25563e-03 9.30812e-02 3.95837e-02 4.46037e-02 2.76798e-02 5.17450e-02 8.67924e-03 1.06245e-01 5.71649e-02 7.67990e-02
2.58105e-02 -3.51511e-02 2.71442e-02 2.05669e-02 2.42047e-02 6.71214e-03 3.63190e-02 -2.69465e-02 7.12093e-02 2.15417e-02 3.22279e-02
4.97552e-03 2.02888e-03 1.37667e-02 -3.24441e-03 9.21501e-04 -1.68039e-03 1.49729e-02 -7.93182e-02 3.63644e-02 1.10375e-02 3.60175e-02
1.25158e-02 7.92748e-03 2.67503e-02 2.15555e-03 5.49367e-03 -1.39492e-03 3.83746e-04 -1.13192e-02 3.13162e-02 7.92168e-03 1.86973e-02
8.38672e-03 -1.72398e-03 -1.00704e-02 4.33391e-03 3.52022e-03 -1.71665e-03 3.37260e-03 1.05379e-03 2.47861e-02 1.70742e-03 -9.94688e-03
-1.03393e-02 1.73856e-02 -4.95488e-03 1.30376e-03 7.96630e-03 2.03352e-03 1.34984e-02 7.65869e-03 3.63758e-03 -1.50884e-02 -1.20984e-02
1.48395e-02 -1.73583e-02 1.20525e-02 5.47809e-03 7.61106e-03 5.07462e-03 8.79527e-03 1.64942e-02 4.16532e-03 -7.38165e-03 6.73449e-03
-1.48464e-02 8.83669e-06 -4.55793e-03 1.10663e-02 -1.02542e-02 4.83793e-03 -7.06889e-03 9.63571e-03 -1.55151e-03 8.83611e-05 1.33155e-02
-1.01085e-02 -5.83553e-03 1.41567e-02 -8.95087e-03 -1.15123e-02 9.80696e-03 -1.51043e-03 7.01682e-03 -7.16304e-03 1.51584e-02 6.17858e-03
5.99702e-03 -1.66942e-02 -2.30936e-02 -6.15443e-03 4.84762e-03 3.23924e-03 -1.38778e-02 -3.30825e-02 -1.10608e-02 -2.13170e-03 -1.25064e-02
7.09261e-03 -6.56822e-03 -7.61167e-04 -1.02890e-02 1.16949e-03 -1.35406e-02 -7.32922e-03 -8.87460e-03 -2.81351e-03 4.76479e-03 1.44584e-02
-1.75893e-02 1.70374e-02 -1.76390e-02 5.56406e-04 -1.50077e-04 -2.87702e-03 -9.66077e-03 -6.21223e-03 -9.72743e-03 -5.87937e-03 -1.41494e-03
2.77681e-03 1.35697e-02 -8.08766e-03 -1.30154e-03 -6.33377e-04 1.36604e-03 5.21328e-03 -1.26270e-02 -3.11478e-03 1.12795e-03 -1.17274e-02
-3.04798e-02 1.78149e-03 -1.26328e-03 1.37450e-03 -1.28059e-02 -1.59074e-03 -4.81791e-03 2.65680e-02 -1.12315e-02 4.22355e-03 1.54884e-02
1.14974e-02 -4.76140e-03 -3.30982e-03 9.63162e-03 5.35365e-03 -1.26516e-02 7.36606e-03 1.62281e-02 -5.08931e-03 -5.89652e-03 -1.15672e-02
-4.72652e-03 -1.37933e-02 4.38820e-03 -1.16749e-02 -3.28385e-04 1.71569e-03 5.71339e-03 4.25997e-03 1.73427e-03 -3.39727e-03 -2.49321e-02
8.23157e-03 -1.18106e-03 -1.33853e-03 -7.18928e-03 2.63998e-03 1.34009e-02 3.96897e-03 2.49308e-02 1.41761e-02 1.88376e-03 -1.67184e-05
2.78086e-02 3.05007e-02 6.76565e-03 7.33940e-03 1.18566e-02 2.85749e-03 5.31336e-03 -2.30272e-02 9.76267e-03 -3.69068e-04 1.10498e-02
4.64015e-03 -2.25437e-02 2.72143e-03 3.57186e-03 3.31227e-03 -5.66763e-03 -7.43066e-04 -2.80374e-02 2.72886e-03 1.65149e-03 6.44373e-03
-1.06133e-02 -2.11924e-02 -9.69845e-03 5.90397e-03 3.85737e-03 4.65606e-03 6.76594e-03 -2.64322e-02 1.07612e-02 1.54146e-04 7.52098e-03
-9.84274e-03 9.81355e-03 1.62832e-02 1.93263e-03 9.38001e-05 -1.67668e-03 -1.34089e-02 5.35176e-02 7.33334e-03 -2.96085e-04 -1.98472e-03
-3.41781e-02 -2.03375e-03 2.15205e-04 9.14409e-03 -6.95370e-04 1.68446e-03 -5.86087e-03 -1.25594e-02 -1.94842e-02 5.83586e-03 1.09712e-02
1.48634e-02 -3.71498e-03 9.28690e-03 -1.50230e-02 -1.97563e-02 -8.70133e-03 -2.86724e-03 -7.99059e-03 -1.36364e-02 -7.92192e-03 -2.99523e-03
1.73641e-02 1.93030e-02 1.36307e-02 1.50386e-03 -1.01798e-02 -5.04839e-04 3.61209e-03 7.82571e-03 6.50356e-03 3.20579e-03 5.92873e-04
1.73170e-02 1.80205e-02 2.51781e-03 1.34381e-02 -1.90358e-03 4.17098e-03 -1.96030e-03 -5.88823e-03 -6.69003e-03 -1.45815e-03 5.81609e-04
1.40074e-02 9.20125e-03 -1.58123e-03 -1.81167e-03 -3.61413e-03 5.95252e-03 5.52531e-03 -9.28381e-03 4.15316e-03 -4.49030e-03 2.94339e-03
-3.63603e-03 -2.03487e-02 9.81857e-03 2.16677e-03 1.13569e-02 -3.68260e-03 5.05432e-03 2.29357e-02 1.30816e-03 5.12133e-03 1.12610e-03
-7.15893e-03 5.76845e-03 1.64893e-02 -1.11256e-03 -8.10767e-03 1.69996e-04 9.63929e-04 -4.86634e-02 -1.58929e-03 7.68442e-03 -5.79851e-03
-1.40211e-02 2.01327e-03 -2.11199e-02 -1.73822e-02 1.72858e-02 4.99517e-03 -1.10407e-02 -1.49962e-02 9.83084e-03 8.11656e-03 -1.89782e-02
1.10967e-02 -7.99599e-03 -1.04694e-02 -6.16724e-03 8.79946e-04 9.53401e-04 5.08345e-03 8.08088e-03 -1.45876e-02 -1.24619e-02 9.42627e-03
1.30951e-03 1.99652e-03 -2.08525e-02 5.45446e-03 -5.41088e-03 -4.54862e-03 1.67949e-04 3.80721e-02 1.08533e-02 -7.85308e-03 -4.25256e-03
2.46898e-03 -9.91807e-03 -3.70955e-03 4.45445e-03 8.54849e-03 2.43542e-03 9.97567e-03 1.21413e-02 -1.51197e-03 1.04807e-02 -2.41490e-03
-2.99562e-02 -1.45872e-02 -1.55400e-02 4.98216e-03 -2.22755e-05 2.00941e-03 -2.97737e-03 2.24047e-02 9.25871e-03 -2.29783e-03 4.78749e-03
2.25656e-03 2.79450e-03 -2.22701e-02 6.78132e-03 8.97921e-05 -1.17098e-02 -2.44972e-03 1.37407e-02 -1.15814e-03 -1.05350e-02 1.39147e-03
-1.30187e-02 -5.52604e-03 2.80670e-02 -9.00348e-03 7.91080e-03 7.65163e-04 -3.78113e-03 1.50450e-03 1.08291e-03 -5.29252e-03 1.25434e-02
-1.97923e-02 -2.52341e-03 3.71273e-03 -4.90281e-03 3.17893e-05 -9.02076e-03 -1.35767e-02 -1.87705e-02 4.63404e-03 -6.67832e-03 4.87462e-03
1.38019e-03 -4.91960e-03 5.13697e-03 2.78031e-03 -1.20187e-02 5.73243e-04 9.32146e-04 -2.16860e-03 1.44825e-02 1.28770e-02 -1.14632e-02
1.55338e-02 2.18318e-02 -4.73251e-03 2.51349e-03 -8.70077e-03 9.80763e-03 -6.51392e-03 -2.22939e-02 -3.35050e-03 6.79086e-03 8.27497e-03
3.11012e-02 6.63102e-03 1.05608e-02 8.84516e-04 8.15050e-06 3.94845e-03 1.65708e-02 6.05145e-03 -1.08299e-02 4.22244e-03 -5.86049e-03
3.66900e-03 -1.06256e-02 5.15019e-03 -1.12914e-03 3.63789e-03 1.93882e-03 1.40940e-03 -9.96444e-03 -7.53716e-03 -1.03244e-02 -8.32617e-03
-4.02980e-02 -7.15700e-03 -1.16907e-02 -2.90249e-02 -1.74947e-02 -1.16383e-02 -2.12131e-02 -7.48716e-02 -9.25970e-03 6.01685e-03 -3.48532e-03
-3.27018e-02 -2.84123e-02 -1.71235e-02 -2.79702e-02 -3.82460e-02 -3.55144e-03 -1.39252e-02 -1.37805e-03 -3.03017e-03 -1.94126e-02 -3.57805e-02
1.76887e-02 9.55944e-03 3.25100e-02 -1.63304e-02 3.29817e-03 5.93163e-03 -4.65945e-03 -5.88820e-02 -1.75599e-02 -6.31874e-03 -3.45719e-02
2.11272e-01 1.91766e-01 2.02506e-01 1.74257e-01 1.59659e-01 1.02874e-01 7.27467e-02 2.59807e-01 -1.42242e-02 3.77163e-04 -3.59473e-02
3.47074e-01 3.17295e-01 3.69568e-01 3.38912e-01 2.97382e-01 2.03407e-01 1.91245e-01 4.50078e-01 4.40681e-02 1.37046e-01 6.23316e-02
4.15501e-01 3.57561e-01 4.08260e-01 3.82796e-01 3.41871e-01 2.34225e-01 2.63705e-01 5.45103e-01 1.56972e-01 2.11615e-01 2.08623e-01
2.68330e-01 2.28815e-01 3.42090e-01 3.00501e-01 2.86604e-01 1.97360e-01 2.01121e-01 3.62102e-01 2.17061e-01 2.46516e-01 2.60408e-01
1.37882e-01 7.86523e-02 2.26815e-01 1.61319e-01 1.71872e-01 1.11525e-01 1.29900e-01 2.10020e-01 2.28686e-01 1.67224e-01 2.46107e-01
5.92612e-02 5.71472e-02 1.16769e-01 8.59022e-02 1.02644e-01 5.25363e-02 9.41986e-02 7.04371e-02 1.85189e-01 9.96349e-02 1.59675e-01
3.44063e-02 -6.13261e-03 1.11232e-01 4.67087e-02 6.11676e-02 1.99940e-02 4.44492e-02 -1.25328e-02 1.36546e-01 5.57176e-02 8.78227e-02
1.78296e-02 1.19097e-02 4.52705e-02 2.50190e-02 3.40733e-02 1.23951e-02 3.05175e-02 8.77975e-03 1.01649e-01 4.35307e-02 4.63587e-02
1.76658e-03 1.69219e-02 1.60539e-02 1.56492e-02 3.00732e-03 1.00711e-02 2.40536e-02 -4.13864e-02 6.51492e-02 1.85309e-02 3.44687e-02
-2.80717e-03 1.42541e-02 -7.88272e-03 9.19244e-03 1.23881e-02 3.69841e-03 2.33914e-02 7.75948e-03 6.01840e-02 2.91418e-03 3.24656e-02
-8.82596e-03 -2.06154e-03 1.08543e-02 -3.00537e-03 7.60878e-03 -6.82797e-03 8.62923e-03 1.08452e-03 2.45005e-02 2.43310e-03 1.34999e-02
-4.32511e-03 1.06840e-03 4.19578e-03 -2.21568e-03 1.84986e-02 -6.42929e-03 -1.20679e-02 3.26774e-03 1.33629e-02 -7.56920e-03 7.96814e-03
-1.27951e-02 1.27499e-02 -6.51922e-03 -6.85223e-03 -4.46169e-04 2.80916e-03 -1.46938e-02 2.05472e-02 5.17270e-03 -4.78856e-03 -3.81327e-04
2.84082e-03 5.96554e-03 1.54292e-02 -5.58178e-04 -2.95776e-02 -2.07300e-03 -9.26976e-03 -1.30159e-02 1.11344e-02 4.98143e-03 7.05298e-03
1.74429e-02 1.33918e-02 -2.22703e-02 -1.22272e-02 3.19083e-03 2.50180e-03 1.03636e-03 -2.83042e-02 7.07837e-04 2.22086e-03 9.77633e-04
-1.86811e-02 -1.40717e-02 -1.05202e-02 2.87876e-03 -7.08596e-03 5.75801e-03 3.55906e-03 3.14996e-02 -8.32256e-03 1.54938e-02 -3.90041e-03
2.21737e-02 3.58190e-03 1.33914e-03 1.05047e-02 8.08672e-03 -1.24106e-03 -6.21572e-03 -5.38196e-03 -6.42312e-03 -9.97734e-03 6.70687e-03
-5.28764e-03 -9.08634e-03 7.76160e-03 -1.25889e-02 2.47215e-03 2.19903e-03 1.04568e-02 -2.03809e-02 -2.21815e-03 1.43615e-02 -1.91702e-02
-2.81703e-03 -1.67168e-02 7.26321e-03 8.70227e-03 1.46019e-03 -1.05666e-02 -6.82962e-03 1.71926e-02 -3.65547e-03 -6.13369e-03 -1.28634e-02
1.26598e-03 -2.04388e-03 1.60241e-02 -2.78281e-03 -2.75324e-02 8.25239e-04 -8.76345e-03 -8.94216e-03 -1.15326e-02 -4.63849e-03 7.67584e-03
1.98589e-02 -1.85157e-02 -9.50907e-03 1.65113e-02 -1.04547e-03 -4.37793e-03 9.87346e-03 -1.93707e-02 -1.13827e-03 -1.36255e-02 -1.27799e-02
3.60630e-04 4.80663e-03 4.77296e-03 3.36706e-03 1.27228e-02 1.61955e-02 1.06331e-03 1.80802e-02 9.79425e-06 1.93029e-03 -1.10938e-03
-5.43608e-03 -1.49122e-02 5.58574e-03 -1.35453e-03 9.24828e-03 1.82353e-03 9.57900e-03 -2.25075e-02 2.97089e-03 -1.11424e-02 9.97372e-03
-7.11682e-03 1.31213e-02 -1.35722e-02 4.91328e-03 -4.34337e-03 3.24191e-04 8.87660e-03 3.50566e-02 1.04231e-02 2.49803e-03 1.69824e-05
-2.63394e-02 1.13338e-02 -2.38681e-02 -1.37764e-02 8.68965e-03 -5.43537e-03 -1.43615e-02 -1.04304e-02 1.30028e-02 -5.58713e-03 -6.37864e-03
-4.01867e-03 -6.89675e-03 -4.83926e-03 1.29253e-02 -3.57845e-03 -1.12393e-02 7.17723e-03 1.26827e-02 -2.88757e-03 6.22080e-03 7.19117e-03
2.14927e-02 1.40986e-02 2.05537e-02 -1.19969e-03 7.93376e-03 1.78679e-02 -1.92895e-03 2.07709e-02 -3.15949e-03 1.98813e-03 -1.03279e-04
1.24225e-02 2.12552e-02 8.25491e-03 -1.20936e-02 -8.95451e-04 -4.67200e-03 -6.84852e-03 7.44048e-03 -1.32157e-02 6.42874e-05 1.02887e-02
1.55568e-02 -1.45916e-02 -9.00252e-03 -6.49940e-03 -1.18341e-02 -2.09284e-03 -9.59354e-05 -5.08601e-02 6.91569e-03 9.05824e-03 -6.93864e-05
-1.33712e-02 -3.37332e-03 -4.20467e-03 7.88903e-03 1.32712e-02 -7.01253e-03 6.88574e-03 8.49174e-03 4.43305e-03 1.33132e-03 -1.91481e-03
-1.29560e-02 1.81363e-03 -7.27591e-03 -1.55397e-03 -1.98231e-02 4.92428e-03 -9.63160e-03 -8.93475e-03 1.85985e-03 5.96381e-03 -6.90881e-03
-2.07626e-02 -9.17497e-03 3.22638e-02 3.41843e-03 -8.57334e-03 4.75404e-03 -6.30948e-04 2.99318e-04 -1.22849e-02 -9.58448e-04 5.91809e-03
2.01878e-02 -6.48179e-03 1.06417e-02 -3.09441e-03 -2.17149e-03 -1.23571e-02 -9.50637e-05 -8.12403e-03 -3.15234e-03 -6.87876e-03 -7.91310e-03
1.02110e-02 -7.59764e-03 -8.66465e-03 -1.03867e-02 1.82120e-02 9.62658e-03 -1.79317e-03 -1.23123e-03 -4.49769e-03 6.24398e-03 -1.07449e-02
7.29772e-03 -8.54043e-03 -2.20850e-02 -8.22957e-03 -8.01111e-03 3.32783e-03 -9.51310e-03 -8.84159e-03 -1.30370e-03 1.28754e-02 1.22776e-02
-8.13412e-03 6.74431e-03 2.81551e-02 8.13976e-03 3.85314e-03 9.56106e-03 3.42261e-03 2.54326e-02 1.03975e-02 1.59321e-04 3.96076e-03
-6.53245e-03 1.05866e-02 7.13028e-03 -6.17902e-03 1.23165e-02 -2.95552e-03 1.21925e-02 -2.37323e-02 2.79098e-03 -1.06564e-02 2.21614e-03
-1.20408e-02 -6.69898e-03 -3.30130e-02 1.41354e-02 4.32260e-03 -1.57965e-02 9.25715e-03 -2.08076e-02 2.80322e-03 6.67020e-03 3.79254e-03
9.42203e-03 1.72734e-02 -3.54870e-03 6.93422e-04 -9.64329e-03 -6.74169e-03 -1.39653e-03 1.52288e-02 -4.94432e-03 -1.41809e-02 -3.35288e-03
4.98140e-03 -1.06611e-02 -2.61356e-02 3.84845e-03 7.70153e-03 8.93135e-04 -3.00610e-03 3.23968e-02 -2.51095e-03 -1.26938e-02 -1.05955e-02
1.77165e-02 4.37231e-03 1.33058e-02 2.68010e-03 -1.52468e-02 -1.65842e-03 -2.13406e-02 4.22945e-03 4.73055e-03 -8.52292e-03 1.09662e-02
3.30304e-03 1.65970e-02 1.97029e-04 3.98123e-03 8.94373e-04 8.08755e-03 9.62493e-03 4.44420e-03 4.17401e-03 7.88152e-03 -3.21963e-03
-2.10354e-02 -7.76048e-03 2.19800e-02 5.17378e-03 -5.72064e-05 1.19885e-02 -3.30531e-03 -2.41744e-03 -3.60748e-03 4.92995e-03 1.03773e-03
-1.65986e-02 4.92576e-03 -3.28513e-03 -7.88081e-03 -1.19602e-02 1.87542e-03 1.71974e-02 3.76445e-02 -5.20638e-03 9.77640e-03 -1.47181e-02
-3.96974e-03 -1.06311e-02 1.66645e-02 -1.59914e-02 1.68087e-03 -1.24788e-02 -5.42033e-03 -1.02590e-02 4.27707e-03 1.63105e-02 -1.28840e-03
1.70871e-02 1.49773e-03 -1.97892e-02 1.92827e-03 -3.87939e-03 -7.16059e-03 -8.81128e-03 -2.25992e-02 -7.45387e-03 -1.48013e-02 -4.52031e-03
-3.09648e-03 -2.89811e-02 -4.09081e-03 -1.59941e-02 -3.18577e-02 -1.02716e-02 -3.12428e-02 -3.54763e-02 -1.28122e-02 -1.42807e-03 5.24806e-03
-2.44534e-02 -3.94516e-03 -9.45444e-03 -2.13368e-02 -4.24054e-02 1.12627e-02 1.86076e-03 -1.28479e-02 -2.88159e-02 -5.97096e-03 -2.51475e-02
5.88441e-04 1.79583e-02 1.24842e-02 2.35663e-03 -1.98064e-02 1.07665e-02 -1.39503e-03 -9.50943e-02 -1.26985e-02 -2.04244e-02 -1.70682e-02
1.42021e-01 1.86223e-01 1.68576e-01 1.32265e-01 1.34485e-01 7.60316e-02 6.79201e-02 2.30334e-01 1.51801e-04 -3.02662e-03 5.09883e-03
3.14724e-01 3.23356e-01 3.40762e-01 3.24791e-01 2.79954e-01 1.86286e-01 1.62485e-01 4.37542e-01 6.65201e-02 1.27828e-01 8.07902e-02
4.03119e-01 3.63960e-01 4.26499e-01 3.81061e-01 3.67158e-01 2.53892e-01 2.41253e-01 5.83369e-01 1.51150e-01 2.06873e-01 1.89421e-01
3.05334e-01 2.47866e-01 3.66622e-01 3.23438e-01 2.85614e-01 2.20359e-01 2.10770e-01 3.86637e-01 2.21346e-01 2.47712e-01 2.89029e-01
1.51559e-01 1.26575e-01 2.23407e-01 1.83843e-01 1.75183e-01 1.28612e-01 1.37119e-01 2.33948e-01 2.08809e-01 1.84444e-01 2.66408e-01
5.40442e-02 5.33499e-02 1.53662e-01 1.08186e-01 1.19099e-01 9.12990e-02 8.28948e-02 1.19879e-01 1.77513e-01 9.80436e-02 1.61674e-01
1.59000e-02 1.23651e-02 3.96678e-02 4.01721e-02 7.14951e-02 4.00572e-02 5.47766e-02 1.54001e-02 1.30453e-01 5.76959e-02 1.11404e-01
2.90564e-02 -2.39959e-03 5.14520e-02 1.23892e-02 4.30024e-02 2.04469e-02 3.66804e-02 1.63138e-02 9.37663e-02 3.54800e-02 6.17553e-02
7.67068e-03 5.96219e-03 4.46203e-02 5.15538e-03 1.96038e-02 1.88921e-02 2.40612e-02 -4.67886e-02 6.40879e-02 9.74276e-03 4.99868e-02
1.94342e-03 1.17164e-02 1.96092e-02 8.66799e-03 2.43514e-02 4.53934e-03 3.08356e-03 -1.22758e-03 4.72294e-02 8.87704e-04 1.48813e-02
-1.22660e-02 -3.27067e-02 -3.91717e-03 1.18021e-02 9.65037e-03 1.08805e-02 -2.81889e-03 -8.43015e-03 1.90124e-02 9.51487e-03 1.74717e-02
2.73290e-03 2.19240e-03 -1.64771e-02 8.47975e-03 -8.08965e-04 6.33757e-03 9.55464e-03 -4.05430e-02 1.32288e-02 -1.91030e-03 5.39198e-03
4.45381e-03 1.77627e-02 1.64518e-02 -1.77197e-02 1.43590e-02 2.45238e-03 5.07760e-03 -7.26553e-03 1.14831e-02 -7.59546e-03 2.03154e-02
1.50812e-02 1.04719e-02 8.10256e-03 1.08788e-02 7.91201e-04 1.92839e-03 9.49410e-03 1.44910e-02 1.05689e-02 -1.61296e-04 -1.33458e-03
-7.24086e-03 -1.08329e-02 -3.34753e-04 -2.01491e-03 8.66746e-03 1.60743e-03 -3.66568e-03 2.93278e-02 1.80881e-02 -6.96708e-03 -4.95378e-03
7.74421e-03 -1.58070e-02 -2.29569e-02 -2.48962e-03 -7.33071e-03 7.65119e-03 -6.61901e-03 -2.29223e-02 -8.87272e-04 -1.18225e-02 -9.75013e-04
1.66977e-03 6.83974e-03 -5.58583e-03 3.19844e-03 -1.14645e-02 -4.49323e-03 5.84635e-03 1.09835e-02 -1.03187e-03 5.85854e-03 -2.06371e-03
2.95947e-03 -1.28158e-02 -2.84580e-02 -6.74610e-03 -4.44479e-03 -3.08807e-03 3.49818e-04 -1.16190e-02 -6.68095e-03 8.96307e-03 1.01225e-02
-1.49604e-02 -2.94000e-03 3.46187e-03 1.09473e-02 -9.26632e-03 -6.61350e-03 -4.27560e-03 -9.93481e-03 -5.80028e-03 7.21554e-03 -9.25848e-03
-6.65094e-04 1.65913e-02 5.23317e-03 -1.12806e-02 -2.53333e-03 -4.31951e-03 9.75131e-03 7.85107e-03 -1.70561e-02 2.98132e-03 -1.20444e-02
-8.27539e-03 1.56359e-02 7.85844e-03 -4.67122e-03 -3.51204e-03 -1.00410e-02 -7.58968e-03 1.97562e-02 -4.18748e-03 3.68046e-03 -1.54863e-02
-2.04911e-03 -9.06206e-03 1.16758e-02 2.23755e-03 -2.89017e-03 -5.40041e-03 5.12817e-03 -8.79332e-03 -8.70342e-03 1.45692e-03 -1.22593e-02
1.91423e-02 -3.72745e-04 -8.24795e-03 4.55346e-03 -2.93972e-03 1.22987e-03 -2.43880e-02 1.81838e-02 -6.58624e-03 -2.03224e-02 3.32184e-03
1.70786e-02 1.53466e-02 2.33414e-02 -5.68880e-03 6.55610e-04 8.30403e-03 -8.55351e-03 -1.57722e-03 -1.58245e-02 2.61323e-04 1.77637e-02
-7.84986e-03 -2.03435e-02 1.77564e-02 -9.51313e-03 -3.49990e-04 -1.03278e-03 1.43387e-03 1.78667e-02 -1.30483e-02 1.63632e-03 1.73675e-03
-2.43020e-02 9.40855e-03 1.15511e-02 -5.20554e-03 9.02140e-03 3.63474e-03 -3.87332e-04 7.20593e-03 5.75862e-03 2.15931e-03 -1.48414e-02
-3.10615e-03 1.92854e-03 -1.46219e-02 5.12994e-04 -7.56246e-03 -3.49191e-03 9.69844e-03 -3.68704e-03 1.01598e-02 -3.84474e-03 6.56895e-03
-5.28270e-03 -7.76800e-03 -6.76676e-03 1.25414e-03 -2.16127e-03 -7.86246e-03 -9.30373e-04 -7.55954e-03 1.69291e-04 6.79560e-03 8.70823e-03
1.42742e-02 -1.19763e-02 -5.25656e-03 7.98567e-04 6.04832e-03 -2.67991e-03 -1.04648e-04 -1.02940e-02 -6.59900e-03 5.60019e-03 2.07760e-04
-2.42224e-03 5.53009e-03 1.24090e-03 4.70800e-03 -1.05578e-02 3.05848e-04 -5.52541e-03 1.68288e-02 4.41489e-03 -3.60372e-05 4.12865e-03
-7.57885e-03 -3.10644e-03 -1.81008e-02 6.63955e-03 1.90345e-04 9.13263e-03 -3.95252e-03 -1.87162e-02 1.23880e-02 7.64351e-03 -6.37600e-03
-1.09302e-02 -1.77862e-02 -1.93456e-02 -4.67018e-03 -1.12080e-03 5.09222e-03 1.37577e-02 -2.78199e-03 -9.50048e-04 2.20498e-03 -1.82242e-02
-3.86070e-03 9.68015e-03 3.57285e-03 1.56750e-03 -7.87408e-04 8.48439e-03 2.95834e-03 -1.31608e-02 9.17136e-03 -1.18574e-02 4.41556e-03
9.27263e-03 1.90741e-02 2.06299e-03 5.18088e-03 1.31620e-02 -8.16462e-03 1.57515e-02 6.12592e-03 -5.98566e-03 -3.73730e-03 8.01479e-03
2.34693e-03 3.27802e-02 2.28139e-02 -1.13002e-02 -8.37285e-03 5.43437e-04 -1.73982e-02 -1.10397e-02 8.96620e-03 -2.72176e-03 7.09569e-04
3.32387e-02 -1.48014e-02 1.58177e-02 4.99096e-03 1.62191e-02 -1.39310e-03 6.13734e-03 1.14922e-02 -1.86741e-03 -8.07418e-03 2.44037e-04
8.35587e-03 2.79460e-03 -9.44618e-03 8.35491e-03 1.09198e-02 -2.52306e-03 1.12972e-03 1.60881e-02 -7.83879e-03 2.22205e-03 3.29853e-03
1.82521e-02 -1.00452e-02 2.00236e-02 9.54356e-03 -1.10776e-02 -1.39142e-02 -6.73478e-03 2.07634e-03 6.21213e-03 -1.77520e-03 2.72224e-03
-6.61840e-03 1.78451e-02 4.79458e-03 -8.26775e-03 -9.42365e-03 3.21071e-03 -3.68383e-03 2.31563e-02 8.56153e-03 1.50335e-02 -1.11446e-02
-2.18309e-02 8.02902e-04 -2.51256e-02 9.47484e-04 5.22652e-03 -3.35350e-03 1.71585e-02 -3.64450e-02 -1.72116e-03 -3.82827e-03 -1.18989e-02
-6.25663e-03 -3.20623e-03 -1.04684e-02 -6.89141e-04 1.83123e-02 -4.75009e-03 -2.14454e-03 -1.03741e-02 -8.28356e-03 3.65903e-03 9.21678e-03
-1.18747e-02 4.72107e-04 -8.19865e-03 -9.91018e-03 -2.64883e-03 -1.18596e-03 -1.19080e-02 -7.38966e-03 4.54497e-04 1.37626e-03 -7.56782e-03
-9.91516e-03 -1.36585e-02 -9.31687e-03 2.29810e-03 -4.38358e-03 6.10363e-03 2.22982e-03 5.85666e-03 8.08122e-04 -6.82507e-03 3.71267e-03
-9.40673e-03 -5.56726e-03 2.45083e-03 -7.35194e-03 3.36528e-03 5.91466e-03 4.88155e-03 4.47041e-03 -2.62825e-04 7.89872e-03 -4.11629e-03
7.02956e-03 -1.65113e-02 1.48108e-02 -1.41940e-03 -2.17661e-02 2.75448e-03 -4.60015e-03 5.75081e-03 3.30280e-03 -2.08461e-03 8.45648e-03
8.50572e-03 -1.17216e-02 3.63959e-03 8.23165e-03 -5.62281e-03 1.20204e-02 -8.92028e-03 4.38968e-03 1.86837e-03 3.54977e-04 7.35935e-03
-2.59101e-02 -2.56855e-02 8.29039e-04 -3.59123e-02 -1.07864e-02 -2.97984e-03 -2.42404e-02 -3.15805e-02 -7.85810e-03 -5.75173e-03 1.41827e-02
-1.63453e-02 -3.15835e-02 2.00999e-02 -1.74706e-02 -3.44632e-02 -1.15098e-02 -1.06532e-02 5.14612e-03 -9.68183e-03 -9.46743e-03 -7.57416e-03
-1.01836e-03 1.57902e-02 5.79486e-03 -1.09656e-02 -2.82954e-02 -1.56152e-02 -2.59074e-03 -8.63327e-02 -1.60510e-02 -1.36519e-02 -3.53251e-02
1.33219e-01 1.61894e-01 1.04677e-01 1.21757e-01 1.24605e-01 2.50459e-02 5.34536e-02 2.46223e-01 -3.44621e-03 -1.49889e-02 -9.36724e-03
3.20980e-01 3.42295e-01 3.06113e-01 3.03248e-01 2.86159e-01 1.51807e-01 1.58490e-01 4.43538e-01 1.60931e-02 8.67348e-02 1.05514e-02
4.24691e-01 3.39715e-01 4.18889e-01 3.94712e-01 3.65157e-01 2.15886e-01 2.46305e-01 5.74459e-01 1.26609e-01 1.93737e-01 1.31175e-01
3.63309e-01 2.67273e-01 3.81651e-01 3.46626e-01 3.10033e-01 2.40540e-01 2.18759e-01 4.15860e-01 2.03383e-01 2.30195e-01 2.54343e-01
1.66511e-01 1.16676e-01 2.40223e-01 1.95477e-01 2.00841e-01 1.50701e-01 1.56424e-01 2.46882e-01 2.30411e-01 1.95778e-01 2.80824e-01
7.90979e-02 5.98490e-02 1.43112e-01 1.14979e-01 1.03649e-01 9.29908e-02 9.71907e-02 1.31859e-01 1.94048e-01 1.07868e-01 2.00124e-01
5.46787e-02 3.47148e-02 5.69513e-02 4.68713e-02 7.14233e-02 4.25108e-02 4.70636e-02 -3.56486e-03 1.33541e-01 7.11374e-02 1.22559e-01
5.95006e-02 3.42373e-03 1.18515e-02 3.27385e-02 2.72741e-02 2.90356e-02 4.54187e-02 5.08179e-03 8.88792e-02 3.62548e-02 7.43435e-02
-5.19069e-03 -9.84538e-03 1.05763e-02 -2.48685e-03 2.05800e-03 7.26995e-03 3.59200e-02 -3.03588e-02 6.92194e-02 1.58516e-02 3.34026e-02
1.39950e-02 1.78254e-02 6.82628e-03 7.02745e-03 -3.82100e-03 3.87973e-03 2.39047e-02 -6.25760e-03 5.44877e-02 8.98641e-03 1.72760e-02
1.62741e-02 8.59989e-03 -1.70647e-02 -1.10848e-02 2.03535e-02 -7.35451e-05 1.48571e-02 3.48137e-02 3.42502e-02 7.71331e-04 1.50696e-02
6.01179e-03 9.59036e-03 -1.29757e-02 -3.38902e-03 5.71060e-03 7.69916e-03 -2.83215e-03 -9.98411e-03 1.42238e-02 -1.62498e-04 1.16783e-02
8.87490e-03 7.50179e-03 -2.14737e-03 1.39979e-02 -5.49308e-03 -8.23906e-03 -7.44385e-03 7.31388e-03 -1.45640e-02 3.32060e-03 7.77683e-03
5.52575e-03 -1.28085e-03 3.01130e-03 -4.31146e-03 6.77518e-03 8.37822e-03 -2.29742e-02 -2.48797e-02 -5.67977e-04 -2.67521e-03 -5.64723e-03
-1.43813e-02 -2.00814e-02 2.44754e-02 6.93400e-03 -1.10614e-02 -8.47816e-03 -1.31569e-02 2.07172e-03 9.14673e-04 7.87469e-04 5.01193e-04
-2.12889e-02 -2.77340e-02 2.06774e-02 2.41031e-04 6.50375e-03 -1.08415e-02 1.71946e-03 -1.52726e-02 -8.51496e-04 -3.11116e-03 -1.86357e-02
-1.24626e-02 1.05330e-02 4.84734e-03 -8.79046e-03 -1.50546e-02 8.21938e-03 1.11204e-02 -2.71200e-02 2.75530e-03 -9.04791e-04 -1.58388e-02
-2.01493e-02 1.25918e-02 -2.54914e-02 -1.16173e-02 -3.32739e-03 -9.53903e-04 4.33651e-03 2.43094e-02 1.79634e-02 9.10903e-03 -4.79060e-03
-7.34979e-03 -9.39240e-03 1.43483e-02 6.70555e-03 -1.37774e-02 -7.37911e-03 -1.09260e-02 2.34139e-02 -8.05529e-03 -7.07748e-03 -4.45351e-03
-3.12845e-02 -6.34098e-03 -1.58893e-02 3.44902e-03 7.76589e-03 -8.25803e-03 -1.78267e-04 1.39433e-03 -1.68546e-03 2.63084e-03 7.85770e-03
1.39156e-02 1.78631e-02 -1.20814e-02 1.65212e-03 -4.18121e-03 4.13226e-03 -1.77120e-03 -1.50691e-02 -4.91231e-03 -5.34255e-04 6.15325e-03
3.14148e-02 5.69636e-03 3.47257e-02 4.40499e-03 6.25082e-03 -4.87423e-03 -3.80496e-03 8.80134e-03 2.81442e-03 -3.01930e-03 -4.89335e-03
3.00457e-03 6.98023e-03 -5.39327e-03 -2.20414e-03 5.74222e-03 1.49205e-02 4.41728e-03 -5.95980e-03 -2.29321e-04 -9.99669e-03 2.07266e-03
4.88988e-03 8.73837e-04 -2.17189e-02 -6.41840e-03 -6.85856e-03 -1.48036e-03 1.81915e-02 -1.02539e-02 -2.66097e-03 -6.84415e-03 5.58158e-03
-4.73038e-03 6.13742e-03 -4.28191e-03 -1.80633e-03 5.02979e-03 5.98268e-03 3.81163e-03 5.35345e-03 6.35445e-04 5.32202e-03 1.49602e-02
9.95541e-03 -2.28402e-02 -1.99690e-02 -5.27929e-03 2.99831e-03 -2.67366e-03 -6.77153e-03 6.56458e-03 -3.72700e-03 6.71482e-03 3.02464e-04
8.01869e-03 -5.51233e-03 3.16671e-02 9.42051e-03 5.30388e-05 1.26941e-03 -5.76157e-05 5.11948e-03 -1.87502e-03 -2.68544e-04 -1.82320e-03
5.93263e-03 -1.09176e-02 -2.72832e-02 1.11969e-02 5.58593e-03 -5.67612e-03 -1.77641e-02 -1.49034e-03 1.97039e-03 1.85318e-02 -4.33794e-04
-1.43180e-03 -4.89394e-04 1.37584e-02 -1.09877e-03 2.39323e-03 6.76242e-03 8.19458e-03 -2.58559e-03 4.91632e-03 6.52581e-03 -8.18228e-03
8.61739e-03 5.61078e-03 1.29245e-02 -3.43294e-03 9.72961e-03 -6.74715e-04 5.31814e-03 1.30211e-02 7.44889e-03 2.95179e-03 -5.60163e-03
-1.49123e-02 2.16655e-02 1.23989e-02 -1.31269e-02 3.23281e-03 3.55063e-03 9.44306e-04 -1.97266e-02 -6.02321e-03 -5.38414e-03 2.23518e-02
-1.88648e-02 -7.15105e-04 -4.26307e-03 -1.86633e-02 -3.45996e-03 9.92540e-03 6.40834e-03 4.63390e-03 -1.02031e-02 -9.41602e-03 -1.85430e-03
1.22363e-03 3.61440e-03 -6.39731e-03 -5.82165e-03 4.56304e-03 -5.36430e-03 -4.55735e-03 -1.73276e-02 -8.72615e-04 -4.67638e-03 2.16028e-03
3.10623e-02 -2.90226e-03 -1.67646e-03 2.34454e-03 -1.59292e-05 -1.41464e-02 -1.91039e-03 5.36237e-03 2.01830e-03 -6.68348e-03 3.03139e-03
1.65219e-03 -3.35550e-02 -1.12898e-02 1.55720e-02 -6.34532e-03 1.76482e-03 1.69054e-02 1.98203e-02 9.61079e-03 -6.87064e-04 -8.66381e-03
-9.73896e-03 -1.21546e-02 -6.51518e-04 2.30646e-02 -2.31288e-03 5.19937e-04 -1.62238e-02 1.25293e-03 -3.20350e-03 4.59159e-03 -1.11278e-02
-1.02332e-02 1.14139e-02 3.14823e-03 6.80635e-03 -2.52797e-02 -4.95043e-03 4.80326e-03 -7.67700e-03 4.18295e-03 9.13092e-04 -8.90653e-03
2.09407e-02 2.01484e-02 1.35393e-02 -4.46758e-03 3.91905e-03 4.25193e-03 -1.09198e-02 7.58686e-03 -4.30580e-03 4.47393e-03 -1.33816e-03
-2.35580e-02 2.89076e-02 -1.23371e-02 1.13614e-02 -1.40595e-03 -5.02648e-04 -4.63329e-05 4.65930e-03 -1.92249e-03 8.90420e-03 -2.00906e-03
-1.36555e-02 1.17513e-02 2.77543e-03 3.76333e-03 -2.92975e-03 9.46225e-04 -2.12614e-02 -5.87046e-03 1.08908e-02 -9.93994e-03 5.28164e-03
2.23649e-03 -2.08025e-02 -5.70322e-03 -4.21611e-03 -4.49476e-03 -1.15051e-02 6.55616e-03 -1.52563e-02 2.19095e-03 -1.24070e-02 9.77158e-04
-6.17899e-04 -1.28479e-03 -1.52704e-02 -7.45073e-03 1.10757e-02 -1.09686e-02 4.17914e-03 1.38678e-02 5.45984e-03 9.34725e-03 1.20435e-02
1.24393e-02 -4.01029e-03 2.03075e-03 -6.16784e-03 -6.30141e-03 8.50366e-03 1.48490e-02 9.84376e-03 -5.42534e-03 2.85366e-03 1.69428e-02
-6.55648e-03 1.67209e-02 7.44837e-03 -4.37078e-03 -8.13541e-03 5.00829e-03 -4.37959e-04 2.82490e-02 -1.39513e-03 -7.65013e-03 -1.47266e-03
1.68985e-03 -2.29667e-02 5.02411e-03 -2.51212e-03 1.77933e-03 1.53669e-03 -1.37735e-03 -2.95497e-02 2.15105e-04 -2.51163e-03 -7.05278e-03
1.17100e-02 -3.54443e-03 1.45578e-02 -6.81961e-03 1.02229e-02 7.17713e-03 -5.63488e-03 -8.49084e-03 -5.14857e-04 2.33162e-03 -1.68224e-02
-2.52158e-02 1.27612e-02 -7.70188e-04 -3.47513e-03 7.64991e-03 2.37881e-03 6.54907e-03 -1.87494e-02 -1.05864e-02 6.21173e-03 3.44047e-03
-7.30605e-03 -3.76317e-02 4.48044e-03 -2.12176e-02 -2.04577e-02 -2.43907e-02 -2.43868e-02 -1.75155e-02 -6.90592e-03 -1.40010e-03 -1.02359e-02
-2.00438e-03 -3.78859e-03 4.01391e-03 -5.05760e-03 -1.84680e-02 -1.92670e-02 -1.32820e-03 -1.15456e-01 -1.44183e-02 -8.68583e-03 -2.16609e-02
1.00698e-01 1.14105e-01 6.01936e-02 3.44269e-02 2.20938e-02 2.89607e-02 2.50530e-02 1.78603e-01 -7.92919e-03 -5.46859e-03 -3.17035e-02
3.09482e-01 2.85883e-01 2.76507e-01 2.38472e-01 2.52947e-01 1.49152e-01 1.21018e-01 4.28268e-01 -4.01428e-04 4.19198e-02 -1.27928e-02
4.03505e-01 3.71777e-01 3.88482e-01 3.60670e-01 3.35328e-01 2.25846e-01 2.06598e-01 5.63215e-01 9.91846e-02 1.71230e-01 1.23922e-01
3.75903e-01 3.13854e-01 4.07525e-01 3.79532e-01 3.68299e-01 2.37993e-01 2.44200e-01 4.07155e-01 1.92061e-01 2.23114e-01 2.25262e-01
2.10201e-01 1.54190e-01 2.71871e-01 2.77100e-01 2.55041e-01 1.65381e-01 1.80269e-01 2.59006e-01 2.43183e-01 2.32114e-01 2.83693e-01
8.71672e-02 4.86129e-02 1.79163e-01 1.41725e-01 1.62808e-01 8.99579e-02 9.35768e-02 9.26905e-02 2.16148e-01 1.59865e-01 2.31913e-01
5.60814e-02 2.37670e-02 1.05804e-01 7.70527e-02 8.40704e-02 4.45457e-02 4.92222e-02 1.75513e-02 1.55975e-01 7.15634e-02 1.43358e-01
1.86136e-02 2.49195e-02 5.33679e-02 1.70397e-02 4.52210e-02 2.18538e-02 2.86462e-02 1.92398e-02 1.00613e-01 3.80969e-02 6.65684e-02
-2.57842e-03 1.50621e-02 3.49543e-02 -8.05037e-05 5.16680e-02 8.32308e-03 2.14068e-02 -7.58014e-03 7.39783e-02 2.49879e-02 3.87137e-02
-5.39000e-03 5.55074e-03 3.09068e-02 -1.76798e-03 1.78359e-02 8.55157e-03 1.33057e-02 -4.44345e-02 6.54887e-02 2.12444e-02 4.56889e-02
7.95181e-03 -2.20363e-02 -1.33967e-02 3.07373e-02 2.58497e-02 1.46632e-02 5.93890e-03 3.04897e-02 2.99596e-02 -5.11451e-03 1.23678e-02
-1.19430e-02 1.60042e-02 -3.52872e-03 1.34455e-02 9.84163e-03 -1.06861e-02 -6.56838e-03 -2.35195e-02 1.59623e-02 -1.48220e-03 3.37202e-02
-3.06437e-03 -3.10071e-03 -3.19375e-03 -6.76434e-03 1.98560e-02 2.59963e-03 -9.04353e-05 -8.46344e-04 1.66282e-02 7.64029e-03 8.30968e-03
8.35690e-03 -3.18184e-03 1.28458e-02 -1.49297e-02 -2.46024e-02 7.23332e-03 4.03961e-03 -2.87934e-03 -6.68331e-04 1.79621e-02 3.84809e-03
-1.43009e-02 8.52921e-03 7.64903e-03 1.03264e-02 -1.43744e-02 4.18730e-03 8.21842e-04 2.47659e-03 -6.82534e-03 -4.10144e-03 -5.54960e-03
-6.11436e-03 8.95594e-05 6.47307e-03 -1.27765e-02 3.52926e-03 -2.68423e-04 3.02399e-03 4.43852e-02 -8.50434e-03 -1.18929e-02 -2.02573e-02
6.77297e-03 2.52389e-03 8.93659e-03 -5.96281e-03 2.64106e-02 1.85613e-03 -8.73406e-03 2.23484e-02 -1.78875e-03 -8.10136e-03 -9.85178e-03
1.93344e-02 3.82345e-03 -2.18664e-02 -2.22983e-03 -1.63370e-02 -4.86624e-03 1.41675e-02 -5.37006e-02 5.45562e-04 -6.35586e-03 -2.89150e-04
-4.12253e-03 -2.08804e-04 1.31906e-02 -2.91942e-03 1.75191e-03 -2.37951e-03 -1.12906e-02 3.36903e-02 -3.03272e-03 -1.21063e-03 -8.93146e-03
1.18816e-02 -2.29730e-03 -3.60096e-02 -1.90250e-04 -4.29973e-02 -1.67465e-02 -5.61829e-03 -4.03257e-03 -9.03027e-03 -6.19352e-04 5.37086e-03
-9.42980e-03 5.67259e-03 4.60767e-03 -1.12490e-02 -2.05359e-02 -2.07975e-02 -7.73729e-03 -7.73193e-03 -7.05769e-03 1.30902e-02 3.32439e-03
5.76310e-03 -1.91249e-02 2.67834e-03 -2.45047e-03 -4.86144e-03 -3.94680e-04 9.56902e-04 1.17304e-02 4.56206e-03 -7.14944e-03 6.54659e-03
8.01546e-03 -9.54967e-03 6.63891e-03 7.07683e-04 2.06857e-02 2.90813e-03 1.71161e-03 -2.77231e-02 6.32732e-04 7.65968e-03 -1.65941e-02
-1.58772e-02 1.64115e-02 1.49929e-02 1.10854e-02 4.19414e-03 7.31401e-03 1.70858e-02 1.83991e-03 -3.04004e-03 -1.22318e-02 -3.51293e-03
1.28239e-02 8.26698e-03 -1.94545e-02 1.22419e-02 2.13608e-03 1.36787e-02 -6.44946e-03 3.01357e-02 9.91290e-04 5.00296e-03 5.06576e-03
-4.48163e-04 -5.84386e-03 3.29755e-02 -6.02847e-04 -8.11939e-03 -7.57818e-03 -2.05393e-02 -3.14874e-03 5.73251e-03 4.74443e-04 -1.27612e-04
-1.44153e-03 -2.34755e-02 -1.19982e-02 -1.05185e-02 1.01579e-02 8.04782e-04 -2.00213e-02 -2.10676e-02 -9.02075e-03 9.86378e-03 1.51377e-03
8.40298e-03 -2.77389e-03 1.02244e-03 -1.39064e-03 5.02327e-03 -5.51193e-03 1.78560e-02 -2.13559e-02 -7.82019e-03 9.75408e-03 -1.95275e-03
-2.45289e-02 1.61837e-02 -1.04661e-02 2.26498e-03 -3.00489e-04 4.63489e-03 2.15833e-02 1.63712e-02 1.59598e-02 -5.27756e-04 1.07724e-02
-4.13105e-03 1.43767e-02 -3.19545e-05 5.04785e-03 1.37217e-02 8.16313e-03 1.70955e-02 2.79029e-02 2.24261e-03 -4.57584e-03 -2.72619e-03
1.66264e-03 -3.38046e-03 -5.09184e-03 -5.00859e-03 1.23077e-02 1.03529e-03 4.02373e-03 2.52696e-03 1.40523e-02 -1.84067e-02 2.14509e-03
-1.14610e-02 2.25772e-02 1.81773e-02 -2.21353e-03 -3.25646e-03 2.76479e-03 -1.42365e-02 2.82365e-03 -6.54572e-03 -9.38935e-03 5.84008e-03
7.75978e-03 -9.01470e-03 -3.03400e-02 -5.15258e-03 -4.46760e-03 4.54676e-03 9.37093e-03 -4.25291e-02 8.83996e-03 -2.27296e-03 8.96385e-03
-6.95759e-03 -3.25656e-03 9.58330e-03 -2.54850e-03 -8.71010e-03 1.50506e-02 -4.88634e-03 5.81026e-04 3.41810e-03 5.63824e-03 4.40701e-03
-7.01896e-03 3.96741e-05 2.78588e-02 4.52820e-03 -7.40661e-03 -1.68848e-03 -4.87262e-03 8.56030e-03 -1.04112e-02 7.98795e-03 1.19598e-03
1.97598e-02 1.55905e-02 9.94190e-03 7.72046e-03 1.31322e-02 -6.09196e-03 2.60838e-04 6.07072e-03 -6.12111e-03 1.20825e-02 2.12328e-03
1.23004e-02 -1.55788e-02 -2.19487e-02 4.11351e-03 2.96420e-03 -7.20466e-03 6.75919e-03 -2.66850e-02 -1.07297e-02 -8.07556e-03 -2.04503e-02
1.04067e-02 1.32829e-02 -2.19025e-02 -3.42715e-03 5.65403e-04 -6.23260e-04 -7.64750e-03 1.34484e-02 1.35153e-03 1.32008e-02 6.25724e-03
7.14609e-03 -8.92282e-03 8.97588e-03 9.61924e-03 -8.05953e-03 -3.00953e-04 -3.38947e-03 3.95200e-03 7.48690e-03 -6.44025e-03 -9.26788e-03
-1.35532e-02 -1.97781e-02 9.44069e-03 -7.53494e-03 9.20708e-04 -6.56365e-03 3.99868e-04 -1.96959e-02 -3.39700e-03 -8.13301e-03 -1.41907e-02
-2.52289e-02 -2.19690e-02 7.34036e-03 -9.63373e-03 -2.81675e-03 -6.85188e-03 -4.34157e-03 3.74712e-02 -3.87604e-03 -7.22483e-04 -6.69641e-03
2.81095e-03 9.44747e-03 -1.76202e-02 -8.06725e-03 -1.66478e-02 -9.98331e-03 -1.08595e-02 5.19647e-03 6.40204e-03 -1.95497e-03 3.63432e-03
4.67213e-03 -5.58979e-03 -1.31678e-02 4.43052e-03 6.05127e-04 -3.77003e-03 2.15334e-04 6.65456e-02 9.20582e-03 -1.81012e-03 1.94056e-02
-2.53713e-03 2.85423e-03 -1.40494e-03 1.14509e-02 7.84735e-04 -1.28572e-03 -7.19532e-03 -4.01508e-02 7.23804e-03 -5.16302e-03 7.48208e-04
-2.80555e-03 2.01076e-03 1.62470e-02 2.78917e-03 -1.35163e-03 -6.62705e-04 -9.98072e-04 -3.19744e-03 -1.98931e-02 -6.21017e-03 -7.32956e-03
2.79750e-03 1.74261e-02 5.12390e-03 1.00106e-02 -1.32844e-03 6.30732e-03 1.07844e-02 -2.70909e-02 2.19576e-03 7.73140e-03 1.10051e-02
2.43718e-03 7.23146e-03 -1.81493e-02 -1.84855e-02 -1.47486e-02 -5.99428e-03 7.41234e-03 7.37672e-03 -8.46115e-03 7.36078e-03 -1.13825e-02
-2.88717e-02 9.08134e-03 1.60589e-02 -2.76412e-02 -4.83179e-02 -3.04819e-02 -1.78218e-02 -1.09434e-01 8.04156e-04 -1.49590e-02 -4.22684e-03
-1.84495e-02 -2.13026e-02 -2.70314e-02 -1.45409e-02 -1.99320e-02 -2.15695e-02 -1.02407e-02 -5.82705e-02 -9.87847e-03 -2.29551e-02 -2.00753e-02
3.38191e-02 5.66539e-02 1.80405e-02 3.89705e-02 9.63373e-02 3.08899e-02 1.35952e-02 -2.70866e-02 -1.73949e-02 -3.87772e-03 -1.45939e-02
2.50501e-01 2.61476e-01 2.43542e-01 2.17442e-01 2.61269e-01 1.38370e-01 1.11377e-01 2.65003e-01 -7.11462e-03 5.56583e-02 -1.15663e-02
3.77063e-01 3.48176e-01 3.62690e-01 3.49186e-01 3.56458e-01 2.25596e-01 1.96269e-01 4.43060e-01 9.43610e-02 1.79864e-01 9.75372e-02
4.02206e-01 3.62673e-01 4.32093e-01 3.81283e-01 3.23929e-01 2.21962e-01 2.60126e-01 5.37319e-01 1.83490e-01 2.38338e-01 2.33339e-01
2.68925e-01 2.07338e-01 3.21181e-01 2.80608e-01 2.14105e-01 1.57686e-01 1.88741e-01 3.73879e-01 2.44518e-01 2.19934e-01 2.87462e-01
1.02678e-01 1.22322e-01 2.08013e-01 1.43377e-01 1.30780e-01 8.58348e-02 1.25593e-01 1.96209e-01 2.17253e-01 1.33732e-01 2.35964e-01
5.63503e-02 4.94774e-02 9.13437e-02 9.22038e-02 1.00626e-01 5.00854e-02 7.25564e-02 9.80019e-02 1.60046e-01 8.24215e-02 1.52718e-01
5.66066e-02 1.39569e-02 6.01548e-02 5.02087e-02 5.39153e-02 2.18044e-02 3.90016e-02 1.16865e-02 1.16409e-01 3.46252e-02 8.10217e-02
4.19624e-02 9.63519e-03 3.47654e-02 2.64185e-02 1.44818e-02 1.34743e-02 3.49191e-02 -1.16453e-02 8.33864e-02 1.38966e-02 5.76954e-02
-2.98126e-03 -8.29897e-03 3.93985e-02 1.12922e-02 1.52416e-02 2.05325e-02 1.39029e-02 -9.51091e-03 6.74204e-02 1.14660e-02 3.92438e-02
-2.13873e-03 -4.08790e-02 1.98355e-02 1.10772e-02 8.57780e-03 1.69421e-02 8.00131e-03 -3.55922e-02 4.35764e-02 1.25798e-02 6.82595e-03
-1.98611e-03 1.83842e-02 2.99700e-02 -4.94382e-03 1.44064e-02 6.28295e-03 5.09197e-03 2.00990e-02 2.48710e-02 2.46850e-03 1.33877e-02
1.24984e-02 2.09479e-02 1.95464e-02 -1.68521e-02 3.04778e-02 6.82916e-03 -6.05509e-03 -7.04886e-03 1.80374e-02 -1.97567e-03 4.22481e-03
1.84493e-03 -8.31067e-03 2.36392e-03 -3.50467e-04 -8.35604e-03 -2.51850e-03 6.50040e-03 -1.72439e-02 -2.29497e-03 -8.28061e-03 2.33727e-02
5.83561e-03 -3.75099e-03 1.00596e-02 9.29588e-03 -5.30181e-03 2.25396e-03 -1.24339e-03 -1.53452e-02 -3.02658e-03 -3.39055e-04 -3.30206e-03
2.13336e-02 -3.78660e-03 -2.84016e-02 1.53566e-02 -9.05231e-03 -4.25172e-04 -1.56179e-03 7.37086e-03 -4.01733e-03 4.43137e-03 1.18837e-02
2.45515e-02 -6.50454e-03 -3.23618e-02 9.67338e-03 -1.04689e-02 -8.91121e-03 -1.85838e-02 1.06261e-03 5.22245e-03 2.30543e-03 -1.09687e-02
-1.92293e-02 2.53818e-03 1.96195e-03 -6.25304e-03 -1.79726e-02 -9.42163e-03 -2.54884e-03 4.42298e-02 -7.96726e-03 -1.22118e-03 -1.01104e-02
-1.97018e-02 2.54311e-03 1.10667e-02 -7.42251e-03 -1.74142e-03 -9.02064e-03 1.49760e-02 -4.43984e-02 -1.43932e-02 -3.39812e-03 -1.01595e-02
-1.02594e-02 3.59205e-03 -1.26176e-02 -9.83070e-03 -3.55779e-03 -5.48675e-03 2.77494e-03 7.23629e-04 -5.50858e-03 6.42409e-03 -3.34304e-03
2.25014e-03 1.80774e-02 -1.25332e-03 7.55621e-03 -7.82024e-03 -3.88629e-03 9.98133e-04 4.44496e-02 5.50093e-03 -7.58314e-03 7.95417e-03
-1.56505e-03 3.75653e-03 -6.72359e-04 -9.73076e-03 1.41646e-02 -5.58167e-03 5.77683e-04 -1.71464e-02 5.41979e-04 -3.97089e-03 -4.43876e-03
-4.30251e-03 9.65342e-03 -2.50113e-02 9.18752e-03 -1.45092e-02 -7.16148e-04 -1.06842e-02 -3.32044e-02 -1.31836e-02 9.76342e-04 -1.03729e-02
-9.21755e-03 -2.26374e-02 2.35631e-02 -1.54424e-03 -3.89350e-03 9.55797e-03 -2.88426e-03 5.48763e-02 1.49162e-03 -1.13456e-02 -1.40974e-02
-1.31470e-02 -9.82020e-03 8.52260e-03 -6.35498e-03 1.95790e-02 -5.86442e-03 -1.95734e-03 4.17054e-03 -1.12819e-02 1.39196e-03 -6.82827e-04
-1.47515e-02 6.69038e-03 -1.38935e-02 -1.14930e-02 6.85295e-03 -6.57900e-04 9.91287e-03 1.38785e-02 9.21581e-03 2.53288e-03 8.71472e-03
9.72998e-03 -1.61789e-03 -3.96607e-04 9.08943e-03 8.88240e-03 8.08626e-03 1.66142e-03 4.15048e-03 3.12652e-03 8.95781e-03 -2.21194e-03
2.26571e-02 -8.10568e-03 -3.98307e-02 -5.28505e-03 -4.58236e-03 1.34313e-02 -1.70679e-03 -1.43568e-02 6.24449e-03 -4.68490e-03 -2.22900e-03
2.10244e-02 9.52822e-03 6.70197e-03 -3.57187e-03 -5.80588e-03 -1.19876e-02 6.85912e-03 -3.52007e-02 2.66296e-03 5.07032e-03 8.02551e-03
-1.14163e-03 -4.14311e-03 2.05776e-02 8.64224e-05 -3.58732e-02 4.72624e-03 -5.58630e-03 -2.92963e-02 -6.33441e-03 -1.32302e-03 -1.04452e-02
9.43321e-03 1.13731e-03 1.73939e-02 -2.94469e-03 6.59380e-03 -2.85603e-03 2.45417e-03 -9.13165e-03 -4.25774e-03 -2.59965e-03 1.49675e-02
-3.35058e-02 8.29346e-03 4.06668e-02 4.48696e-03 2.44760e-02 3.77174e-04 -6.48077e-03 3.74630e-02 -4.99509e-04 7.07847e-03 4.38950e-03
1.06281e-02 2.89408e-03 -1.01697e-02 1.98329e-02 -1.79037e-03 -1.61736e-03 -7.13883e-03 3.98677e-02 9.60916e-03 4.20023e-03 -5.73134e-03
-1.56531e-02 -1.70741e-03 9.60902e-03 8.17020e-03 4.16754e-03 -1.40264e-02 1.01569e-02 -3.50340e-03 1.22525e-03 -7.95709e-03 9.58243e-03
2.02251e-03 1.79235e-02 -1.62716e-02 1.59550e-03 -4.17311e-03 -5.30770e-03 -9.28436e-03 -4.28154e-03 -5.72717e-03 -4.82310e-03 -9.46698e-03
-1.26263e-02 -2.06163e-02 -3.01223e-02 1.24259e-03 4.84979e-03 -5.16542e-04 6.54881e-04 9.94290e-03 -2.48551e-03 9.22959e-04 5.23919e-03
-5.06423e-03 -1.07747e-02 -1.16897e-02 1.16276e-03 -1.29045e-02 8.42789e-03 7.59881e-03 -2.50304e-02 6.52339e-03 -7.54418e-03 1.17693e-02
-1.97997e-02 -2.20958e-02 1.32771e-02 1.51627e-02 1.09514e-02 1.25827e-02 -4.50589e-03 3.23222e-03 4.55179e-03 -1.99419e-03 -8.32186e-03
-1.15021e-02 2.13050e-02 1.35086e-02 -5.45058e-03 -3.77695e-02 -3.36844e-03 4.16421e-03 1.34238e-02 4.49620e-03 1.37506e-02 -1.36430e-02
1.02104e-02 1.72942e-03 1.44901e-02 -3.00203e-03 -7.65088e-04 -8.33879e-04 1.31524e-02 -7.10973e-03 -4.64576e-03 -1.09495e-03 9.33144e-03
1.11900e-02 3.79121e-03 2.16069e-02 9.61172e-03 2.38406e-02 2.79311e-03 8.67920e-03 1.37502e-02 -7.08123e-03 8.93905e-04 -5.77587e-03
1.54064e-02 6.47189e-03 -3.73631e-02 3.51953e-03 -6.01976e-03 5.73897e-03 -5.75481e-03 -1.10080e-03 6.42946e-04 7.94255e-03 1.17083e-04
-1.33867e-03 -9.09947e-03 1.46955e-03 -1.65407e-02 -8.55836e-03 9.57370e-04 -1.17944e-02 -1.22228e-02 -1.15280e-03 1.39888e-03 5.47153e-03
-8.22571e-04 3.10528e-02 -1.36270e-02 -1.71292e-02 -8.13188e-03 4.24731e-03 -4.60064e-03 4.58345e-02 -1.00220e-03 -6.21952e-03 -1.30067e-03
-2.19541e-02 -6.70729e-03 2.19002e-02 5.84738e-03 9.83764e-03 -1.95396e-02 -6.85645e-03 -1.97989e-02 5.32773e-03 -1.46428e-02 -2.12314e-03
2.81934e-02 -7.05787e-03 -8.20738e-03 -9.26034e-03 1.19730e-02 -4.44215e-03 5.59548e-03 -5.08129e-02 -1.43481e-02 7.12845e-03 1.26146e-03
4.14531e-02 -9.22592e-03 -1.59033e-02 -1.68592e-02 2.27923e-02 5.59822e-03 -3.02011e-03 -5.43609e-02 -1.05802e-02 -3.38745e-03 -6.35064e-03
1.03652e-03 -1.17614e-02 2.86954e-02 -1.80607e-02 -3.87347e-03 -1.65704e-02 -4.43546e-02 -4.52283e-02 1.38044e-03 2.68229e-03 9.71339e-04
1.16481e-02 -2.46677e-02 -4.74316e-02 -2.03382e-02 -4.81750e-02 -2.06879e-03 -1.79786e-02 -1.08860e-01 -2.12616e-02 -2.42740e-03 -3.12249e-02
1.30236e-02 4.50954e-02 -4.90475e-03 -4.04876e-03 -2.34370e-02 6.43454e-04 -5.23296e-03 1.56045e-01 -1.79209e-02 -1.42780e-02 -2.30130e-02
2.41319e-01 2.30113e-01 2.18886e-01 1.74133e-01 1.37222e-01 1.05373e-01 1.06007e-01 4.03148e-01 -2.64539e-02 4.15588e-03 -2.72762e-02
3.56799e-01 3.26343e-01 3.83498e-01 3.32143e-01 3.00563e-01 1.92044e-01 1.89765e-01 5.25126e-01 8.68843e-02 1.34152e-01 8.33836e-02
4.31729e-01 3.71550e-01 4.16400e-01 3.93671e-01 3.74774e-01 2.48373e-01 2.52757e-01 4.25968e-01 1.81676e-01 2.29747e-01 2.06086e-01
2.90940e-01 2.38594e-01 3.35079e-01 2.87005e-01 2.92688e-01 1.96123e-01 2.02814e-01 2.87742e-01 2.33240e-01 2.48432e-01 2.71667e-01
1.34191e-01 1.07598e-01 2.26121e-01 1.57497e-01 1.85689e-01 1.25237e-01 1.30275e-01 1.06456e-01 2.17672e-01 1.78494e-01 2.26795e-01
3.10842e-02 3.63344e-02 1.27480e-01 7.07267e-02 1.01318e-01 5.92895e-02 7.23801e-02 1.65366e-02 1.74940e-01 8.90308e-02 1.43756e-01
3.14586e-02 -3.70186e-04 7.15812e-02 4.06952e-02 2.42745e-02 2.10978e-02 3.45424e-02 -2.71353e-02 1.24779e-01 5.34420e-02 8.43098e-02
-1.59947e-02 9.30762e-04 4.81358e-02 2.21369e-02 6.12283e-03 -3.89249e-03 3.14808e-02 7.42955e-03 9.91371e-02 3.15232e-02 5.22399e-02
1.24323e-02 -4.43449e-02 3.48496e-02 -1.19687e-03 8.63176e-03 -6.30848e-03 2.06515e-02 -4.17366e-02 6.84483e-02 3.44262e-03 3.77711e-02
-7.23832e-03 2.81908e-03 2.93648e-02 -4.07330e-03 1.09898e-02 -2.21315e-03 1.43477e-02 3.46787e-03 2.75713e-02 -8.20091e-04 6.38349e-03
-2.19051e-02 -2.15169e-03 -2.02027e-02 -6.19742e-03 -1.23261e-03 8.27550e-03 2.73339e-03 1.43071e-02 1.14468e-02 9.13992e-03 1.94909e-02
3.11784e-03 1.27592e-02 -1.87104e-02 1.41556e-02 -1.24106e-02 3.34771e-03 -5.79536e-03 2.20404e-02 1.79818e-02 9.87819e-03 3.60628e-03
-6.75218e-03 -7.76105e-03 1.98010e-02 7.61235e-03 5.60281e-03 1.28680e-02 1.21035e-02 2.46519e-02 2.10579e-02 -3.42613e-03 -3.52127e-03
-8.72610e-03 -4.99814e-03 -1.21338e-02 -2.51968e-04 -3.03649e-02 -1.44319e-03 -6.29181e-03 -4.57522e-03 5.67760e-03 -6.60829e-03 -9.30667e-03
9.80671e-03 -1.83692e-03 4.06538e-03 -4.31789e-04 -1.10962e-02 -5.98716e-03 -2.32895e-03 5.73264e-03 9.15066e-04 -2.95748e-03 -8.97350e-03
1.80975e-02 -5.39470e-03 2.71987e-02 1.69845e-02 7.03101e-03 -1.53639e-02 -2.67336e-02 7.88096e-03 -5.42651e-04 1.70809e-03 7.54337e-04
1.53923e-03 3.54734e-03 -7.95436e-03 3.61407e-03 1.23861e-02 -1.75978e-02 -2.46697e-03 -7.90967e-03 1.58310e-03 -2.31138e-03 4.07335e-03
-9.46775e-03 -4.26108e-04 -1.74843e-02 8.68908e-03 3.59046e-03 1.01189e-02 -2.41067e-03 -8.33281e-03 1.40897e-03 -1.77672e-03 8.61204e-03
-1.21036e-02 -1.28357e-02 -1.97539e-02 -7.79801e-03 -4.57943e-03 -6.91518e-03 6.64801e-04 2.90887e-02 -8.85867e-03 -5.62808e-03 -1.33315e-02
-8.91142e-03 5.22025e-03 -1.15933e-02 -1.37506e-02 -2.09736e-03 3.82370e-03 1.24225e-02 -1.92318e-02 -4.18976e-03 4.20298e-03 5.56487e-03
1.86519e-02 6.40038e-03 4.94272e-03 3.92064e-03 7.79653e-03 -1.12399e-02 -2.59143e-03 1.01221e-02 -2.04616e-03 2.94296e-04 -4.45983e-03
1.82840e-02 1.52341e-02 1.04796e-02 -8.16659e-03 1.59804e-02 1.92189e-02 4.86781e-05 4.60971e-03 -6.03098e-03 -6.42532e-03 1.64835e-03
-3.19665e-03 3.96462e-03 -9.75268e-03 -1.00111e-03 3.46862e-03 -6.22243e-03 -2.27535e-03 -2.48592e-02 -1.20928e-02 5.87630e-03 -1.18377e-03
-1.55004e-02 -8.59236e-04 6.33028e-03 7.78902e-03 -1.01040e-02 7.04984e-03 1.71292e-02 -1.07972e-02 -9.08477e-03 1.29537e-02 9.01294e-03
3.31629e-04 -2.52544e-02 1.66220e-02 -2.41007e-03 -7.47842e-03 1.27964e-03 9.84439e-03 -2.80764e-02 -1.48144e-02 -1.89320e-03 -1.30412e-02
-1.49464e-02 2.35905e-03 2.14334e-02 -2.65382e-04 -7.78861e-03 1.93722e-02 -8.21740e-03 1.97654e-02 -7.68572e-03 -7.65260e-03 -4.78564e-03
-3.83760e-03 -1.35451e-03 2.18868e-02 -1.46843e-02 -2.13928e-03 5.95338e-03 7.86935e-03 8.71670e-03 5.14803e-03 -6.76244e-03 1.37554e-02
1.53535e-02 4.24099e-03 1.85794e-02 3.35789e-03 -1.28800e-02 -1.87326e-04 -1.14143e-02 4.24095e-03 1.73065e-02 3.83992e-04 -3.54128e-03
1.61797e-02 1.34249e-02 -1.66176e-02 9.72258e-03 2.93047e-02 -1.23696e-02 -5.18432e-03 8.03810e-04 -8.61376e-03 7.24659e-04 6.24482e-03
-4.58205e-03 8.94709e-04 -9.55868e-03 2.25752e-03 -3.15357e-03 -3.42682e-03 1.82334e-03 -1.21963e-02 -6.24736e-04 3.59722e-03 1.50350e-03
-1.31687e-03 -1.68162e-02 -1.45133e-02 3.39628e-03 2.77782e-02 1.41260e-02 9.36804e-03 -1.58298e-02 -4.51228e-03 5.90963e-04 -1.12281e-02
-2.28830e-02 8.52906e-03 -3.72021e-02 3.51632e-03 -2.69804e-02 -4.55065e-03 4.84762e-03 1.13964e-02 1.25978e-02 1.75370e-03 4.83504e-03
2.11158e-02 -1.99260e-03 -5.85724e-03 -2.42691e-03 -7.61643e-03 2.21256e-03 -6.53146e-04 1.98049e-02 -3.88151e-03 -3.06547e-03 -1.79823e-03
-9.94554e-03 -1.30541e-03 1.76051e-02 -5.91636e-03 -1.09369e-02 -7.92875e-03 -2.79480e-02 9.33486e-03 8.88126e-03 4.29503e-03 4.77778e-03
9.35812e-03 -4.62897e-03 4.18258e-03 -9.59985e-03 -1.03339e-02 -4.60394e-03 -2.56764e-03 -1.45421e-02 -1.42854e-03 2.22316e-03 2.00426e-03
3.06846e-03 -8.38253e-03 -3.60039e-03 5.76278e-03 8.34610e-03 -1.98143e-02 4.74374e-03 -2.01055e-03 3.12653e-03 -1.14386e-03 -1.36917e-02
1.68184e-03 5.04252e-03 2.47510e-02 -2.85898e-03 2.71833e-02 -7.91680e-03 2.19218e-02 1.75934e-02 6.20526e-03 -7.08355e-03 5.65220e-04
-2.73160e-02 3.49841e-02 1.70670e-03 -3.14678e-03 -5.11451e-03 1.59490e-03 -6.42088e-03 -7.59655e-03 2.66549e-03 -3.77079e-03 -1.84350e-03
5.29950e-03 -1.05467e-02 -1.13957e-02 -2.63042e-03 -7.79817e-03 1.04203e-02 -4.25299e-03 3.94001e-02 4.21766e-06 -1.18343e-03 1.63916e-02
-2.79602e-02 -1.36766e-02 2.50728e-03 -1.53471e-02 1.22608e-02 -6.59106e-04 2.27247e-03 2.63044e-04 -3.28178e-03 6.47464e-03 4.48530e-03
-1.30351e-02 -2.03311e-02 -1.36150e-02 -1.59483e-03 -1.75508e-03 -4.15596e-03 -9.97677e-03 -8.63368e-03 1.16538e-03 -9.47691e-04 -2.78781e-03
-7.99379e-03 -4.32087e-03 -1.13341e-03 4.92956e-03 7.31065e-03 7.00737e-03 1.12354e-02 1.46978e-02 -7.52112e-03 7.32865e-03 9.03383e-05
4.78873e-02 -2.20115e-02 -2.31182e-02 1.27768e-02 -4.80286e-03 -7.49578e-03 -3.22483e-03 -1.93577e-02 -7.67341e-04 1.21848e-02 9.18178e-04
3.96050e-03 2.65337e-02 2.68480e-02 -4.93879e-03 1.71118e-03 4.22175e-03 1.31292e-02 -1.15309e-02 1.48297e-02 -3.84752e-03 1.47790e-03
1.50064e-02 6.11651e-03 1.96982e-02 7.62457e-03 -6.35530e-03 1.06476e-02 1.56506e-03 -2.55939e-02 9.38450e-03 -6.82957e-03 -3.86733e-03
-6.80470e-03 2.03357e-02 -1.68079e-02 9.78411e-03 -1.10858e-02 4.75930e-03 -1.57014e-02 -4.61175e-03 -1.42901e-02 -3.85646e-03 -1.19252e-02
9.59853e-03 -1.96449e-03 1.30066e-02 -1.14299e-02 -8.23137e-03 -2.71963e-03 -2.97733e-02 -8.29245e-02 -8.57689e-03 -5.66914e-03 -2.76394e-03
2.42285e-02 -3.77366e-02 -1.56312e-02 -7.18468e-03 -6.54690e-03 -6.58225e-03 -1.03972e-02 -5.07912e-02 -9.72222e-03 -1.17037e-02 -2.66897e-02
2.63411e-02 7.45057e-03 -8.18465e-03 -4.90756e-04 -2.12471e-02 -1.18467e-02 -5.01046e-03 -1.10864e-01 -2.85293e-02 -9.06624e-03 -1.89122e-02
2.10486e-01 1.77147e-01 1.56571e-01 1.47137e-01 1.55467e-01 8.73418e-02 7.41645e-02 2.49501e-01 -1.45182e-02 -1.17083e-02 -1.46690e-02
3.70343e-01 3.14861e-01 3.34949e-01 3.19411e-01 3.05045e-01 2.05826e-01 1.69487e-01 4.75783e-01 4.00730e-02 1.22216e-01 5.98656e-02
3.92776e-01 3.53796e-01 4.25132e-01 3.82871e-01 3.66952e-01 2.53792e-01 2.34378e-01 5.55036e-01 1.35697e-01 2.21862e-01 2.00093e-01
3.01074e-01 2.58008e-01 3.56472e-01 3.26619e-01 2.93345e-01 2.18250e-01 2.04841e-01 4.01812e-01 2.10008e-01 2.57459e-01 2.78647e-01
1.61301e-01 1.06508e-01 2.13778e-01 1.97278e-01 1.77413e-01 1.26931e-01 1.38545e-01 2.64154e-01 2.27760e-01 2.01627e-01 2.50774e-01
9.80609e-02 4.69081e-02 1.28984e-01 1.00842e-01 1.11112e-01 7.42640e-02 9.42991e-02 8.37881e-02 1.72113e-01 1.12494e-01 1.62840e-01
4.97790e-02 1.73502e-02 7.48229e-02 3.93331e-02 5.86622e-02 1.03841e-02 4.59004e-02 -1.24139e-04 1.34170e-01 6.38045e-02 9.52184e-02
1.62888e-02 1.73609e-02 2.10183e-02 2.64369e-02 2.08026e-02 2.08621e-02 3.75423e-02 -4.08665e-02 1.05727e-01 2.96248e-02 5.63521e-02
2.14926e-02 -2.26754e-02 -6.01225e-03 -4.39595e-03 -1.03719e-02 2.08182e-02 1.35833e-02 -5.15575e-02 6.20036e-02 2.71938e-02 3.60138e-02
-3.29385e-03 1.39065e-02 1.62367e-02 2.22570e-02 1.30438e-03 1.07984e-02 6.95815e-03 6.40889e-03 3.84298e-02 -7.82554e-03 2.17625e-02
-1.66503e-02 -9.99065e-03 -4.88880e-04 -3.62985e-03 -4.07958e-03 -6.08675e-03 -5.31025e-03 -6.06007e-04 2.60957e-02 -8.94458e-03 2.04910e-02
2.28333e-02 6.56609e-03 -9.61508e-03 -5.30577e-05 3.25890e-03 -4.62252e-03 7.75471e-03 -1.33037e-02 1.04217e-02 1.18344e-02 1.93970e-03
-2.04775e-03 -1.57199e-02 2.12376e-03 -1.27427e-02 5.66850e-03 -1.01426e-02 -6.65764e-03 -6.80338e-03 5.22588e-04 -2.77999e-03 -4.27758e-03
-6.29105e-03 -2.39525e-02 8.10369e-03 5.20015e-03 9.80924e-03 3.46429e-03 4.64301e-03 3.06251e-02 5.87615e-03 -1.07499e-02 5.26557e-04
6.92643e-03 1.87165e-02 -1.79996e-02 -2.70659e-03 1.00521e-03 7.89274e-03 1.96371e-03 1.33097e-02 -3.51937e-03 1.28682e-02 -2.56137e-03
-2.31297e-02 -1.25617e-02 -6.19078e-03 1.14456e-03 1.39552e-03 2.64452e-03 -8.73229e-04 -3.04192e-02 -4.27863e-03 8.76473e-03 -1.48303e-02
-1.23003e-02 3.81434e-03 1.27357e-02 -4.24384e-03 -2.35118e-02 -6.65177e-03 -2.32168e-04 7.27331e-03 8.78227e-03 3.28735e-03 -2.47158e-03
-9.43009e-03 5.10306e-03 -5.84967e-03 -5.48836e-03 1.33149e-03 5.15584e-03 -6.12242e-03 -2.11441e-02 -5.90788e-03 -2.90617e-03 5.66017e-03
-6.93398e-04 8.02100e-03 1.79837e-02 -7.37987e-03 -1.15000e-02 -8.69894e-03 -1.13333e-02 6.77677e-03 -9.99404e-03 -4.65510e-03 1.05364e-03
3.32730e-03 1.33281e-02 -2.16640e-02 -1.96550e-02 2.01920e-02 -1.86499e-03 9.63461e-03 3.72067e-02 -1.03685e-02 -7.59434e-03 -2.74528e-03
8.65896e-03 1.84221e-02 -9.89284e-03 7.40723e-03 -6.69135e-03 2.22946e-04 -5.30402e-03 -1.14874e-02 -2.59651e-03 -6.77610e-03 -1.95006e-04
-2.55268e-02 -1.55471e-02 5.59974e-03 6.27664e-03 7.98956e-03 9.60470e-03 2.59481e-03 3.38494e-02 1.63644e-02 6.77834e-03 -3.97117e-03
-1.49890e-02 4.06390e-03 -2.40101e-04 4.51940e-03 1.34118e-03 6.47391e-03 -9.92629e-05 -5.91810e-03 1.59899e-03 -3.32553e-03 8.51024e-03
2.51604e-02 1.37677e-02 1.29442e-02 -3.98820e-03 1.06555e-02 -4.33342e-03 -3.05780e-03 -1.05095e-02 1.81028e-03 5.40980e-03 -1.17142e-02
1.66207e-02 -1.47323e-03 -2.66929e-03 7.70680e-03 -8.59147e-03 -7.70682e-03 -2.78887e-03 -2.32712e-02 -4.25056e-03 1.04865e-02 8.47854e-03
1.48724e-02 -5.21022e-04 2.78232e-02 1.67155e-03 -8.84325e-03 -7.09691e-03 9.28370e-03 6.18305e-03 2.14256e-03 2.03096e-03 1.31551e-02
-1.24378e-02 -1.40935e-02 -1.26412e-02 -3.19336e-03 9.57933e-03 -2.81112e-03 1.03861e-02 -3.71439e-02 5.59099e-03 -6.74695e-04 2.86200e-03
1.44526e-02 -1.83599e-02 -2.01011e-02 7.51090e-03 -6.58495e-03 6.87490e-03 4.61487e-03 -3.57123e-03 -8.02417e-03 -9.07853e-03 -6.76069e-03
-6.07873e-03 -1.45931e-02 5.00649e-03 1.73408e-02 -5.00714e-03 -2.91854e-04 -5.89044e-03 2.93468e-02 -1.35562e-03 5.47532e-03 -8.59633e-03
-4.82211e-03 -2.57681e-02 -1.76619e-02 -9.15599e-03 2.05244e-02 6.56008e-03 -5.35899e-03 6.70986e-03 -9.94959e-04 -9.31890e-03 -1.14937e-02
1.72308e-02 2.84551e-03 2.31300e-03 -9.17955e-03 -3.37759e-02 5.50659e-04 -1.03536e-02 -1.19923e-02 5.06236e-03 -1.29065e-02 3.61815e-03
-2.88486e-03 -5.90960e-03 1.41092e-02 -1.82753e-02 2.68881e-03 -9.01663e-04 5.94311e-03 2.19778e-02 5.14051e-03 2.05142e-03 1.94796e-02
4.85073e-03 2.51882e-02 4.44410e-03 -2.38137e-04 6.96273e-04 -6.45295e-03 1.45753e-03 1.57455e-03 -3.70395e-03 7.51745e-03 2.07660e-02
1.66700e-02 -5.07538e-03 6.48691e-04 1.02938e-03 1.23727e-02 1.62060e-03 -1.01906e-03 -2.09052e-02 5.35048e-03 6.32070e-03 5.88136e-05
5.43065e-03 3.90369e-03 -2.70843e-02 2.91539e-03 -1.23890e-02 1.36213e-02 5.66597e-03 1.62694e-03 -5.15146e-03 7.34359e-03 -2.54816e-02
-2.92624e-02 2.63339e-02 5.18304e-03 8.49206e-03 1.11012e-02 3.33927e-03 -6.87089e-03 -8.15338e-03 6.12294e-03 -3.98396e-03 3.73100e-03
-4.89873e-02 9.61414e-03 4.77821e-03 5.05608e-03 -2.15288e-03 5.98859e-03 -5.75193e-03 1.11296e-02 1.15168e-03 -2.09617e-03 2.45903e-03
1.11420e-02 1.14757e-02 2.45066e-03 1.16695e-02 -1.47401e-02 -1.59764e-02 7.40932e-04 9.97876e-03 -1.48541e-02 -4.86233e-03 -1.62267e-02
2.19419e-02 -1.11516e-02 1.81765e-03 -6.73566e-03 1.50192e-02 -1.04606e-02 1.65159e-02 3.25941e-03 -5.57850e-03 5.10167e-03 -1.46720e-02
-2.16860e-02 -4.04513e-03 1.01524e-02 -1.00204e-03 4.38363e-03 -6.36524e-03 -4.09495e-05 5.90917e-03 9.09092e-04 -6.94890e-03 -2.94317e-03
7.88602e-03 -1.35149e-02 2.99321e-02 3.55583e-03 3.04417e-02 -7.63959e-06 -2.18408e-03 -7.08300e-03 3.42060e-03 -9.85687e-04 8.39895e-03
-9.37834e-03 -1.63323e-02 3.99240e-04 8.25910e-04 1.68004e-02 6.25624e-04 -1.50688e-02 -3.78152e-02 1.36500e-02 9.20060e-03 -8.03912e-03
-7.37510e-03 -1.75292e-02 -3.04699e-02 -1.33032e-03 -2.20914e-02 -3.60702e-03 5.18979e-03 2.86985e-02 -7.04292e-03 7.03493e-03 1.41356e-02
2.28930e-02 2.78468e-02 1.89475e-02 -4.07684e-03 -1.19117e-02 1.02477e-02 -3.06902e-03 9.06914e-03 4.10340e-03 -1.34152e-02 -5.52025e-03
8.16491e-03 5.98187e-03 -6.10247e-03 -1.61734e-02 -7.17715e-03 -2.21492e-03 -1.51801e-03 -1.96211e-02 4.22470e-03 -3.29034e-03 8.37132e-03
-1.32252e-02 -1.97050e-03 -2.55840e-02 4.62502e-04 -1.55437e-02 2.58338e-03 4.05875e-03 5.04241e-04 -1.08591e-03 -4.06357e-03 -5.13144e-03
3.08103e-03 3.86142e-03 1.33106e-02 -1.25416e-02 -4.30356e-02 2.73854e-03 -2.95966e-02 -7.74892e-02 -1.21280e-02 6.86140e-04 2.55165e-03
-2.48396e-02 9.67832e-03 -2.85376e-02 -4.27092e-03 -1.70374e-02 -4.67342e-03 -1.52813e-02 -6.03685e-02 -7.00472e-03 4.62416e-04 -2.52126e-02
-2.67662e-02 8.08627e-03 2.20320e-02 -1.64044e-02 -2.33622e-03 1.69202e-03 -1.16602e-02 -7.96577e-02 -6.46108e-03 -1.92537e-02 -9.79014e-03
1.51407e-01 1.58587e-01 1.49957e-01 1.09318e-01 1.42387e-01 7.82279e-02 6.08946e-02 2.04941e-01 -1.30324e-02 -1.61474e-02 -2.90655e-02
3.20844e-01 3.29913e-01 3.36143e-01 2.93306e-01 3.04797e-01 2.01763e-01 1.66566e-01 4.25834e-01 1.73055e-02 1.15818e-01 4.47950e-02
4.18161e-01 3.87181e-01 4.24339e-01 3.76521e-01 3.62334e-01 2.41777e-01 2.46959e-01 5.63235e-01 1.28179e-01 1.98143e-01 1.79184e-01
3.62717e-01 3.04720e-01 3.71401e-01 3.37833e-01 3.01404e-01 2.24047e-01 2.21324e-01 4.35045e-01 2.14746e-01 2.52867e-01 2.82261e-01
1.76284e-01 1.46952e-01 2.64361e-01 2.06680e-01 2.09902e-01 1.59438e-01 1.46635e-01 1.88349e-01 2.39557e-01 2.08661e-01 2.59412e-01
7.28455e-02 8.39802e-02 1.67961e-01 1.06532e-01 1.30994e-01 8.66811e-02 7.23889e-02 4.81526e-02 1.92482e-01 1.10500e-01 1.69586e-01
2.66312e-02 3.12261e-02 8.87983e-02 5.20332e-02 5.97748e-02 4.56431e-02 5.54180e-02 -2.34566e-02 1.50199e-01 6.01209e-02 1.05543e-01
4.13057e-02 4.52307e-02 5.78248e-02 4.83913e-02 4.49312e-02 1.53667e-02 3.69536e-02 2.35290e-02 1.07923e-01 3.08921e-02 7.06804e-02
7.32227e-03 4.68434e-03 7.77555e-03 1.00365e-02 5.01168e-04 -7.22247e-03 3.37133e-02 3.06649e-04 7.64861e-02 1.30737e-02 4.68197e-02
3.50882e-02 -6.64432e-03 8.55764e-03 1.02567e-02 2.61624e-02 -3.55452e-03 1.36169e-02 -1.46073e-02 5.65119e-02 2.72564e-03 1.96400e-02
2.53318e-02 6.75220e-03 1.16793e-02 5.51303e-03 -1.38366e-02 -3.99315e-03 -6.64632e-03 2.52977e-02 4.86165e-02 1.46037e-02 1.99008e-02
1.66537e-02 9.46929e-03 -8.46526e-03 1.62485e-02 7.44446e-03 2.17591e-02 -3.06506e-03 1.10978e-02 2.79872e-02 1.35335e-02 1.64984e-02
-1.75451e-02 2.68681e-02 3.23248e-02 1.17828e-02 1.19724e-02 2.12614e-02 5.28620e-03 2.03487e-02 1.37369e-02 8.75670e-03 3.75498e-03
-2.65759e-02 -8.87765e-03 -5.54565e-03 1.36553e-02 6.99402e-03 7.24596e-03 9.81439e-03 8.08895e-03 1.97258e-02 1.64738e-02 7.01074e-03
5.25157e-03 3.37625e-03 1.80086e-02 -3.41213e-03 5.50730e-03 -2.81052e-03 1.69966e-02 2.52081e-02 2.53214e-03 -2.34780e-03 -5.03421e-03
1.96212e-02 2.25789e-03 2.87960e-02 1.20990e-02 9.53245e-03 -1.96284e-02 1.95448e-03 -4.04681e-02 7.46819e-03 3.06154e-03 2.17975e-03
5.86744e-03 -2.22944e-02 2.91972e-02 -3.24400e-03 1.58540e-02 -3.02734e-03 -9.83439e-03 3.24013e-03 -8.34476e-03 -1.40570e-02 -3.07756e-03
-1.61878e-02 2.50141e-03 -1.93834e-02 -1.79375e-02 -9.54950e-03 -2.89623e-03 -1.19128e-02 -7.06781e-03 -7.18697e-03 -1.11205e-02 2.91602e-03
-8.45563e-03 -3.86039e-02 -1.87810e-02 -1.76852e-02 -2.25210e-02 2.65221e-03 -1.33162e-02 -9.20042e-03 -7.54429e-03 -1.60451e-02 -1.86861e-02
-4.73048e-02 -1.41660e-02 -7.43071e-02 -2.74175e-02 -2.74325e-02 -1.37673e-02 -1.31715e-02 -2.58673e-02 -2.53453e-02 -1.60320e-02 -1.67577e-02
-3.80108e-02 2.02242e-02 -4.39967e-02 -2.68888e-02 -2.06517e-02 -7.62702e-03 -6.61761e-03 1.85000e-02 -3.40304e-02 -1.57484e-02 -1.33055e-02
-2.98660e-03 5.66236e-03 -2.71981e-02 -6.13271e-03 -1.90743e-02 5.73883e-04 7.50630e-03 7.58397e-04 -1.76138e-02 -1.80950e-03 -1.13763e-02
2.90820e-02 3.70074e-02 4.24219e-03 5.60126e-03 -6.29101e-03 1.05336e-04 6.74496e-03 -2.19684e-02 -1.45792e-02 6.02099e-03 -6.71483e-03
3.37982e-02 -1.90243e-03 -8.11886e-04 1.27327e-02 3.23163e-03 -4.92779e-03 3.98334e-03 -2.35283e-02 5.13014e-04 1.89462e-02 -5.89434e-03
1.73943e-02 3.13057e-03 6.86946e-03 1.04607e-02 7.51270e-03 1.61398e-03 -1.42391e-02 -7.61214e-04 1.76720e-02 2.18654e-03 1.08208e-02
-4.65115e-03 -1.52375e-02 1.26491e-02 2.25318e-02 1.07027e-02 1.68240e-02 -2.04203e-03 1.35133e-02 5.62730e-03 6.98272e-03 -1.08295e-02
-1.12763e-02 1.14395e-03 2.83371e-02 -1.83144e-02 1.66267e-02 3.74214e-04 8.06448e-04 -1.30731e-02 1.68696e-02 -2.43974e-03 1.43235e-02
8.03987e-04 -1.24278e-02 4.37545e-02 2.97722e-04 -5.18058e-03 2.42567e-03 3.21226e-03 1.12026e-02 1.32522e-03 2.18402e-03 1.04211e-02
-1.69668e-02 -2.94252e-03 -9.32845e-03 1.33921e-02 -1.28684e-03 -1.52502e-02 1.35002e-02 2.73853e-02 7.19809e-03 -2.77532e-03 1.07102e-02
-7.54330e-04 -3.22279e-03 2.10728e-02 -4.02876e-03 -9.35609e-03 -5.71731e-03 8.95220e-03 2.29450e-02 1.16244e-03 -8.17005e-03 1.54678e-02
7.23734e-04 -1.89119e-03 -4.51076e-04 -3.22577e-03 1.85932e-02 -3.48268e-03 7.07607e-03 -3.08190e-02 1.09788e-02 7.59791e-03 -9.40166e-03
1.40881e-02 -2.29631e-03 -1.50288e-02 1.68175e-02 1.61207e-02 3.55204e-03 1.74779e-03 -3.51375e-03 1.06640e-02 -9.16025e-03 9.76336e-03
1.28322e-02 2.71593e-02 2.43447e-03 -7.41900e-03 9.55816e-03 1.38361e-02 -1.35691e-02 5.70620e-03 6.49473e-03 8.08019e-03 5.33965e-04
-5.10913e-03 -1.46901e-03 -1.34270e-02 2.42842e-04 1.90610e-02 1.83051e-02 -4.23918e-03 5.72943e-02 -8.26944e-03 3.12653e-03 -7.83307e-03
5.43576e-03 3.10465e-03 -2.78835e-03 -3.77051e-03 -7.45488e-03 -6.39150e-03 1.27792e-02 2.35271e-03 6.09321e-04 4.95041e-03 1.11810e-02
-7.87944e-03 -1.34699e-02 6.79034e-03 4.40133e-03 -1.00203e-02 -1.07544e-02 -6.28614e-03 -2.80266e-02 -7.35911e-03 7.05516e-03 4.55011e-03
-8.80820e-03 -5.77605e-04 -6.99073e-03 -1.04395e-02 -1.83225e-02 -5.81969e-04 -5.29826e-04 -1.62054e-02 2.60426e-04 -1.42207e-02 1.73791e-03
4.45832e-03 2.92697e-04 3.54422e-03 5.28037e-03 -2.69468e-02 -4.51631e-03 -1.51129e-02 -4.42829e-02 -1.00695e-02 -4.43022e-03 -3.49574e-02
4.45832e-03 2.92697e-04 3.54422e-03 5.28037e-03 2.43961e-02 3.22101e-03 1.03417e-02 3.63815e-02 2.96636e-03 -4.90997e-03 -2.55789e-03
4.45832e-03 2.92697e-04 3.54422e-03 5.28037e-03 2.43961e-02 3.22101e-03 1.03417e-02 3.63815e-02 -1.68810e-02 9.49739e-03 -1.23125e-02
4.45832e-03 2.92697e-04 3.54422e-03 5.28037e-03 2.43961e-02 3.22101e-03 1.03417e-02 3.63815e-02 1.57165e-02 9.49739e-03 2.50755e-02
