# Supplementary material for: Scanless two-photon voltage imaging
Source: Nat Commun. 2024 Jun 14;15:5095. doi: 10.1038/s41467-024-49192-2 (PMC11178882; doi:10.1038/s41467-024-49192-2)
Supplement: Supplementary file 4 — Source Data [file 41467_2024_49192_MOESM4_ESM.zip › upd_source_data_files/figure_3/fig_3c_snr_AP_acq_rate_500_hz_power_density_1-11_dataset_idx_2.txt]

2.077553554340807551e+01
2.667963139510906245e+01
2.825036990768317935e+01
