# Supplementary material for: Scanless two-photon voltage imaging
Source: Nat Commun. 2024 Jun 14;15:5095. doi: 10.1038/s41467-024-49192-2 (PMC11178882; doi:10.1038/s41467-024-49192-2)
Supplement: Supplementary file 4 — Source Data [file 41467_2024_49192_MOESM4_ESM.zip › upd_source_data_files/figure_3/fig_3d_ephys_trace_2021-06-15_cell4_abf36_trains_delta_freq_50_Hz_membrane_potential_mV.txt]

-6.486950000000000216e+01
-6.485859999999999559e+01
-6.483780000000000143e+01
-6.480929999999999325e+01
-6.478600000000000136e+01
-6.477960000000000207e+01
-6.479259999999999309e+01
-6.481579999999999586e+01
-6.483469999999999800e+01
-6.484900000000000375e+01
-6.486960000000000548e+01
-6.489770000000000039e+01
-6.491339999999999577e+01
-6.489430000000000121e+01
-6.482319999999999993e+01
-6.461249999999999716e+01
-6.408089999999999975e+01
-6.313609999999999900e+01
-6.192390000000000327e+01
-6.067569999999999908e+01
-5.950869999999999749e+01
-5.842849999999999966e+01
-5.741910000000000025e+01
-5.647420000000000329e+01
-5.558619999999999806e+01
-5.474499999999999744e+01
-5.394899999999999807e+01
-5.320159999999999911e+01
-5.249499999999999744e+01
-5.181479999999999819e+01
-5.115590000000000259e+01
-5.051449999999999818e+01
-4.988519999999999754e+01
-4.926729999999999876e+01
-4.866009999999999991e+01
-4.806260000000000332e+01
-4.747650000000000148e+01
-4.690039999999999765e+01
-4.633120000000000260e+01
-4.577309999999999945e+01
-4.522409999999999997e+01
-4.466460000000000008e+01
-4.407679999999999865e+01
-4.346110000000000184e+01
-4.282549999999999812e+01
-4.217260000000000275e+01
-4.149609999999999843e+01
-4.073729999999999762e+01
-3.959459999999999980e+01
-3.701680000000000348e+01
-3.071630000000000038e+01
-1.832819999999999894e+01
-7.079830000000000290e-01
1.679749999999999943e+01
2.834909999999999997e+01
3.203869999999999862e+01
2.961510000000000176e+01
2.378890000000000171e+01
1.663850000000000051e+01
9.319169999999999732e+00
2.274300000000000210e+00
-4.401580000000000048e+00
-1.066200000000000081e+01
-1.639959999999999951e+01
-2.148160000000000025e+01
-2.586479999999999890e+01
-2.966280000000000072e+01
-3.300249999999999773e+01
-3.585940000000000083e+01
-3.815890000000000271e+01
-3.992690000000000339e+01
-4.126830000000000354e+01
-4.229039999999999822e+01
-4.307450000000000045e+01
-4.367540000000000333e+01
-4.413589999999999947e+01
-4.449739999999999895e+01
-4.479310000000000258e+01
-4.504849999999999710e+01
-4.528119999999999834e+01
-4.549309999999999832e+01
-4.567860000000000298e+01
-4.583910000000000196e+01
-4.598319999999999652e+01
-4.611910000000000309e+01
-4.625189999999999912e+01
-4.638259999999999650e+01
-4.649949999999999761e+01
-4.659830000000000183e+01
-4.670029999999999859e+01
-4.681799999999999784e+01
-4.694039999999999679e+01
-4.705259999999999820e+01
-4.714820000000000277e+01
-4.723449999999999704e+01
-4.731490000000000151e+01
-4.738080000000000069e+01
-4.743189999999999884e+01
-4.748239999999999839e+01
-4.754319999999999879e+01
-4.761509999999999820e+01
-4.769279999999999831e+01
-4.777159999999999940e+01
-4.785280000000000200e+01
-4.794259999999999877e+01
-4.804429999999999978e+01
-4.815109999999999957e+01
-4.825220000000000198e+01
-4.834749999999999659e+01
-4.844760000000000133e+01
-4.855630000000000024e+01
-4.865919999999999845e+01
-4.874210000000000065e+01
-4.881179999999999808e+01
-4.885390000000000299e+01
-4.875959999999999894e+01
-4.834559999999999746e+01
-4.752799999999999869e+01
-4.643939999999999912e+01
-4.528490000000000038e+01
-4.418119999999999692e+01
-4.315570000000000306e+01
-4.220009999999999906e+01
-4.129809999999999803e+01
-4.042900000000000205e+01
-3.956589999999999918e+01
-3.868229999999999791e+01
-3.772870000000000346e+01
-3.651319999999999766e+01
-3.439939999999999998e+01
-2.992739999999999867e+01
-2.117350000000000065e+01
-7.619729999999999670e+00
8.049709999999999255e+00
2.120479999999999876e+01
2.877120000000000033e+01
3.071640000000000015e+01
2.869829999999999970e+01
2.448750000000000071e+01
1.937269999999999825e+01
1.410239999999999938e+01
8.995160000000000267e+00
4.128750000000000142e+00
-5.144389999999999796e-01
-4.981630000000000003e+00
-9.293200000000000571e+00
-1.339589999999999925e+01
-1.719279999999999831e+01
-2.061390000000000100e+01
-2.362379999999999924e+01
-2.619089999999999918e+01
-2.830069999999999908e+01
-2.999190000000000111e+01
-3.134459999999999980e+01
-3.242549999999999955e+01
-3.326650000000000063e+01
-3.389200000000000301e+01
-3.433769999999999811e+01
-3.463510000000000133e+01
-3.480539999999999878e+01
-3.488139999999999930e+01
-3.490999999999999659e+01
-3.492260000000000275e+01
-3.492589999999999861e+01
-3.493439999999999657e+01
-3.503990000000000293e+01
-3.541669999999999874e+01
-3.615200000000000102e+01
-3.711760000000000304e+01
-3.810990000000000322e+01
-3.901089999999999947e+01
-3.978520000000000323e+01
-4.044050000000000011e+01
-4.100979999999999848e+01
-4.152669999999999817e+01
-4.200780000000000314e+01
-4.245580000000000354e+01
-4.286699999999999733e+01
-4.323619999999999663e+01
-4.356550000000000011e+01
-4.386099999999999710e+01
-4.412389999999999901e+01
-4.435669999999999646e+01
-4.457260000000000133e+01
-4.478739999999999810e+01
-4.500000000000000000e+01
-4.519539999999999935e+01
-4.537100000000000222e+01
-4.554059999999999775e+01
-4.570700000000000074e+01
-4.585770000000000124e+01
-4.598610000000000042e+01
-4.610450000000000159e+01
-4.622789999999999822e+01
-4.635260000000000247e+01
-4.646609999999999729e+01
-4.656960000000000122e+01
-4.667090000000000316e+01
-4.677190000000000225e+01
-4.687250000000000227e+01
-4.697099999999999653e+01
-4.706300000000000239e+01
-4.715100000000000335e+01
-4.724719999999999942e+01
-4.735949999999999704e+01
-4.747650000000000148e+01
-4.758209999999999695e+01
-4.768390000000000128e+01
-4.779670000000000130e+01
-4.791559999999999775e+01
-4.803059999999999974e+01
-4.814090000000000202e+01
-4.824620000000000175e+01
-4.834300000000000352e+01
-4.840599999999999881e+01
-4.832670000000000243e+01
-4.791709999999999781e+01
-4.708970000000000056e+01
-4.598839999999999861e+01
-4.483520000000000039e+01
-4.374969999999999715e+01
-4.274580000000000268e+01
-4.180049999999999955e+01
-4.089860000000000184e+01
-4.002920000000000300e+01
-3.916660000000000252e+01
-3.828479999999999706e+01
-3.737870000000000203e+01
-3.641550000000000153e+01
-3.518500000000000227e+01
-3.297840000000000060e+01
-2.828209999999999980e+01
-1.932939999999999969e+01
-5.946939999999999671e+00
9.080569999999999808e+00
2.150919999999999987e+01
2.876289999999999836e+01
3.099370000000000047e+01
2.972060000000000102e+01
2.643220000000000169e+01
2.216189999999999927e+01
1.755570000000000164e+01
1.298189999999999955e+01
8.613720000000000709e+00
4.511490000000000222e+00
6.794170000000000487e-01
-2.925269999999999815e+00
-6.369119999999999671e+00
-9.680790000000000006e+00
-1.284479999999999933e+01
-1.584520000000000017e+01
-1.866219999999999857e+01
-2.125169999999999959e+01
-2.356850000000000023e+01
-2.559019999999999939e+01
-2.731490000000000151e+01
-2.875509999999999877e+01
-2.993669999999999831e+01
-3.090009999999999835e+01
-3.168819999999999837e+01
-3.233299999999999841e+01
-3.285609999999999786e+01
-3.327420000000000044e+01
-3.360179999999999723e+01
-3.386999999999999744e+01
-3.417779999999999774e+01
-3.470159999999999911e+01
-3.553359999999999985e+01
-3.654970000000000141e+01
-3.755559999999999832e+01
-3.845190000000000197e+01
-3.922200000000000131e+01
-3.987839999999999918e+01
-4.044539999999999935e+01
-4.095179999999999865e+01
-4.141590000000000060e+01
-4.184660000000000224e+01
-4.225209999999999866e+01
-4.263459999999999894e+01
-4.298709999999999809e+01
-4.329719999999999658e+01
-4.355780000000000030e+01
-4.378829999999999956e+01
-4.401830000000000354e+01
-4.424900000000000233e+01
-4.446470000000000056e+01
-4.466850000000000165e+01
-4.487349999999999994e+01
-4.507849999999999824e+01
-4.527459999999999951e+01
-4.545649999999999835e+01
-4.562530000000000285e+01
-4.578710000000000235e+01
-4.594650000000000034e+01
-4.610750000000000171e+01
-4.627519999999999811e+01
-4.644899999999999807e+01
-4.662089999999999890e+01
-4.678249999999999886e+01
-4.692889999999999873e+01
-4.706380000000000052e+01
-4.719760000000000133e+01
-4.733400000000000318e+01
-4.746379999999999910e+01
-4.757600000000000051e+01
-4.767419999999999902e+01
-4.777199999999999847e+01
-4.787870000000000203e+01
-4.799040000000000106e+01
-4.809449999999999648e+01
-4.818889999999999674e+01
-4.828139999999999787e+01
-4.837129999999999797e+01
-4.845230000000000103e+01
-4.850130000000000052e+01
-4.841210000000000235e+01
-4.799629999999999797e+01
-4.716449999999999676e+01
-4.605559999999999832e+01
-4.489059999999999917e+01
-4.380349999999999966e+01
-4.282180000000000319e+01
-4.190610000000000213e+01
-4.101720000000000255e+01
-4.014699999999999847e+01
-3.929120000000000346e+01
-3.844210000000000349e+01
-3.758990000000000009e+01
-3.670839999999999748e+01
-3.573349999999999937e+01
-3.444570000000000221e+01
-3.212500000000000000e+01
-2.723310000000000031e+01
-1.804870000000000019e+01
-4.583510000000000417e+00
1.023470000000000013e+01
2.230039999999999978e+01
2.929980000000000118e+01
3.147319999999999851e+01
3.027840000000000131e+01
2.716929999999999978e+01
2.318349999999999866e+01
1.893619999999999948e+01
1.474440000000000062e+01
1.075300000000000011e+01
7.006619999999999848e+00
3.492080000000000073e+00
1.818579999999999919e-01
-2.952519999999999811e+00
-5.952119999999999855e+00
-8.858169999999999433e+00
-1.167779999999999951e+01
-1.437579999999999991e+01
-1.690180000000000149e+01
-1.921969999999999956e+01
-2.131380000000000052e+01
-2.318070000000000164e+01
-2.481599999999999895e+01
-2.621620000000000061e+01
-2.739639999999999986e+01
-2.838569999999999993e+01
-2.920789999999999864e+01
-2.988060000000000116e+01
-3.042559999999999931e+01
-3.088400000000000034e+01
-3.136899999999999977e+01
-3.207359999999999900e+01
-3.309629999999999939e+01
-3.430129999999999768e+01
-3.547650000000000148e+01
-3.652620000000000289e+01
-3.745750000000000313e+01
-3.829229999999999734e+01
-3.903880000000000194e+01
-3.970499999999999829e+01
-4.030149999999999721e+01
-4.083709999999999951e+01
-4.131989999999999696e+01
-4.175240000000000151e+01
-4.213680000000000092e+01
-4.248700000000000188e+01
-4.281300000000000239e+01
-4.310940000000000083e+01
-4.337579999999999814e+01
-4.362270000000000181e+01
-4.386229999999999762e+01
-4.410569999999999879e+01
-4.435510000000000019e+01
-4.459810000000000230e+01
-4.482439999999999714e+01
-4.503529999999999944e+01
-4.523680000000000234e+01
-4.543229999999999791e+01
-4.562080000000000268e+01
-4.580239999999999867e+01
-4.598190000000000310e+01
-4.616310000000000002e+01
-4.634190000000000254e+01
-4.651089999999999947e+01
-4.667199999999999704e+01
-4.683469999999999800e+01
-4.700059999999999860e+01
-4.716550000000000153e+01
-4.732240000000000180e+01
-4.746459999999999724e+01
-4.759459999999999980e+01
-4.772050000000000125e+01
-4.784749999999999659e+01
-4.797469999999999857e+01
-4.810130000000000194e+01
-4.822809999999999775e+01
-4.835309999999999775e+01
-4.847579999999999956e+01
-4.859539999999999793e+01
-4.868299999999999983e+01
-4.862680000000000291e+01
-4.824360000000000070e+01
-4.745340000000000202e+01
-4.640570000000000306e+01
-4.531900000000000261e+01
-4.430140000000000100e+01
-4.336500000000000199e+01
-4.249459999999999837e+01
-4.167750000000000199e+01
-4.090489999999999782e+01
-4.016579999999999728e+01
-3.944729999999999848e+01
-3.873700000000000188e+01
-3.802550000000000097e+01
-3.730519999999999925e+01
-3.656029999999999802e+01
-3.577600000000000335e+01
-3.492479999999999762e+01
-3.385549999999999926e+01
-3.203229999999999933e+01
-2.819440000000000168e+01
-2.059829999999999828e+01
-8.584220000000000184e+00
5.769230000000000302e+00
1.851160000000000139e+01
2.674470000000000169e+01
3.010239999999999938e+01
2.980499999999999972e+01
2.730430000000000135e+01
2.370289999999999964e+01
1.968290000000000006e+01
1.561619999999999919e+01
1.170410000000000039e+01
8.036250000000000782e+00
4.606180000000000163e+00
1.357760000000000078e+00
-1.761039999999999939e+00
-4.772100000000000009e+00
-7.663109999999999644e+00
-1.040179999999999971e+01
-1.296720000000000006e+01
-1.536529999999999951e+01
-1.760859999999999914e+01
-1.969470000000000098e+01
-2.159519999999999840e+01
-2.326399999999999935e+01
-2.468619999999999948e+01
-2.589560000000000173e+01
-2.694000000000000128e+01
-2.787089999999999890e+01
-2.879749999999999943e+01
-2.990200000000000102e+01
-3.127540000000000120e+01
-3.277389999999999759e+01
-3.418599999999999994e+01
-3.543030000000000257e+01
-3.651599999999999824e+01
-3.746029999999999660e+01
-3.828439999999999799e+01
-3.900780000000000314e+01
-3.964379999999999882e+01
-4.020830000000000126e+01
-4.071070000000000277e+01
-4.115149999999999864e+01
-4.153810000000000002e+01
-4.188689999999999714e+01
-4.221569999999999823e+01
-4.253549999999999898e+01
-4.284559999999999746e+01
-4.313700000000000045e+01
-4.340540000000000020e+01
-4.365709999999999980e+01
-4.390050000000000097e+01
-4.414009999999999678e+01
-4.437879999999999825e+01
-4.461670000000000158e+01
-4.484799999999999898e+01
-4.506609999999999872e+01
-4.526820000000000022e+01
-4.545799999999999841e+01
-4.564200000000000301e+01
-4.582309999999999661e+01
-4.600209999999999866e+01
-4.618189999999999884e+01
-4.636189999999999856e+01
-4.653179999999999694e+01
-4.668139999999999645e+01
-4.681719999999999970e+01
-4.695909999999999940e+01
-4.711679999999999779e+01
-4.727949999999999875e+01
-4.743719999999999715e+01
-4.759440000000000026e+01
-4.775549999999999784e+01
-4.791470000000000340e+01
-4.806250000000000000e+01
-4.819729999999999848e+01
-4.832920000000000016e+01
-4.846189999999999998e+01
-4.856340000000000146e+01
-4.852210000000000178e+01
-4.815250000000000341e+01
-4.736719999999999686e+01
-4.630969999999999942e+01
-4.519850000000000279e+01
-4.415100000000000335e+01
-4.319239999999999924e+01
-4.230930000000000035e+01
-4.147840000000000060e+01
-4.068110000000000070e+01
-3.990270000000000294e+01
-3.913830000000000098e+01
-3.839379999999999882e+01
-3.766899999999999693e+01
-3.694469999999999743e+01
-3.619080000000000297e+01
-3.537680000000000291e+01
-3.444219999999999970e+01
-3.313320000000000221e+01
-3.065690000000000026e+01
-2.548880000000000123e+01
-1.617780000000000129e+01
-3.123260000000000147e+00
1.072029999999999994e+01
2.169750000000000156e+01
2.795380000000000109e+01
2.987440000000000140e+01
2.884069999999999823e+01
2.614789999999999992e+01
2.265500000000000114e+01
1.885399999999999920e+01
1.503359999999999985e+01
1.135890000000000022e+01
7.885650000000000048e+00
4.605260000000000353e+00
1.496199999999999974e+00
-1.471289999999999987e+00
-4.339599999999999902e+00
-7.131170000000000009e+00
-9.817500000000000782e+00
-1.234789999999999921e+01
-1.469539999999999935e+01
-1.685360000000000014e+01
-1.881800000000000139e+01
-2.058970000000000056e+01
-2.217909999999999826e+01
-2.358960000000000079e+01
-2.482090000000000174e+01
-2.589880000000000138e+01
-2.688489999999999824e+01
-2.788739999999999952e+01
-2.905509999999999948e+01
-3.045720000000000027e+01
-3.197240000000000038e+01
-3.340709999999999980e+01
-3.467060000000000031e+01
-3.577689999999999770e+01
-3.675970000000000226e+01
-3.763850000000000051e+01
-3.842390000000000327e+01
-3.912219999999999942e+01
-3.974490000000000123e+01
-4.031170000000000186e+01
-4.083760000000000190e+01
-4.132789999999999964e+01
-4.178450000000000131e+01
-4.220920000000000272e+01
-4.260399999999999920e+01
-4.296479999999999677e+01
-4.328640000000000043e+01
-4.357690000000000197e+01
-4.385390000000000299e+01
-4.413060000000000116e+01
-4.440319999999999823e+01
-4.465290000000000248e+01
-4.487199999999999989e+01
-4.507390000000000185e+01
-4.526979999999999649e+01
-4.545759999999999934e+01
-4.563609999999999900e+01
-4.581139999999999901e+01
-4.598769999999999669e+01
-4.616779999999999973e+01
-4.635280000000000200e+01
-4.653810000000000002e+01
-4.671479999999999677e+01
-4.687400000000000233e+01
-4.701400000000000290e+01
-4.714779999999999660e+01
-4.728439999999999799e+01
-4.742110000000000269e+01
-4.756069999999999709e+01
-4.770649999999999835e+01
-4.785260000000000247e+01
-4.799190000000000111e+01
-4.811710000000000065e+01
-4.822820000000000107e+01
-4.834120000000000061e+01
-4.846079999999999899e+01
-4.855369999999999919e+01
-4.851539999999999964e+01
-4.817260000000000275e+01
-4.743690000000000140e+01
-4.643019999999999925e+01
-4.535979999999999990e+01
-4.435029999999999717e+01
-4.342799999999999727e+01
-4.258409999999999940e+01
-4.180080000000000240e+01
-4.105270000000000152e+01
-4.032450000000000045e+01
-3.961399999999999721e+01
-3.892219999999999658e+01
-3.824940000000000140e+01
-3.759170000000000300e+01
-3.693999999999999773e+01
-3.628430000000000177e+01
-3.560819999999999652e+01
-3.488060000000000116e+01
-3.402429999999999666e+01
-3.278220000000000312e+01
-3.039329999999999998e+01
-2.538380000000000081e+01
-1.633220000000000027e+01
-3.601799999999999891e+00
9.972500000000000142e+00
2.086530000000000129e+01
2.724289999999999878e+01
2.937300000000000111e+01
2.848260000000000147e+01
2.580819999999999936e+01
2.227250000000000085e+01
1.845639999999999858e+01
1.468110000000000070e+01
1.110999999999999943e+01
7.797430000000000305e+00
4.724269999999999747e+00
1.848410000000000108e+00
-8.699869999999999548e-01
-3.460890000000000022e+00
-5.934260000000000090e+00
-8.287300000000000111e+00
-1.053079999999999927e+01
-1.269130000000000003e+01
-1.477289999999999992e+01
-1.673389999999999844e+01
-1.853109999999999857e+01
-2.015980000000000061e+01
-2.163589999999999947e+01
-2.298170000000000002e+01
-2.428079999999999927e+01
-2.570090000000000074e+01
-2.734169999999999945e+01
-2.909469999999999956e+01
-3.076980000000000004e+01
-3.226729999999999876e+01
-3.358440000000000225e+01
-3.475139999999999674e+01
-3.579240000000000066e+01
-3.671849999999999881e+01
-3.753529999999999944e+01
-3.825200000000000244e+01
-3.889150000000000063e+01
-3.948440000000000083e+01
-4.004310000000000258e+01
-4.055530000000000257e+01
-4.101339999999999719e+01
-4.143260000000000076e+01
-4.182829999999999870e+01
-4.220239999999999725e+01
-4.255689999999999884e+01
-4.289800000000000324e+01
-4.322560000000000002e+01
-4.353499999999999659e+01
-4.382180000000000319e+01
-4.408030000000000115e+01
-4.431400000000000006e+01
-4.453670000000000329e+01
-4.475580000000000069e+01
-4.496880000000000166e+01
-4.517139999999999844e+01
-4.536849999999999739e+01
-4.556929999999999836e+01
-4.577570000000000050e+01
-4.598460000000000036e+01
-4.618889999999999674e+01
-4.638130000000000308e+01
-4.656089999999999662e+01
-4.673199999999999932e+01
-4.689840000000000231e+01
-4.706170000000000186e+01
-4.722460000000000235e+01
-4.738819999999999766e+01
-4.754780000000000229e+01
-4.769939999999999714e+01
-4.784879999999999711e+01
-4.800439999999999685e+01
-4.816290000000000049e+01
-4.830409999999999826e+01
-4.838269999999999982e+01
-4.830449999999999733e+01
-4.792199999999999704e+01
-4.716239999999999810e+01
-4.615500000000000114e+01
-4.510649999999999693e+01
-4.413110000000000355e+01
-4.325260000000000105e+01
-4.245680000000000121e+01
-4.171679999999999922e+01
-4.101409999999999911e+01
-4.034609999999999985e+01
-3.970870000000000033e+01
-3.908500000000000085e+01
-3.846309999999999718e+01
-3.784899999999999665e+01
-3.725289999999999679e+01
-3.667249999999999943e+01
-3.609389999999999787e+01
-3.550379999999999825e+01
-3.488680000000000092e+01
-3.421130000000000138e+01
-3.341409999999999769e+01
-3.232900000000000063e+01
-3.047710000000000008e+01
-2.675110000000000099e+01
-1.960549999999999926e+01
-8.468180000000000263e+00
4.782079999999999664e+00
1.661009999999999920e+01
2.439849999999999852e+01
2.778099999999999881e+01
2.785940000000000083e+01
2.594089999999999918e+01
2.294330000000000069e+01
1.940960000000000107e+01
1.569139999999999979e+01
1.201650000000000063e+01
8.498839999999999506e+00
5.194139999999999979e+00
2.130009999999999959e+00
-7.015709999999999447e-01
-3.336460000000000203e+00
-5.823590000000000266e+00
-8.203089999999999549e+00
-1.048070000000000057e+01
-1.263560000000000016e+01
-1.465119999999999933e+01
-1.652759999999999962e+01
-1.827230000000000132e+01
-1.989280000000000115e+01
-2.145599999999999952e+01
-2.312480000000000047e+01
-2.499709999999999965e+01
-2.695319999999999894e+01
-2.878869999999999862e+01
-3.039989999999999881e+01
-3.179400000000000048e+01
-3.301259999999999906e+01
-3.408740000000000236e+01
-3.504520000000000124e+01
-3.591530000000000200e+01
-3.672449999999999903e+01
-3.748040000000000305e+01
-3.817150000000000176e+01
-3.879610000000000269e+01
-3.936630000000000251e+01
-3.988649999999999807e+01
-4.035470000000000113e+01
-4.077470000000000283e+01
-4.116100000000000136e+01
-4.153410000000000224e+01
-4.190599999999999881e+01
-4.227609999999999957e+01
-4.263020000000000209e+01
-4.294259999999999877e+01
-4.320230000000000103e+01
-4.342900000000000205e+01
-4.365010000000000190e+01
-4.387259999999999849e+01
-4.409020000000000294e+01
-4.430250000000000199e+01
-4.451370000000000005e+01
-4.472299999999999898e+01
-4.492530000000000001e+01
-4.511710000000000065e+01
-4.530019999999999669e+01
-4.547840000000000060e+01
-4.565120000000000289e+01
-4.582240000000000180e+01
-4.600200000000000244e+01
-4.619129999999999825e+01
-4.638380000000000081e+01
-4.657399999999999807e+01
-4.675560000000000116e+01
-4.692519999999999669e+01
-4.708290000000000219e+01
-4.723190000000000310e+01
-4.737870000000000203e+01
-4.751440000000000197e+01
-4.759680000000000177e+01
-4.753170000000000073e+01
-4.716940000000000310e+01
-4.642949999999999733e+01
-4.542649999999999721e+01
-4.435649999999999693e+01
-4.334360000000000213e+01
-4.242499999999999716e+01
-4.158979999999999677e+01
-4.081730000000000302e+01
-4.009490000000000265e+01
-3.941140000000000043e+01
-3.875070000000000192e+01
-3.809669999999999845e+01
-3.743990000000000151e+01
-3.677750000000000341e+01
-3.611050000000000182e+01
-3.543780000000000285e+01
-3.474699999999999989e+01
-3.402009999999999934e+01
-3.324689999999999657e+01
-3.240090000000000003e+01
-3.134400000000000119e+01
-2.961730000000000018e+01
-2.615630000000000166e+01
-1.947269999999999968e+01
-8.956519999999999371e+00
3.723500000000000032e+00
1.528190000000000026e+01
2.316049999999999898e+01
2.684090000000000131e+01
2.723219999999999885e+01
2.553859999999999886e+01
2.270629999999999882e+01
1.937389999999999901e+01
1.593469999999999942e+01
1.259379999999999988e+01
9.422890000000000654e+00
6.404869999999999841e+00
3.507600000000000051e+00
7.327599999999999669e-01
-1.910619999999999985e+00
-4.424419999999999575e+00
-6.809110000000000440e+00
-9.063090000000000757e+00
-1.118490000000000073e+01
-1.317040000000000077e+01
-1.502169999999999916e+01
-1.675290000000000035e+01
-1.837460000000000093e+01
-1.990289999999999893e+01
-2.142089999999999961e+01
-2.308770000000000167e+01
-2.497820000000000107e+01
-2.695759999999999934e+01
-2.882280000000000086e+01
-3.046959999999999980e+01
-3.189160000000000039e+01
-3.311630000000000251e+01
-3.417150000000000176e+01
-3.509040000000000248e+01
-3.591279999999999717e+01
-3.666680000000000206e+01
-3.735849999999999937e+01
-3.798599999999999710e+01
-3.855780000000000030e+01
-3.908550000000000324e+01
-3.957500000000000284e+01
-4.003410000000000224e+01
-4.047039999999999793e+01
-4.088409999999999656e+01
-4.127530000000000143e+01
-4.164350000000000307e+01
-4.198729999999999762e+01
-4.231280000000000285e+01
-4.263300000000000267e+01
-4.294769999999999754e+01
-4.324260000000000304e+01
-4.351279999999999859e+01
-4.376769999999999783e+01
-4.401859999999999928e+01
-4.426899999999999835e+01
-4.451619999999999777e+01
-4.475379999999999825e+01
-4.497560000000000002e+01
-4.517880000000000251e+01
-4.536650000000000205e+01
-4.554820000000000135e+01
-4.572990000000000066e+01
-4.591140000000000043e+01
-4.609859999999999758e+01
-4.630239999999999867e+01
-4.652049999999999841e+01
-4.673230000000000217e+01
-4.692560000000000286e+01
-4.710949999999999704e+01
-4.728439999999999799e+01
-4.743650000000000233e+01
-4.756640000000000157e+01
-4.768849999999999767e+01
-4.778990000000000293e+01
-4.776890000000000214e+01
-4.744380000000000308e+01
-4.672420000000000329e+01
-4.574750000000000227e+01
-4.472650000000000148e+01
-4.376749999999999829e+01
-4.288669999999999760e+01
-4.208129999999999882e+01
-4.134389999999999787e+01
-4.066120000000000090e+01
-4.001809999999999690e+01
-3.939600000000000080e+01
-3.878459999999999752e+01
-3.818560000000000088e+01
-3.759290000000000020e+01
-3.699150000000000205e+01
-3.637469999999999715e+01
-3.574289999999999878e+01
-3.509559999999999746e+01
-3.441969999999999885e+01
-3.368189999999999884e+01
-3.283809999999999718e+01
-3.175669999999999860e+01
-2.996219999999999928e+01
-2.636159999999999926e+01
-1.952830000000000155e+01
-8.977270000000000749e+00
3.608610000000000095e+00
1.505189999999999984e+01
2.288680000000000092e+01
2.660879999999999868e+01
2.708269999999999911e+01
2.546270000000000167e+01
2.267429999999999879e+01
1.935259999999999891e+01
1.587790000000000035e+01
1.242660000000000053e+01
9.063330000000000553e+00
5.816889999999999894e+00
2.712959999999999816e+00
-2.157419999999999893e-01
-2.944859999999999811e+00
-5.486790000000000056e+00
-7.876870000000000260e+00
-1.013589999999999947e+01
-1.226430000000000042e+01
-1.425200000000000067e+01
-1.607819999999999894e+01
-1.772879999999999967e+01
-1.923010000000000019e+01
-2.068870000000000076e+01
-2.227909999999999968e+01
-2.408389999999999986e+01
-2.597850000000000037e+01
-2.777459999999999951e+01
-2.937500000000000000e+01
-3.076670000000000016e+01
-3.197129999999999939e+01
-3.302980000000000160e+01
-3.398799999999999955e+01
-3.487630000000000052e+01
-3.570190000000000197e+01
-3.645839999999999748e+01
-3.714569999999999794e+01
-3.777420000000000044e+01
-3.835759999999999792e+01
-3.889970000000000283e+01
-3.938889999999999958e+01
-3.982520000000000238e+01
-4.023049999999999926e+01
-4.062030000000000030e+01
-4.099600000000000222e+01
-4.135880000000000223e+01
-4.171309999999999718e+01
-4.206099999999999994e+01
-4.239509999999999934e+01
-4.270239999999999725e+01
-4.298389999999999844e+01
-4.325990000000000180e+01
-4.353659999999999997e+01
-4.379699999999999704e+01
-4.403099999999999881e+01
-4.424360000000000070e+01
-4.444270000000000209e+01
-4.463900000000000290e+01
-4.483979999999999677e+01
-4.504030000000000200e+01
-4.523689999999999856e+01
-4.543130000000000024e+01
-4.561580000000000013e+01
-4.578359999999999985e+01
-4.594680000000000319e+01
-4.612270000000000181e+01
-4.631360000000000099e+01
-4.650880000000000081e+01
-4.670069999999999766e+01
-4.688530000000000086e+01
-4.705799999999999983e+01
-4.721759999999999735e+01
-4.737019999999999698e+01
-4.751930000000000121e+01
-4.765919999999999845e+01
-4.778849999999999909e+01
-4.791720000000000113e+01
-4.805120000000000147e+01
-4.818540000000000134e+01
-4.831790000000000163e+01
-4.845270000000000010e+01
-4.858789999999999765e+01
-4.871560000000000201e+01
-4.883200000000000074e+01
-4.894089999999999918e+01
-4.905010000000000048e+01
-4.916080000000000183e+01
-4.926619999999999777e+01
-4.936310000000000286e+01
-4.945450000000000301e+01
-4.954549999999999699e+01
-4.964399999999999835e+01
-4.975719999999999743e+01
-4.988629999999999853e+01
-5.002510000000000190e+01
-5.016020000000000323e+01
-5.028289999999999793e+01
-5.039759999999999707e+01
-5.051230000000000331e+01
-5.062830000000000297e+01
-5.074130000000000251e+01
-5.084799999999999898e+01
-5.094800000000000040e+01
-5.104330000000000211e+01
-5.113850000000000051e+01
-5.123700000000000188e+01
-5.133700000000000330e+01
-5.143240000000000123e+01
-5.151919999999999789e+01
-5.159949999999999903e+01
-5.167880000000000251e+01
-5.176409999999999911e+01
-5.186180000000000234e+01
-5.196880000000000166e+01
-5.207410000000000139e+01
-5.217450000000000188e+01
-5.227510000000000190e+01
-5.237950000000000017e+01
-5.248649999999999949e+01
-5.259199999999999875e+01
-5.269019999999999726e+01
-5.278379999999999939e+01
-5.288360000000000127e+01
-5.299069999999999681e+01
-5.309519999999999840e+01
-5.319140000000000157e+01
-5.328029999999999688e+01
-5.336520000000000152e+01
-5.345210000000000150e+01
-5.354339999999999833e+01
-5.363490000000000180e+01
-5.372290000000000276e+01
-5.380799999999999983e+01
-5.389509999999999934e+01
-5.398239999999999839e+01
-5.405870000000000175e+01
-5.412480000000000047e+01
-5.419339999999999691e+01
-5.427000000000000313e+01
-5.435320000000000107e+01
-5.444429999999999836e+01
-5.454129999999999967e+01
-5.463539999999999708e+01
-5.471979999999999933e+01
-5.479529999999999745e+01
-5.486860000000000070e+01
-5.494590000000000174e+01
-5.502870000000000061e+01
-5.510990000000000322e+01
-5.517750000000000199e+01
-5.523319999999999652e+01
-5.529240000000000066e+01
-5.536059999999999803e+01
-5.543410000000000082e+01
-5.550990000000000180e+01
-5.558279999999999887e+01
-5.565050000000000097e+01
-5.571869999999999834e+01
-5.579410000000000025e+01
-5.587510000000000332e+01
-5.595530000000000115e+01
-5.602909999999999968e+01
-5.608820000000000050e+01
-5.613400000000000034e+01
-5.618540000000000134e+01
-5.625010000000000332e+01
-5.631830000000000069e+01
-5.638470000000000226e+01
-5.645069999999999766e+01
-5.651539999999999964e+01
-5.657930000000000348e+01
-5.664719999999999800e+01
-5.671659999999999968e+01
-5.677810000000000201e+01
-5.682900000000000063e+01
-5.687590000000000146e+01
-5.692960000000000065e+01
-5.699510000000000076e+01
-5.706609999999999872e+01
-5.713490000000000180e+01
-5.719700000000000273e+01
-5.725010000000000332e+01
-5.729820000000000135e+01
