# Supplementary material for: Scanless two-photon voltage imaging
Source: Nat Commun. 2024 Jun 14;15:5095. doi: 10.1038/s41467-024-49192-2 (PMC11178882; doi:10.1038/s41467-024-49192-2)
Supplement: Supplementary file 4 — Source Data [file 41467_2024_49192_MOESM4_ESM.zip › upd_source_data_files/figure_3/figure_3a_iii_lateral_cross_section_source_data.txt]

0.000000000000000000e+00 0.000000000000000000e+00
1.625000000000000056e-01 8.346411597960247050e-03
3.250000000000000111e-01 5.907084016843747176e-02
4.874999999999999889e-01 1.093979262718842022e-01
6.500000000000000222e-01 4.481756653266513041e-02
8.125000000000000000e-01 6.841837720008936419e-02
9.749999999999999778e-01 8.774387171387781903e-02
1.137499999999999956e+00 1.107231410920924281e-01
1.300000000000000044e+00 4.972552292710426258e-02
1.462499999999999911e+00 3.367421913326058142e-02
1.625000000000000000e+00 4.078642731407564753e-02
1.787500000000000089e+00 5.007846958776242946e-02
1.949999999999999956e+00 4.511279864503981579e-02
2.112499999999999822e+00 7.628309429891241833e-02
2.274999999999999911e+00 6.412530272390445929e-02
2.437500000000000000e+00 3.800503004486179004e-02
2.600000000000000089e+00 5.782775759001788918e-02
2.762500000000000178e+00 8.159283274101909733e-02
2.924999999999999822e+00 8.137751308011248810e-03
3.087499999999999911e+00 2.156304315494332602e-02
3.250000000000000000e+00 6.245380061399379013e-02
3.412500000000000089e+00 9.823016117897480359e-02
3.575000000000000178e+00 7.319536596573078535e-02
3.737499999999999822e+00 5.516844878832734278e-02
3.899999999999999911e+00 7.669153571753600795e-02
4.062500000000000000e+00 8.636094234538579939e-02
4.224999999999999645e+00 1.117442446386512495e-01
4.387500000000000178e+00 7.424976636706887012e-02
4.549999999999999822e+00 1.126632378305542498e-01
4.712500000000000355e+00 6.981240552017446699e-02
4.875000000000000000e+00 9.627674569860121545e-02
5.037499999999999645e+00 9.298257686578895176e-02
5.200000000000000178e+00 1.217155427498317621e-01
5.362499999999999822e+00 1.048806529735198390e-01
5.525000000000000355e+00 1.198819959466628088e-01
5.687500000000000000e+00 8.682487852197449951e-02
5.849999999999999645e+00 1.087386485472579406e-01
6.012500000000000178e+00 3.805608522218986017e-02
6.174999999999999822e+00 7.508218773654617983e-02
6.337500000000000355e+00 9.704257335852033151e-02
6.500000000000000000e+00 5.405411404838679490e-02
6.662499999999999645e+00 8.417000930092131961e-02
6.825000000000000178e+00 7.625201723445183821e-02
6.987499999999999822e+00 1.258354735811653136e-01
7.150000000000000355e+00 1.089806056919861987e-01
7.312500000000000000e+00 1.289320810756213465e-01
7.474999999999999645e+00 8.850525979315988778e-02
7.637500000000000178e+00 8.521553054098499058e-02
7.799999999999999822e+00 1.687351412785547677e-01
7.962500000000000355e+00 1.345370516301027108e-01
8.125000000000000000e+00 7.575700399340255797e-02
8.287499999999999645e+00 2.099943839304938553e-01
8.449999999999999289e+00 1.534563245155862454e-01
8.612500000000000711e+00 1.843558057505886860e-01
8.775000000000000355e+00 2.560505934609415002e-01
8.937500000000000000e+00 1.364505108847416381e-01
9.099999999999999645e+00 1.855234154581756889e-01
9.262499999999999289e+00 3.486424872306559952e-01
9.425000000000000711e+00 2.493734641825732512e-01
9.587500000000000355e+00 3.217874639561544847e-01
9.750000000000000000e+00 3.662543036184801037e-01
9.912499999999999645e+00 3.661743911670101714e-01
1.007499999999999929e+01 3.438677182553335765e-01
1.023750000000000071e+01 4.298157796014587251e-01
1.040000000000000036e+01 4.646576084423063024e-01
1.056250000000000000e+01 5.166406581234335160e-01
1.072499999999999964e+01 6.062757911887641793e-01
1.088749999999999929e+01 6.793135520418737139e-01
1.105000000000000071e+01 7.109255859691491208e-01
1.121250000000000036e+01 9.121562377217847795e-01
1.137500000000000000e+01 7.942143385135840283e-01
1.153749999999999964e+01 7.083905854253002010e-01
1.169999999999999929e+01 6.482009709362848149e-01
1.186250000000000071e+01 5.820689777643600626e-01
1.202500000000000036e+01 5.633628047494632085e-01
1.218750000000000000e+01 5.427431724799274271e-01
1.234999999999999964e+01 4.207124195048534410e-01
1.251249999999999929e+01 3.349264028519862713e-01
1.267500000000000071e+01 2.483656793779258909e-01
1.283750000000000036e+01 2.709032104827376330e-01
1.300000000000000000e+01 3.232747234696209948e-01
1.316249999999999964e+01 2.574845780067612777e-01
1.332499999999999929e+01 2.317572082141117762e-01
1.348750000000000071e+01 2.672627543602229538e-01
1.365000000000000036e+01 1.792414088565192354e-01
1.381250000000000000e+01 2.230489707942186484e-01
1.397499999999999964e+01 2.167847225151110224e-01
1.413749999999999929e+01 2.010619476884212831e-01
1.430000000000000071e+01 1.645264188344768841e-01
1.446250000000000036e+01 1.834390323490040497e-01
1.462500000000000000e+01 2.116880839435903716e-01
1.478749999999999964e+01 2.808856075455109513e-01
1.494999999999999929e+01 1.404261553453660105e-01
1.511250000000000071e+01 2.474600049279343239e-01
1.527500000000000036e+01 2.191155023496479393e-01
1.543750000000000000e+01 2.896826365781487445e-01
1.559999999999999964e+01 2.112729831540110514e-01
1.576249999999999929e+01 1.308721778140834735e-01
1.592500000000000071e+01 2.206227399759816410e-01
1.608749999999999858e+01 1.465594359956755854e-01
1.625000000000000000e+01 1.363284224172183201e-01
1.641250000000000142e+01 1.890595414357158777e-01
1.657499999999999929e+01 2.897891865134415990e-01
1.673750000000000071e+01 2.001584930287484132e-01
1.689999999999999858e+01 2.370158914788907112e-01
1.706250000000000000e+01 2.199501435094439183e-01
1.722500000000000142e+01 1.870839280521561232e-01
1.738749999999999929e+01 2.509916913248371739e-01
1.755000000000000071e+01 3.220738169072547841e-01
1.771249999999999858e+01 3.405380327774236715e-01
1.787500000000000000e+01 3.331838674518803889e-01
1.803750000000000142e+01 3.603296832581192044e-01
1.819999999999999929e+01 2.604169210176403571e-01
1.836250000000000071e+01 2.951322218103275552e-01
1.852499999999999858e+01 3.274190719944594097e-01
1.868750000000000000e+01 3.033654241020392051e-01
1.885000000000000142e+01 3.533639812383320145e-01
1.901249999999999929e+01 3.187330324777520874e-01
1.917500000000000071e+01 3.469976226045685674e-01
1.933749999999999858e+01 3.186753179294682936e-01
1.950000000000000000e+01 3.652309802816023354e-01
1.966250000000000142e+01 4.570526068107603201e-01
1.982499999999999929e+01 4.963251371275468338e-01
1.998750000000000071e+01 4.972729875935917865e-01
2.014999999999999858e+01 6.523275611385744854e-01
2.031250000000000000e+01 7.516942549606763224e-01
2.047500000000000142e+01 7.189634467128231954e-01
2.063749999999999929e+01 9.118499066578169554e-01
2.080000000000000071e+01 1.000000000000000000e+00
2.096249999999999858e+01 9.359812472113880899e-01
2.112500000000000000e+01 6.714421755720955121e-01
2.128750000000000142e+01 5.996652556199540962e-01
2.144999999999999929e+01 6.259897490083083937e-01
2.161250000000000071e+01 4.392432290845805776e-01
2.177499999999999858e+01 3.374658429764721967e-01
2.193750000000000000e+01 3.456346713489443223e-01
2.210000000000000142e+01 2.909190597856126104e-01
2.226249999999999929e+01 2.610140446133457637e-01
2.242500000000000071e+01 2.468207053161755871e-01
2.258749999999999858e+01 2.242809544210451478e-01
2.275000000000000000e+01 1.943160049101761433e-01
2.291250000000000142e+01 1.684843049725521236e-01
2.307499999999999929e+01 1.221595008135529792e-01
2.323750000000000071e+01 1.401353628136283447e-01
2.339999999999999858e+01 1.655208848972124780e-01
2.356250000000000000e+01 1.580557300557386136e-01
2.372500000000000142e+01 1.259020672907235072e-01
2.388749999999999929e+01 2.403588956987104744e-02
2.405000000000000071e+01 1.060948782777978439e-01
2.421249999999999858e+01 1.627727844827775716e-01
2.437500000000000000e+01 1.504307503113254674e-01
2.453750000000000142e+01 1.434828066140870495e-01
2.469999999999999929e+01 1.171139174193604054e-01
2.486250000000000071e+01 3.905277107524414426e-02
2.502499999999999858e+01 2.556532509939091202e-02
2.518750000000000000e+01 7.578142168690740754e-02
2.535000000000000142e+01 1.062524833904187754e-01
2.551249999999999929e+01 1.248165898249248423e-01
2.567500000000000071e+01 6.306868253224770515e-02
2.583749999999999858e+01 5.347252898491182405e-02
2.600000000000000000e+01 1.026808407677809593e-01
2.616250000000000142e+01 7.748178107095997358e-02
2.632499999999999929e+01 6.986346069750222487e-02
2.648750000000000071e+01 7.131520356587112142e-02
2.664999999999999858e+01 1.786487248414483572e-02
2.681250000000000000e+01 8.733321050493554616e-02
2.697500000000000142e+01 1.107897348016506217e-01
2.713749999999999929e+01 1.004455119169441329e-01
2.730000000000000071e+01 9.377948159016895324e-02
2.746249999999999858e+01 5.660021354382843706e-02
2.762500000000000000e+01 4.180309127999742164e-02
2.778750000000000142e+01 4.346571422863368395e-02
2.794999999999999929e+01 9.182828590011372916e-02
2.811250000000000071e+01 1.086609558861069830e-01
2.827499999999999858e+01 1.238642997782428978e-01
2.843750000000000000e+01 1.656607316872845959e-01
2.860000000000000142e+01 9.169509848099734184e-02
2.876249999999999929e+01 3.386734089097913347e-02
2.892500000000000071e+01 3.890848470453465990e-02
2.908749999999999858e+01 1.223703808938206572e-01
2.925000000000000000e+01 8.170826183758668482e-02
2.941250000000000142e+01 1.080327552259413015e-01
2.957499999999999929e+01 8.383260117249297094e-02
2.973750000000000071e+01 3.604495519353216604e-02
2.989999999999999858e+01 5.438486280585910077e-02
3.006250000000000000e+01 7.650285354045449626e-02
