# Supplementary material for: Scanless two-photon voltage imaging
Source: Nat Commun. 2024 Jun 14;15:5095. doi: 10.1038/s41467-024-49192-2 (PMC11178882; doi:10.1038/s41467-024-49192-2)
Supplement: Supplementary file 4 — Source Data [file 41467_2024_49192_MOESM4_ESM.zip › upd_source_data_files/figure_3/figure_3b_gpc_1_khz_aps_cell_0_power_density_0-66.txt]

-2.764301524389583056e-02
-1.161241183210575886e-02
2.323354618365021038e-02
2.783964074509779896e-01
1.175154109102452826e-01
5.020148067656946683e-02
7.030405729149714553e-03
4.307010819087047498e-02
