# Supplementary material for: Scanless two-photon voltage imaging
Source: Nat Commun. 2024 Jun 14;15:5095. doi: 10.1038/s41467-024-49192-2 (PMC11178882; doi:10.1038/s41467-024-49192-2)
Supplement: Supplementary file 4 — Source Data [file 41467_2024_49192_MOESM4_ESM.zip › upd_source_data_files/figure_3/figure_3b_gpc_1_khz_aps_cell_0_power_density_0-88.txt]

6.299685191699301579e-02
5.267785964345381156e-02
1.463657216920947191e-01
3.836508812949649405e-01
1.535749644725859508e-01
1.091085814477457949e-01
6.713227593044580888e-02
1.139976200290077624e-01
