# Supplementary material for: Scanless two-photon voltage imaging
Source: Nat Commun. 2024 Jun 14;15:5095. doi: 10.1038/s41467-024-49192-2 (PMC11178882; doi:10.1038/s41467-024-49192-2)
Supplement: Supplementary file 4 — Source Data [file 41467_2024_49192_MOESM4_ESM.zip › upd_source_data_files/figure_3/figure_3b_gpc_1_khz_aps_cell_0_power_density_1-11.txt]

-3.888619163975585991e-03
8.213324492605166005e-02
7.810093599112716278e-02
1.677746249752302965e-01
1.357010011899367208e-01
7.054835977842693895e-02
3.352935323647356081e-02
-5.725502318103790206e-02
