# Supplementary material for: Scanless two-photon voltage imaging
Source: Nat Commun. 2024 Jun 14;15:5095. doi: 10.1038/s41467-024-49192-2 (PMC11178882; doi:10.1038/s41467-024-49192-2)
Supplement: Supplementary file 4 — Source Data [file 41467_2024_49192_MOESM4_ESM.zip › upd_source_data_files/figure_3/figure_3b_gpc_1_khz_aps_cell_0_power_density_1-33.txt]

-3.712459418564377500e-02
1.730764993873049051e-03
1.159825725903010640e-01
1.248086932816427214e-01
2.289386032725672371e-02
-1.814283656086866300e-02
-7.838622749993476996e-03
-6.204336542126075160e-02
