# Supplementary material for: Scanless two-photon voltage imaging
Source: Nat Commun. 2024 Jun 14;15:5095. doi: 10.1038/s41467-024-49192-2 (PMC11178882; doi:10.1038/s41467-024-49192-2)
Supplement: Supplementary file 4 — Source Data [file 41467_2024_49192_MOESM4_ESM.zip › upd_source_data_files/figure_3/figure_3b_gpc_1_khz_aps_cell_0_power_density_1-55.txt]

-8.783881360578335573e-02
-1.324817900523378965e-02
9.573753111211619204e-02
1.583822678393297101e-01
5.765545338223271310e-02
-1.500406852412249775e-02
1.522369767633020669e-02
-4.930385741711257319e-02
