# Supplementary material for: Scanless two-photon voltage imaging
Source: Nat Commun. 2024 Jun 14;15:5095. doi: 10.1038/s41467-024-49192-2 (PMC11178882; doi:10.1038/s41467-024-49192-2)
Supplement: Supplementary file 4 — Source Data [file 41467_2024_49192_MOESM4_ESM.zip › upd_source_data_files/figure_3/figure_3b_gpc_1_khz_aps_cell_1_power_density_0-66.txt]

1.231982593874060561e-02
5.579087236952948170e-02
1.094784060236512480e-01
3.813358059261798827e-01
1.846591619408029517e-01
1.437255679739521119e-01
7.991245179827966005e-02
8.649532080387734023e-02
