# Supplementary material for: Scanless two-photon voltage imaging
Source: Nat Commun. 2024 Jun 14;15:5095. doi: 10.1038/s41467-024-49192-2 (PMC11178882; doi:10.1038/s41467-024-49192-2)
Supplement: Supplementary file 4 — Source Data [file 41467_2024_49192_MOESM4_ESM.zip › upd_source_data_files/figure_3/figure_3b_gpc_1_khz_aps_cell_1_power_density_0-88.txt]

-2.197616039988068218e-02
4.577617880280868135e-03
5.374035399299986748e-02
1.537952988423050005e-01
8.559369827820854926e-02
2.954347221016248581e-02
3.446630044028806128e-02
1.265016705991953844e-02
