# Supplementary material for: Scanless two-photon voltage imaging
Source: Nat Commun. 2024 Jun 14;15:5095. doi: 10.1038/s41467-024-49192-2 (PMC11178882; doi:10.1038/s41467-024-49192-2)
Supplement: Supplementary file 4 — Source Data [file 41467_2024_49192_MOESM4_ESM.zip › upd_source_data_files/figure_3/figure_3b_gpc_1_khz_aps_cell_1_power_density_1-11.txt]

4.869988524551792375e-02
7.302220265200558280e-02
2.059132576024057248e-01
3.596976749674760110e-01
1.653263623247658853e-01
1.293348333961586993e-01
4.442620986981470760e-02
9.223874005946777754e-02
