# Supplementary material for: Scanless two-photon voltage imaging
Source: Nat Commun. 2024 Jun 14;15:5095. doi: 10.1038/s41467-024-49192-2 (PMC11178882; doi:10.1038/s41467-024-49192-2)
Supplement: Supplementary file 4 — Source Data [file 41467_2024_49192_MOESM4_ESM.zip › upd_source_data_files/figure_3/figure_3b_gpc_1_khz_aps_cell_1_power_density_1-33.txt]

-3.022855414714405164e-02
-3.099531653393374636e-02
2.136873393064716298e-01
3.001997459705916249e-01
1.134930241229877013e-01
7.536013682268624669e-02
2.109757577628250738e-02
4.926494025217983963e-03
