# Supplementary material for: Scanless two-photon voltage imaging
Source: Nat Commun. 2024 Jun 14;15:5095. doi: 10.1038/s41467-024-49192-2 (PMC11178882; doi:10.1038/s41467-024-49192-2)
Supplement: Supplementary file 4 — Source Data [file 41467_2024_49192_MOESM4_ESM.zip › upd_source_data_files/figure_3/figure_3b_gpc_1_khz_aps_cell_1_power_density_1-55.txt]

1.261922600816758888e-02
9.368999339985292774e-02
2.556167553417300065e-01
4.176226258832796412e-01
2.276417184840578700e-01
1.364812725547655536e-01
9.836926543552727831e-02
1.062553817290401437e-01
