# Supplementary material for: Scanless two-photon voltage imaging
Source: Nat Commun. 2024 Jun 14;15:5095. doi: 10.1038/s41467-024-49192-2 (PMC11178882; doi:10.1038/s41467-024-49192-2)
Supplement: Supplementary file 4 — Source Data [file 41467_2024_49192_MOESM4_ESM.zip › upd_source_data_files/figure_3/figure_3b_gpc_1_khz_aps_cell_2_power_density_0-66.txt]

-3.147208506224010577e-02
1.042915190328314902e-02
1.403738587958801021e-01
3.531702557036985879e-01
2.265277064357182346e-01
1.339995385094752134e-01
8.660462568880220036e-02
1.080574658089866052e-01
