# Supplementary material for: Scanless two-photon voltage imaging
Source: Nat Commun. 2024 Jun 14;15:5095. doi: 10.1038/s41467-024-49192-2 (PMC11178882; doi:10.1038/s41467-024-49192-2)
Supplement: Supplementary file 4 — Source Data [file 41467_2024_49192_MOESM4_ESM.zip › upd_source_data_files/figure_3/figure_3b_gpc_1_khz_aps_cell_2_power_density_0-88.txt]

6.447688094678177828e-02
5.293485554529582526e-02
2.119878472254790036e-01
3.479949606445675858e-01
1.765419568813625106e-01
6.596981322895741073e-02
9.865393484791343259e-02
1.078200095987740803e-01
