# Supplementary material for: Scanless two-photon voltage imaging
Source: Nat Commun. 2024 Jun 14;15:5095. doi: 10.1038/s41467-024-49192-2 (PMC11178882; doi:10.1038/s41467-024-49192-2)
Supplement: Supplementary file 4 — Source Data [file 41467_2024_49192_MOESM4_ESM.zip › upd_source_data_files/figure_3/figure_3b_gpc_1_khz_aps_cell_2_power_density_1-11.txt]

4.877350021720288503e-02
3.691951169518251780e-02
2.004149430816625777e-01
3.495720573409529242e-01
1.881860664020914287e-01
1.302834034565358012e-01
1.444550326067262358e-01
8.057595404971390485e-02
