# Supplementary material for: Scanless two-photon voltage imaging
Source: Nat Commun. 2024 Jun 14;15:5095. doi: 10.1038/s41467-024-49192-2 (PMC11178882; doi:10.1038/s41467-024-49192-2)
Supplement: Supplementary file 4 — Source Data [file 41467_2024_49192_MOESM4_ESM.zip › upd_source_data_files/figure_3/figure_3b_gpc_1_khz_aps_cell_2_power_density_1-33.txt]

2.030087993151354769e-02
-3.859976403209376683e-03
8.934725888396921611e-02
2.497110410973863992e-01
1.534565207414897714e-01
7.110272569931411213e-02
8.399108349301817600e-02
8.446525091086858061e-02
