# Supplementary material for: Scanless two-photon voltage imaging
Source: Nat Commun. 2024 Jun 14;15:5095. doi: 10.1038/s41467-024-49192-2 (PMC11178882; doi:10.1038/s41467-024-49192-2)
Supplement: Supplementary file 4 — Source Data [file 41467_2024_49192_MOESM4_ESM.zip › upd_source_data_files/figure_3/figure_3b_gpc_1_khz_aps_cell_2_power_density_1-55.txt]

-2.100051321869494947e-03
2.422816954910972376e-02
9.819510554447384576e-02
2.634568783535150560e-01
1.559616274196283792e-01
9.834675586795975366e-02
1.013065444053037611e-01
9.257005942838335277e-02
