# Supplementary material for: Scanless two-photon voltage imaging
Source: Nat Commun. 2024 Jun 14;15:5095. doi: 10.1038/s41467-024-49192-2 (PMC11178882; doi:10.1038/s41467-024-49192-2)
Supplement: Supplementary file 4 — Source Data [file 41467_2024_49192_MOESM4_ESM.zip › upd_source_data_files/figure_3/figure_3b_gpc_1_khz_aps_cell_3_power_density_1-11.txt]

8.307161874337996507e-03
8.979064910598596669e-03
8.740708598601450163e-02
3.123597553062695820e-01
1.567001804220723715e-01
8.265956205776157917e-02
7.391600551901604532e-02
7.442904892768315017e-02
