# Supplementary material for: Scanless two-photon voltage imaging
Source: Nat Commun. 2024 Jun 14;15:5095. doi: 10.1038/s41467-024-49192-2 (PMC11178882; doi:10.1038/s41467-024-49192-2)
Supplement: Supplementary file 4 — Source Data [file 41467_2024_49192_MOESM4_ESM.zip › upd_source_data_files/figure_3/figure_3b_gpc_1_khz_aps_cell_3_power_density_1-33.txt]

4.167496340492252149e-03
2.365451019436136046e-02
1.804661905893183427e-01
2.996617214175449351e-01
1.323097405502265955e-01
7.546804990479040465e-02
6.069697904006898792e-02
6.972291327848001430e-02
