# Supplementary material for: Scanless two-photon voltage imaging
Source: Nat Commun. 2024 Jun 14;15:5095. doi: 10.1038/s41467-024-49192-2 (PMC11178882; doi:10.1038/s41467-024-49192-2)
Supplement: Supplementary file 4 — Source Data [file 41467_2024_49192_MOESM4_ESM.zip › upd_source_data_files/figure_3/figure_3b_gpc_1_khz_aps_cell_3_power_density_1-55.txt]

1.070103559081871450e-02
2.638252175989493423e-02
7.813644856426844865e-02
3.584530961935050164e-01
1.939496018712794367e-01
1.116841397266515740e-01
1.006119574717246890e-01
9.936946733677415322e-02
