# Supplementary material for: Scanless two-photon voltage imaging
Source: Nat Commun. 2024 Jun 14;15:5095. doi: 10.1038/s41467-024-49192-2 (PMC11178882; doi:10.1038/s41467-024-49192-2)
Supplement: Supplementary file 4 — Source Data [file 41467_2024_49192_MOESM4_ESM.zip › upd_source_data_files/figure_3/figure_3b_gpc_500_hz_aps_cell_0_power_density_1-55.txt]

0.000000000000000000e+00
0.000000000000000000e+00
1.350848150385601243e-01
8.726632550297763746e-02
0.000000000000000000e+00
